# Supplementary material for: In silico analysis of the Seven IN Absentia (SINA) genes in bread wheat sheds light on their structure in plants
Source: PLoS One. 2023 Dec 21;18(12):e0295021. doi: 10.1371/journal.pone.0295021 (PMC10734943; doi:10.1371/journal.pone.0295021)
Supplement: S1 File — (XLSX) [file pone.0295021.s001.xlsx]

## Sheet: S1 file
S1 file. Number of SINA genes per chromosome in wheat varieties and other cereals.
	T.aestivum_ArinaLrFor		Chr1	chr2	chr3	chr4	chr5	chr6	chr7	unknown	total/subgenome	total/genome
		subgenomeA	3	5	43	3	6	4	4	2	68	230
		subgenomeB	4	6	63	5	7	5	6		96
		subgenomeD	5	3	38	4	3	4	7		64
		total	12	14	144	12	16	13	17	2
	T.aestivum_Chinese_Spring		Chr1	chr2	chr3	chr4	chr5	chr6	chr7	unknown	total/subgenome	total/genome
		subgenomeA	3	4	25	3	3	2	3	6	43	141
		subgenomeB	1	2	33	3	1	3	6		49
		subgenomeD	3	3	25	4	1	1	6		43
		total	7	9	83	10	5	6	15	6
	T.aestivum_Jagger		Chr1	chr2	chr3	chr4	chr5	chr6	chr7	unknown	total/subgenome	total/genome
		subgenomeA	3	5	46	3	5	4	4	2	72	213
		subgenomeB	2	5	53	3	1	4	10		78
		subgenomeD	4	3	38	4	3	4	7		63
		total	9	13	137	10	9	12	21	2
	T.aestivum_Julius		Chr1	chr2	chr3	chr4	chr5	chr6	chr7	unknown	total/subgenome	total/genome
		subgenomeA	3	5	46	3	5	5	4	2	73	227
		subgenomeB	3	5	56	5	2	4	11		86
		subgenomeD	5	3	41	3	3	4	9		68
			11	13	143	11	10	13	24	2
	T.aestivum_Lancer		Chr1	chr2	chr3	chr4	chr5	chr6	chr7	unknown	total/subgenome	total/genome
		subgenomeA	3	5	42	3	5	4	4	1	67	219
		subgenomeB	3	4	60	6	1	4	12		90
		subgenomeD	5	3	37	3	3	4	7		62
			11	12	139	12	9	12	23	1
	T.aestivum_Landmark		Chr1	chr2	chr3	chr4	chr5	chr6	chr7	unknown	total/subgenome	total/genome
		subgenomeA	3	5	47	3	5	4	4	4	75	238
		subgenomeB	3	6	66	5	2	4	11		97
		subgenomeD	5	3	39	4	3	4	8		66
			11	14	152	12	10	12	23	4
	T.aestivum_Mace		Chr1	chr2	chr3	chr4	chr5	chr6	chr7	unknown	total/subgenome	total/genome
		subgenomeA	3	5	25	3	4	4	4	6	54	210
		subgenomeB	5	6	57	6	1	4	11		90
		subgenomeD	5	3	40	3	3	4	8		66
		total	13	14	122	12	8	12	23	6
	TraesNOR		Chr1	chr2	chr3	chr4	chr5	chr6	chr7	unknown	total/subgenome	total/genome
		subgenomeA	3	5	42	3	5	4	4	11	77	231
		subgenomeB	4	6	59	5	1	5	13		93
		subgenomeD	5	3	37	4	3	3	6		61
		total	12	14	138	12	9	12	23	11	231
	T.aestivum_Stanley		Chr1	chr2	chr3	chr4	chr5	chr6	chr7	unknown	total/subgenome	total/genome
		subgenomeA	3	5	40	3	5	4	4	2	66	238
		subgenomeB	3	7	59	5	2	6	11		93
		subgenomeD	4	3	54	2	3	5	8		79
		total	10	15	153	10	10	15	23	2	238
	T.aestivum_Sy Mattis		Chr1	chr2	chr3	chr4	chr5	chr6	chr7	unknown	total/subgenome	total/genome
		subgenomeA	3	5	45	3	5	4	4		69	220
		subgenomeB	2	6	52	5	6	4	7		82
		subgenomeD	5	3	41	4	3	5	8		69
		total	10	14	138	12	14	13	19	0	220
	T.spelta		Chr1	chr2	chr3	chr4	chr5	chr6	chr7	unknown	total/subgenome	total/genome
		subgenomeA	3	4	28	3	4	1	3		46	164
		subgenomeB	1	3	52	2	1	3	5		67
		subgenomeD	4	3	30	4	1	2	7		51
		total	8	10	110	9	6	6	15	0	164
	T.dicoccoides		Chr1	chr2	chr3	chr4	chr5	chr6	chr7	unknown	total/subgenome	total/genome
		subgenomeA	1	3	20	1	2	2	3	2	34	70
		subgenomeB	2	3	23	2	0	3	3		36
		total	3	6	43	3	2	5	6	2	70
	T.turgidum		Chr1	chr2	chr3	chr4	chr5	chr6	chr7	unknown	total/subgenome	total/genome
		subgenomeA	3	3	20	2	2	1	2	2	35	94
		subgenomeB	2	4	44	3	0	2	4		59
		total	5	7	64	5	2	3	6	2	94
			Chr1	chr2	chr3	chr4	chr5	chr6	chr7	unknown	total/genome
	T.urartu		2	3	23	2	3	3	3	2	41
	A. tauschii		Chr1	chr2	chr3	chr4	chr5	chr6	chr7	unknown	total/genome
			3	3	20	3	1	3	6		39
	H. vulgare r3		Chr1	chr2	chr3	chr4	chr5	chr6	chr7	unknown	total/genome
			2	4	23	3	0	3	3		38
	H. vulgare r2		Chr1	chr2	chr3	chr4	chr5	chr6	chr7	unknown	total/genome
			2	4	22	3	0	2	5		38
	S. cereale		Chr1	chr2	chr3	chr4	chr5	chr6	chr7	unknown	total/genome
			1	4	23	6	2	4	6	2	48
