# Supplementary material for: In silico analysis of the Seven IN Absentia (SINA) genes in bread wheat sheds light on their structure in plants
Source: PLoS One. 2023 Dec 21;18(12):e0295021. doi: 10.1371/journal.pone.0295021 (PMC10734943; doi:10.1371/journal.pone.0295021)
Supplement: S2 File — (XLSX) [file pone.0295021.s002.xlsx]

## Sheet: S2 file
S2 file. Number of SINA genes in each class in selected plant genomes.
	Triticum aestivum ArinaLrFor	Triticum aestivum Cadenza	Triticum aestivum Chinese Spring	Triticum aestivum Jagger	Triticum aestivum Julius	Triticum aestivum Lancer	Triticum dicoccoides	Triticum turgidum	Triticum urartu	Aegilops tauschii	Oryza sativa Japonica Group	Oryza sativa Indica Group	Oryza brachyantha	Arabidopsis thaliana
Ancestral SINA motif and RING domain	16	14	15	15	16	17	11	11	5	5	6	5	6	4
Ancestral SINA motif without RING domain	0	2	1	2	1	0	2	1	1	0	0	0	5	2
Modified SINA motif and RING domain	128	100	86	114	119	120	39	53	24	19	5	7	11	10
Modified SINA motif without RING domain	86	47	39	82	91	82	17	29	11	14	4	5	1	4
Total in genome	230	163	141	213	227	219	69	94	41	38	15	17	23	20
	All_plant_species
Ancestral SINA motif and RING domain	784
Ancestral SINA motif without RING domain	72
Modified SINA motif and RING domain	2553
Modified SINA motif without RING domain	1447
Total number of genes	4856
