# Supplementary material for: In silico analysis of the Seven IN Absentia (SINA) genes in bread wheat sheds light on their structure in plants
Source: PLoS One. 2023 Dec 21;18(12):e0295021. doi: 10.1371/journal.pone.0295021 (PMC10734943; doi:10.1371/journal.pone.0295021)
Supplement: S4 File — (XLSX) [file pone.0295021.s004.xlsx]

## Sheet: S3 file
S3 file. Summary of classification and characteristics of 4856 SINA genes in plants.
Colors indicate the 4 classes identified according to the presence of ancestral motifs or not.
Ancestral SINA motif and RING domain
Ancestral SINA motif without RING domain
Modified SINA motif and RING domain
Modified SINA motif without RING domain
High_clade_classification	Family	Species_variety	gene_id	tarnscript_id	is_ancestral	Ancestral_start	Ancestral_end	Ancestral_SINA_motif	does_contain_RING	Ring_start	Ring_end	ring_sequence	is_used_in_phylogeny
Eudicotyledons	Brassicaceae	Brassica rapa R-o-18	A01p020940.1_BraROA	A01p020940.1_BraROA.1	yes	166	224	HLRDDHKVDMHAGSTFNHRYVKSNPREVENATWMLTVFHCFGQYFCLHFEAFQLGMGP	yes	59	95	CPVCTCSMYPPIHQCHNGHTLCSTCKVRVHNRCPTC	no
Eudicotyledons	Brassicaceae	Brassica rapa R-o-18	A03p024210.1_BraROA	A03p024210.1_BraROA.1	yes	165	223	HLKVDHKVDMHSGCTFNHRYVKSNPQEVENATWMLTVFNCFGRQFCLHFEAFQLGTAP	yes	58	94	CPVCTNLMYPPINQCPNGHTLCSSCKQQVQNTCPTC	no
Eudicotyledons	Brassicaceae	Brassica rapa R-o-18	A04p001140.1_BraROA	A04p001140.1_BraROA.1	yes	167	225	HLRDDHKVDMHSGCTFNHRYVKSNPREVENATWMLTVFYCFGEYFCLHFEAFQLGMAP	yes	60	96	CPVCTNSMYPPIHQCQNGHTLCSTCKNRVHNRCPTC	no
Eudicotyledons	Brassicaceae	Brassica rapa R-o-18	A04p003410.1_BraROA	A04p003410.1_BraROA.1	yes	169	227	HLKDDHKVDMHDGCTFNHRYVKSNPHEVENATWMLTVFNCFGRQFCLHFEAFQLGMAP	yes	62	98	CPVCTNLMYPPIHQCPNGHTLCSNCKARVQNTCPTC	no
Eudicotyledons	Brassicaceae	Brassica rapa R-o-18	A07p030010.1_BraROA	A07p030010.1_BraROA.1	yes	166	224	HLKDDHKVDMHDGCTFNHRYVKSNPHEVENATWMLTVFNCFGRQFCLHFEAFQLGMAP	yes	59	95	CPVCTNLMYPPIHQCPNGHTLCSNCKARVQNTCPTC	no
Eudicotyledons	Brassicaceae	Brassica rapa R-o-18	A07p032010.1_BraROA	A07p032010.1_BraROA.1	yes	165	223	HLRDDHKVDMHSGCTFNHRYVKSNPREVENATWMLTVFHCFGQYFCLHFEAFQLGMAP	yes	58	94	CPVCTNSMYPPIHQCHNGHTLCSTCKNRVHNRCPTC	no
Eudicotyledons	Brassicaceae	Brassica rapa R-o-18	A08p027890.1_BraROA	A08p027890.1_BraROA.1	yes	163	221	HLRDDHKVDMHAGSTFNHRYVKSNPREVENATWMLTVFQCFGQYFCLHFEAFQLGMGP	yes	56	92	CPVCTFSMYPPIHQCHNGHTLCSTCKVRVHNRCPTC	no
Eudicotyledons	Brassicaceae	Brassica rapa R-o-18	A09p063970.1_BraROA	A09p063970.1_BraROA.1	yes	168	226	HLKDDHKVDMHDGCTFNHRYVKSNPHEVENATWMLTVFNCFGRQFCLHFEAFQLGMAP	yes	61	97	CPVCTNLMYPPIHQCPNGHTLCSNCKARVQNTCPTC	no
Eudicotyledons	Solanaceae	Nicotiana attenuata	A4A49_11497	OIT33586	yes	165	223	HLKDDHKVDMHDGCTFNHRYVKSNPQEVENATWMLTVFNCFGHQFCLHFEAFNLGLAP	yes	59	94	CPVCMNPMYPPIHQCPNGHTLCHKCKKKVHVCPIC	no
Eudicotyledons	Solanaceae	Nicotiana attenuata	A4A49_14271	OIT30120	yes	158	216	HLRDDHKVDMHTGCTFNHRYVKSNPREVENATWMLTVFHCFGQYFCLHFEAFQLGVAP	yes	51	87	CPVCTNSMYPPIHQCHNGHTLCSTCKTRVHNRCPTC	no
Eudicotyledons	Solanaceae	Nicotiana attenuata	A4A49_16314	OIT02021	yes	165	223	HLRDDHKVDMHTGCTFNHRYVKSNPREVENATWMLTVFHCFGQYFCLHFEAFQLGMAP	yes	58	94	CPVCTNSMYPPIHQCHNGHTLCSTCKTRVHNRCPTC	no
Eudicotyledons	Solanaceae	Nicotiana attenuata	A4A49_25816	OIT07427	yes	174	232	HLKDDHKVDMHSGCTFNHRYVKSNPREVENATWMLTVFNCFGQYFCLHFEAFQLGMAP	yes	67	103	CPVCTNSMYPPIHQCHNGHTICSTCKARVHNRCPTC	no
Eudicotyledons	Solanaceae	Nicotiana attenuata	A4A49_29526	OIT06156	yes	163	221	HLKDDHKVDMHVGSTFNHRYVKANPHEVENATWMLTVFSCFGQYFCLHFEAFQLGMAP	yes	56	92	CPVCLNAMYPPIHQCSNGHTLCSGCKPRVHNRCPTC	no
Eudicotyledons	Solanaceae	Nicotiana attenuata	A4A49_29628	OIT07051	yes	174	232	HLRDDHKVDMHSGCTFNHRYVKSNPREVENATWMLTVFNCFGQCFCLHFEAFQLGTAP	yes	67	103	CPVCTNSMYPPIHQCHNGHTICSTCKARAHNRCPTC	no
Liliopsida	Asparagaceae	Asparagus officinalis	A4U43_C04F9260	ONK71497	yes	164	222	HLKNDHKVDMHDGCTFNHRYVKSNPHEVENATWMLTVFNCFGQHFCLHFEAFLLGMAP	yes	57	93	CPVCTNSMYPPIHQCPNGHTLCSSCKLRVHNHCPTC	no
Liliopsida	Asparagaceae	Asparagus officinalis	A4U43_C05F19860	ONK69149	yes	145	203	HLRDDHKVDMHTGCTFNHRYVKSNPREVENATWMLTVFNCFGQYFCLHFEAFQLGMAP	yes	38	100	CPVCTNSMYPPIHQCHNGHTLCSTCKTRVHNRCPTCRQELGDIRCLALEKVAESLELPCKYC	no
Liliopsida	Asparagaceae	Asparagus officinalis	A4U43_C07F16190	ONK63531	yes	163	221	HLKDDHKVDMHNGSTFNHRYVKSNPHEVENATWMLTVFSCFGQYFCLHFEAFQLGMAP	yes	56	92	CPVCLNAMYPPIHQCSNGHTLCSGCKPRVHNRCPTC	no
Eudicotyledons	Brassicaceae	Arabis alpina	AALP_AA5G276000	KFK35367	yes	168	226	HLRDDHKVDMHSGCTFNHRYVKSNPREVENATWMLTVFHCFGQYFCLHFEAFQLGMAP	yes	61	97	CPVCTNSMYPPIHQCHNGHTLCSTCKTRVHNRCPTC	no
Eudicotyledons	Brassicaceae	Arabis alpina	AALP_AA7G116100	KFK29308	yes	146	204	HLRDDHKVDMHSGSTFNHRYVKSNPLEVENATWMLTVFHCFGQYFCLHFEAFQLGMGP	yes	39	75	CPVCTFSMYPPIHQCHNGHTLCSTCKVRVHNRCPTC	no
Eudicotyledons	Brassicaceae	Arabis alpina	AALP_AA8G315300	KFK26957	yes	162	220	HLRDDHKVDMHTGCTFNHRYVKSNPREVENATWMLTVFHCFGQYFCLHFEAFQLGMAP	yes	55	91	CPVCTNSMYPPIHQCHNGHTLCSTCKARVHNRCPTC	no
Liliopsida	Bromeliaceae	Ananas comosus	Aco000316.1.path1	Aco000316.1	yes	175	233	HLRDDHKVDMHTGCTFNHRYVKSNPREVENATWMLTVFHCFGQYFCLHFEAFQLGMAP	yes	68	104	CPVCTNSMYPPIHQCQNGHTLCSTCKSRVHNRCPTC	no
Liliopsida	Bromeliaceae	Ananas comosus	Aco001986.1.path1	Aco001986.1	yes	162	220	HLKDDHKVDMHNGSTFNHRYVKANPHEVENATWMLTVFSCFGQYFCLHFEAFQLGMAP	yes	55	91	CPVCLNAMYPPIHQCSNGHTLCSGCKPRVHNRCPTC	no
Liliopsida	Bromeliaceae	Ananas comosus	Aco004450.1.path1	Aco004450.1	yes	174	232	HLRDDHKVDMHTGCTFNHRYVKSNPREVENATWMLTVFHCFGQYFCLHFEAFQLGMAP	yes	67	103	CPVCTNSMYPPIHQCQNGHTLCSTCKSRVNNRCPTC	no
Liliopsida	Bromeliaceae	Ananas comosus	Aco005665.1.path1	Aco005665.1	yes	169	227	HLRDDHKVDMHSGCTFNHRYVKSNPREVENATWMLTVFNCFGQYFCLHFEAFQLGMAP	yes	62	98	CPVCTNSMYPPIHQCQNGHTLCSTCKLRVHNRCPTC	no
Liliopsida	Bromeliaceae	Ananas comosus	Aco017016.1.path1	Aco017016.1	yes	165	223	HLKNDHKVDMHDGCTFNHRYVKSNPHEVENATWMLTVFNCFGQHFCLHFEAFLLAMSP	yes	58	94	CPVCTNSMYPPIHQCPNGHTLCSNCKLRVHNHCPTC	no
Liliopsida	Bromeliaceae	Ananas comosus	Aco026682.1.path1	Aco026682.1	yes	169	227	HLRDDHKVDMHSGCTFNHRYVKSNPREVENATWMLTVFNCFGQYFCLHFEAFQLGMAP	yes	62	98	CPVCTNSMYPPIHQCQNGHTLCSTCKLRVHNRCPTC	no
Liliopsida	Poaceae	Aegilops tauschii	AET1Gv20337700	AET1Gv20337700.1	yes	271	329	HLRDDHKVDMHSGCTFNHRYVKSNPREVENATWMLTVFHCFGQYFCLHFEAFQLGMAP	yes	164	226	CPVCTNSMFPPIHQCQNGHTLCSTCKARVHNRCPTCRQELGDIRCLALEKVAESLELPCKYC	no
Liliopsida	Poaceae	Aegilops tauschii	AET2Gv20258000	AET2Gv20258000.1	yes	159	217	HLKDDHKVDMHSGSTFNHRYVKSNPHEVENATWMLTVFSCFGQYFCLHFEAFQLGMAP	yes	52	88	CPVCLVAMYPPIHQCSNGHTICSGCKPRVHNRCPTC	yes
Liliopsida	Poaceae	Aegilops tauschii	AET3Gv20359000	AET3Gv20359000.2	yes	155	213	HLRDDHKVDMHSGCTFNHRYVKSNPREVENATWMLTVFHCFGQYFCLHFEAFQLGMAP	yes	55	91	CPVCTNSMYPPIHQCQNGHTLCSTCKARVHNRCPTC	yes
Liliopsida	Poaceae	Aegilops tauschii	AET6Gv20217800	AET6Gv20217800.1	yes	169	227	HLINDHKVDLHEGCTFNHRYVKSNPYEVENATWMLTVFKCFGQHFCLHFEAFLLGMSP	yes	62	98	CPVCTNSMRPPILQCPNGHTICSSCKHRVDNHCPTC	yes
Liliopsida	Poaceae	Aegilops tauschii	AET7Gv20849500	AET7Gv20849500.1	yes	185	243	HLRDDHKVDMHSGCTFNHRYVKSNPREVENATWMLTVFHCFGQYFCLHFEAFQLGMAP	yes	56	92	CPVCTNSMYPPIHQCQNGHTLCSTCKARVHNRCPTC	yes
Amborellales	Amborellaceae	Amborella trichopoda	AMTR_s00021p00235650	ERN14098	yes	147	205	HLRDDHKVDMHSGATFNHRYVKSNPREVENATWMLTVFHCYGQYFCLHFEAFLLGMAP	yes	40	76	CPVCTNSMYPPIHQCSNGHTLCSTCKARVHNRCPTC	no
Amborellales	Amborellaceae	Amborella trichopoda	AMTR_s00029p00125110	ERN09512	yes	209	267	HLRDDHKVDMHNGSTFNHRYVKSNPHEVENAIWMLTVFNCFGHYFCLHFEAFMLGTFP	yes	102	138	CPVCMSFMFPPIHQCPNGHTLCSGCKARVQNRCPSC	no
Amborellales	Amborellaceae	Amborella trichopoda	AMTR_s00048p00177540	ERN15614	yes	164	222	HLKNDHKVDMHDGSTFNHRYVKSNPQEVENATWMLTVFNCFGQQFCLHFEAFQLGMAP	yes	57	93	CPVCTNSMYPPIHQCPNGHTLCSNCKLRVHNRCPTC	no
Amborellales	Amborellaceae	Amborella trichopoda	AMTR_s00116p00101320	ERM97781	yes	163	221	HLKDDHKVDMHSGSTFNHRYVKANPHEVGNATWMLTVFSCFGQYFCLHFEAFQLGIAP	yes	56	92	CPVCLNAMYPPIHQCSNGHTLCSGCKPRVHNRCPTC	no
Eudicotyledons	Brassicaceae	Arabidopsis thaliana	AT2G41980	AT2G41980.1	yes	163	221	HLKDDHKVDMHDGCTFNHRYVKSNPHEVENATWMLTVFNCFGRQFCLHFEAFQLGMAP	yes	56	92	CPVCTNLMYPPIHQCPNGHTLCSSCKLRVQNTCPTC	yes
Eudicotyledons	Brassicaceae	Arabidopsis thaliana	AT3G58040	AT3G58040.1	yes	166	224	HLKDDHKVDMHDGCTFNHRYVKSNPHEVENATWMLTVFNCFGRQFCLHFEAFQLGMAP	yes	59	95	CPVCTNLMYPPIHQCPNGHTLCSNCKLRVQNTCPTC	yes
Eudicotyledons	Brassicaceae	Arabidopsis thaliana	AT3G61790	AT3G61790.1	yes	169	227	HLRDDHKVDMHSGCTFNHRYVKSNPREVENATWMLTVFHCFGQYFCLHFEAFQLGMAP	yes	62	98	CPVCTNSMYPPIHQCHNGHTLCSTCKARVHNRCPTC	yes
Eudicotyledons	Brassicaceae	Arabidopsis thaliana	AT4G27880	AT4G27880.1	yes	170	228	HLRDDHKVDMHAGSTFNHRYVKSNPREVENATWMLTVFHCFGQYFCLHFEAFQLGMGP	yes	63	99	CPVCTYSMYPPIHQCHNGHTLCSTCKVRVHNRCPTC	yes
Eudicotyledons	Chenopodiaceae	chenopodium quinoa	AUR62019857	AUR62019857	yes	134	192	HLRDDHKVDMHSGSTFNHRYVKANPLEVDNATWMLTVFHCFGQYFCLHFEAFQLGMAP	yes	27	63	CPVCAHAMYPPIHQCHNGHTLCSECKTRVHNRCPTC	no
Eudicotyledons	Chenopodiaceae	chenopodium quinoa	AUR62037201	AUR62037201	yes	228	286	HLKEDHKVDMHSGSTFNHRYVKSNPHEVENATWMLTVFSCFGQYFCLHFEAFQLGMAP	yes	121	157	CPVCLTAMYPPIHQCSNGHTICANCKPRVHNRCPTC	no
Eudicotyledons	Malvaceae	Gossypium raimondii	B456_002G223600	KJB16331	yes	172	230	HLKDDHKVDMHDGCTFNHRYVKSNPHEVENATWMLTVFNCFGRQFCLHFEAFQLGMAP	yes	65	101	CPVCTNLMYPPIHQCPNGHTLCSNCKIRVHNCCPTC	no
Eudicotyledons	Malvaceae	Gossypium raimondii	B456_004G114600	KJB23777	yes	183	241	HLRDDHKVDMHTGCTFNHRYVKSNPREVENATWMLTVFHCFGQYFCLHFEAFQLGMAP	yes	76	112	CPVCTNSMYPPIHQCHNGHTICSTCKTRVHHRCPTC	no
Eudicotyledons	Malvaceae	Gossypium raimondii	B456_007G015600	KJB39478	yes	183	241	HLRDDHKVDMHTGCTFNHRYVKSNPREVENATWMLTVFHCFGQYFCLHFEAFQLGMAP	yes	76	112	CPVCTNSMYPPIHQCHNGHTLCSTCKIRVHNRCPTC	no
Eudicotyledons	Malvaceae	Gossypium raimondii	B456_007G108500	KJB41524	yes	167	225	HLRDDHKVDMHSGCTFNHRYVKSNPREVENATWMLTVFHCYGQYFCLHFEAFQLGMAP	yes	60	96	CPVCTNSMYPPIHQCHNGHTLCSTCKTRVHNRCPTC	no
Eudicotyledons	Malvaceae	Gossypium raimondii	B456_008G125600	KJB49566	yes	167	225	HLRDDHKVDMHSGCTFNHRYVKSNPQEVENATWMLTVFHCFGQYFCLHFEAFQLGVAP	yes	60	96	CPVCTNSMYPPIHQCHNGHTLCSTCKTRVHNRCPTC	no
Eudicotyledons	Malvaceae	Gossypium raimondii	B456_009G296600	KJB60265	yes	162	220	HLKDDHKVDMHNGSTFNHRYVKSNPHEVENATWMLTVFSCFGQYFCLHFEAFQLGISP	yes	55	91	CPVCLNAMYPPIHQCSNGHTLCSGCKPRVHNRCPTC	no
Eudicotyledons	Malvaceae	Gossypium raimondii	B456_011G213000	KJB73066	yes	162	220	HLKDDHKVDMHSGSTFNHRYVKSNPHEVENATWMLTVFSCFGQYFCLHFEAFQLGMAP	yes	55	91	CPVCLNAMYPPIHQCLNGHTLCSGCKPRVHNRCPTC	no
Liliopsida	Poaceae	Oryza sativa Indica Group	BGIOSGA006661	BGIOSGA006661-PA	yes	193	251	HLRDDHKVDMHSGCTFNHRYVKSNPREVENATWMLTVFHCFGQYFCLHFEAFQLGVAP	yes	86	122	CPVCTNSMYPPIHQCQNGHTLCSTCKTRVHNRCPTC	no
Liliopsida	Poaceae	Oryza sativa Indica Group	BGIOSGA007200	BGIOSGA007200-PA	yes	166	224	HLINDHKVDLHEGCTFNHRYVKSNPYEVENATWMLTVFKCFGQHFCLHFEAFLLGMAP	yes	59	95	CPVCTNSMRPPILQCPNGHTICSNCKHRVENHCPTC	no
Liliopsida	Poaceae	Oryza sativa Indica Group	BGIOSGA010719	BGIOSGA010719-PA	yes	189	247	HLKDDHKVDMHNGCTFNHRYVKSNPHEVENATWMLTVFSCFGQYFCLHFEAFQLGMAP	yes	82	118	CPVCLSAMYPPIHQCSNGHTLCSGCKPRVHNRCPTC	no
Liliopsida	Poaceae	Oryza sativa Indica Group	BGIOSGA019456	BGIOSGA019456-PA	yes	147	205	HLRDDHKVDMHSGCTFNHRYVKSNPREVENATWMLTVFHCFGQYFCLHFEAFQLGMAP	yes	40	102	CPVCTNSMFPPIHQCQNGHTLCSTCKARVHNRCPTCRQELGDIRCLALEKVAESLELPCKYC	no
Liliopsida	Poaceae	Oryza sativa Indica Group	BGIOSGA026318	BGIOSGA026318-PA	yes	160	218	HLKDDHKVDMHNGSTFNHRYVKSNPHEVENATWMLTVFSCFGQYFCLHFEAFQLGMAP	yes	53	89	CPVCLNAMYPPIHQCSNGHTLCSGCKPRVHNRCPTC	no
Eudicotyledons	Brassicaceae	Brassica oleracea	Bo00895s040	Bo00895s040.1	yes	169	227	HLKDDHKVDMHDGCTFNHRYVKSNPHEVENATWMLTVFNCFGRQFCLHFEAFQLGMAP	yes	62	98	CPVCTNLMYPPIHQCPNGHTLCSNCKARVQNTCPTC	yes
Eudicotyledons	Brassicaceae	Brassica oleracea	Bo1g050980	Bo1g050980.1	yes	166	224	HLRDDHKVDMHAGSTFNHRYVKSNPREVENATWMLTVFHCFGQYFCLHFEAFQLGMGP	yes	59	95	CPVCTCSMYPPIHQCHNGHTLCSTCKVRVHNRCPTC	yes
Eudicotyledons	Brassicaceae	Brassica oleracea	Bo3g035900	Bo3g035900.1	yes	167	225	HLKDDHKVDMHSGCTFNHRYVKSNPQEVENATWMLTVFNCFGRQFCLHFEAFQLGTAP	yes	60	96	CPVCTNLMYPPINQCPNGHTLCSSCKQQVQNTCPTC	yes
Eudicotyledons	Brassicaceae	Brassica oleracea	Bo4g101130	Bo4g101130.1	yes	166	224	HLRDDHKVDMHSGCTFNHRYVKSNPREVENATWMLTVFYCFGEYFCLHFEAFQLGMAP	yes	59	95	CPVCTNSMYPPIHQCQNGHTLCSTCKNRVHNRCPTC	yes
Eudicotyledons	Brassicaceae	Brassica oleracea	Bo6g074420	Bo6g074420.1	yes	166	224	HLKDDHKVDMHDGCTFNHRYVKSNPHEVENATWMLTVFNCFGRQFCLHFEAFQLGMAP	yes	59	95	CPVCTNLMYPPIHQCPNGHTLCSNCKARVQNTCPTC	yes
Eudicotyledons	Brassicaceae	Brassica oleracea	Bo6g078100	Bo6g078100.1	yes	165	223	HLRDDHKVDMHSGCTFNHRYVKSNPREVENATWMLTVFHCFGQYFCLHFEAFQLGMAP	yes	58	94	CPVCTNSMYPPIHQCHNGHTLCSTCKNRVHNRCPTC	yes
Eudicotyledons	Brassicaceae	Brassica oleracea	Bo8g052920	Bo8g052920.1	yes	165	223	HLRDDHKVDMHAGSTFNHRYVKSNPREVENATWMLTVFQCFGQYFCLHFEAFQLGMGP	yes	58	94	CPVCTFSMYPPIHQCHNGHTLCSTCKVRVHNRCPTC	yes
Eudicotyledons	Brassicaceae	Brassica oleracea	Bo8g092390	Bo8g092390.1	yes	168	226	HLKDDHKVDMHDGCTFNHRYVKSNPHEVENATWMLTVFNCFGRQFCLHFEAFQLGMAP	yes	61	97	CPVCTNLMYPPIHQCPNGHTLCSNCKARVQNACPTC	yes
Eudicotyledons	Brassicaceae	Brassica rapa	Bra000249	Bra000249.1	yes	165	223	HLKVDHKVDMHSGCTFNHRYVKSNPQEVENATWMLTVFNCFGRQFCLHFEAFQLGTAP	yes	58	94	CPVCTNLMYPPINQCPNGHTLCSSCKQQVQNTCPTC	yes
Eudicotyledons	Brassicaceae	Brassica rapa	Bra003473	Bra003473.1	yes	160	218	HLRDDHKVDMHSGCTFNHRYVKSNPREVENATWMLTVFHCFGQYFCLHFEAFQLGMAP	yes	53	89	CPVCTNSMYPPIHQCHNGHTLCSTCKNRVHNRCPTC	yes
Eudicotyledons	Brassicaceae	Brassica rapa	Bra010392	Bra010392.1	yes	164	222	HLRDDHKVDMHAGSTFNHRYVKSNPREVENATWMLTVFQCFGQYFCLHFEAFQLGMGP	yes	57	93	CPLCTFSMYPPIHQCHNGHTLCSTCKVRVHNRCPTC	yes
Eudicotyledons	Brassicaceae	Brassica rapa	Bra014421	Bra014421.1	yes	167	225	HLRDDHKVDMHSGCTFNHRYVKSNPREVENATWMLTVFYCFGEYFCLHFEAFQLGMAP	yes	60	96	CPVCTNSMYPPIHQCQNGHTLCSTCKNRVHNRCPTC	yes
Eudicotyledons	Brassicaceae	Brassica rapa	Bra014589	Bra014589.1	yes	150	208	HLKDDHKVDMHDGCTFNHRYVKSNPHEVENATWMLTVFNCFGRQFCLHFEAFQLGMAP	yes	62	98	CPVCTNLMYPPIHQCPNGHTLCSNCKARVQNTCPTC	yes
Eudicotyledons	Brassicaceae	Brassica rapa	Bra016898	Bra016898.1	yes	163	221	HLKDDHKVDMHDGCTFNHRYVKSNPLEVENATWMLTVFNCFGRQFCLHFEAFQLGTAP	yes	56	92	CLACTNLMYPPIFQCPNGHTLCSTCKLKVHNTCPTC	yes
Eudicotyledons	Brassicaceae	Brassica rapa	Bra026301	Bra026301.1	yes	166	224	HLRDDHKVDMHAGSTFNHRYVKSNPREVENATWMLTVFHCFGQYFCLHFEAFQLGMGP	yes	59	95	CPVCTCSMYPPIHQCHNGHTLCSTCKVRVHNRCPTC	yes
Liliopsida	Poaceae	Brachypodium distachyon	BRADI_1g18970v3	PNT74620	yes	159	217	HLKDDHKVDMHSGSTFNHRYVKSNPHEVENATWMLTVFSCFGQYFCLHFEAFQLGMAP	yes	87	123	CPVCLVAMYPPIHQCSNGHTICSGCKPRVHNRCPTC	yes
Liliopsida	Poaceae	Brachypodium distachyon	BRADI_1g62150v3	KQK21646	yes	159	217	HLKDDHKVDMHSGSTFNHRYVKSNPHEVENATWMLTVFSCFGEYFCLHFEAFQLGMAP	yes	52	88	CPVCLSAMYPPIHQCSNGHTLCSGCKPRVHNRCPTC	yes
Liliopsida	Poaceae	Brachypodium distachyon	BRADI_2g08020v3	KQK03465	yes	164	222	HLRDDHKVDMHSGCTFNHRYVKSNPREVENATWMLTVFHCFGQYFCLHFEAFQLGMAP	yes	57	93	CPVCTNSMYPPIHQCQNGHTLCSTCKARVHNRCPTC	yes
Liliopsida	Poaceae	Brachypodium distachyon	BRADI_2g31640v3	KQK06945	yes	193	251	HLRDDHKVDMHSGCTFNHRYVKSNPREVENATWMLTVFHCFGQYFCLHFEAFQLGMAP	yes	86	148	CPVCTNSMFPPIHQCQNGHTLCSTCKARVHNRCPTCRQELGDIRCLALEKVAESLELPCKYC	yes
Liliopsida	Poaceae	Brachypodium distachyon	BRADI_3g02770v3	KQJ93104	yes	167	225	HLINDHKVDLHEGCTFNHRYVKSNPYEVENATWMLTVFKCFGQHFCLHFEAFLLGMSP	yes	60	96	CPVCTNSMRPPILQCPNGHTICSSCKHRVDNHCPTC	yes
Liliopsida	Poaceae	Brachypodium distachyon	BRADI_3g10650v3	KQJ94460	yes	184	242	HLRDDHKVDMHSGCTFNHRYVKSNPREVENATWMLTVFHCFGQYFCLHFEAFQLGMAP	yes	77	113	CPVCTNSMYPPIHQCQNGHTLCSTCKTRVHNRCPTC	yes
Eudicotyledons	Amaranthaceae	Beta vulgaris	BVRB_1g003000	KMT20297	yes	166	224	HLRDDHKVDMHSGCTFNHRYVKSNPREVENATWMLTVFHCFGQYFCLHFEAFQLGMAP	yes	59	95	CPVCTNSMYPPIHQCRNGHTLCSTCKTRVQNRCPTC	no
Eudicotyledons	Amaranthaceae	Beta vulgaris	BVRB_2g041370	KMT17082	yes	163	221	HLKDDHKVDMHSGSTFNHRYVKSNPHEVENATWMLTVFSCYGQYFCLHFEAFQLGMAP	yes	56	92	CPVCLTAMYPPIHQCSNGHTICANCKPRVHNRCPTC	no
Eudicotyledons	Amaranthaceae	Beta vulgaris	BVRB_3g051920	KMT16014	yes	164	222	HLRDDHKVDMHSGCTFNHRYVKSNPREVENATWMLTVFHCFGQYFCLHFEAFQLGMAP	yes	57	93	CPVCTNSMYPPIHQCHNGHTLCSTCKSRVQNRCPTC	no
Eudicotyledons	Amaranthaceae	Beta vulgaris	BVRB_5g098610	KMT11893	yes	179	237	HLKDDHKVDMHTGCTFNHRYVKSNPLEVDNATWMLTVFHCFGQYFCLHFEAFQLGGAP	yes	72	108	CPVCANAMYPPIHQCHNGHTLCSECKTRVHNRCPTC	no
Embryophyta	Papaveraceae	Papaver somniferum	C5167_001708	RZC77544	yes	161	219	HLKDDHKVDMHNGSTFNHRYVKSNPHEVENATWMLTVFSCFGEYFCLHFEAFQLGMAP	yes	54	90	CPVCLNAMYPPIHQCSNGHTLCSGCKPRVHNRCPTC	no
Embryophyta	Papaveraceae	Papaver somniferum	C5167_045799	RZC83018	yes	161	219	HLKDDHKVDMHNGSTFNHRYVKSNPHEVENATWMLTVFSCFGEYFCLHFEAFQLGMAP	yes	54	90	CPVCLNAMYPPIHQCSNGHTLCSGCKPRVHNRCPTC	no
Embryophyta	Papaveraceae	Papaver somniferum	C5167_047548	RZC84769	yes	154	212	HLRDDHKVDMHTGCTFNHRYVKSNPREVENATWMLTVFNCFGQYFCLHFEAFQLGMAP	yes	47	83	CPVCTNSMYPPIHQCHNGHTLCSTCKTRVHNRCPTC	no
Embryophyta	Papaveraceae	Papaver somniferum	C5167_047550	RZC84770	yes	164	222	HLRDDHKVDMHTGCTFNHRYVKSNPREVENATWMLTVFNCFGQYFCLHFEAFQLGMAP	yes	57	93	CPVCTNSMYPPIHQCHNGHTLCSTCKTRVHNRCPTC	no
Eudicotyledons	Betulaceae	Corylus avellana	Cav01g32580	Cav01g32580.t1	yes	163	221	HLKDDHKVDMHNGSTFNHRYVKSNPQEVENATWMLTVFSCFGQYFCLHFEAFQLGMAP	yes	56	92	CPVCLNAMYPPIHQCSNGHTLCSGCKPRVHNRCPTC	no
Eudicotyledons	Betulaceae	Corylus avellana	Cav10g01080	Cav10g01080.t1	yes	168	226	HLKKDHKVDMQDGCTFSHRYVKSNPEEVGNAIWMLTVFNCFGRQFCLHFEAFHLETAP	yes	61	97	CPVCMNLMNPPIYQCPNGHTLCSNCKARMHNCCPTC	no
Streptophyta	Characeae	Chara braunii	CBR_g6299	GBG70168	yes	159	217	HLRDDHKVDMHSGSTFNHRYVKSNPSEVENATWMLTVFSCFGQHFCLHFEAFQLGVAP	yes	52	88	CPVCTNSMFPPIHQCPNGHTLCSHCKMRVHNRCPTC	no
Eudicotyledons	Malvaceae	Corchorus capsularis	CCACVL1_00131	OMP12090	yes	165	223	HLKDDHKVDMHDGCTFNHRYVKSNPHEVENATWMLTVFNCFGRQFCLHFEAFQLGMAP	yes	58	94	CPVCTNLMYPPIHQCPNGHTLCSNCKIRVHNCCPTC	no
Eudicotyledons	Malvaceae	Corchorus capsularis	CCACVL1_03229	OMP00934	yes	184	242	HLRDDHKVDMHTGCTFNHRYVKSNPREVENATWMLTVFHCFGQYFCLHFEAFQLGMAP	yes	77	113	CPVCTNSMYPPIHQCHNGHTLCSTCKTRVHNRCPTC	no
Eudicotyledons	Malvaceae	Corchorus capsularis	CCACVL1_17266	OMO73425	yes	162	220	HLKDDHKVDMHNGSTFNHRYVKSNPHEVENATWMLTVFSCFGQYFCLHFEAFQLGMAP	yes	55	91	CPVCLNAMYPPIHQCSNGHTLCSGCKPRVHNRCPTC	no
Eudicotyledons	Malvaceae	Corchorus capsularis	CCACVL1_21889	OMO64282	yes	791	849	HLRDDHKVDMHSGCTFNHRYVKSNPREVENATWMLTVFHCFGQYFCLHFEAFQLGMAP	yes	684	720	CPVCTNSMYPPIHQCHNGHTLCSTCKTRVHNRCPTC	no
Eudicotyledons	Asteraceae	Cynara cardunculus	Ccrd_003240	KVH94694	yes	155	213	HLKNDHNVDMHDGCTFNHRYVKSNPHEVENATWMLTVFNCYGKQFCLHFEAFHLGMAP	yes	48	84	CPICTKLMYPPIHQCPNGHTLCSNCKLRVHDCCPTC	no
Eudicotyledons	Asteraceae	Cynara cardunculus	Ccrd_012176	KVI09452	yes	164	222	HLKADHNVDMHDGYSFNHRYVKPNPHEIENATWMLTIFNCFGYQFCLHFEAFHLGTAP	yes	57	93	CPVCLNVMCPPIHQCPNGHTICVVCKSKVQNSCPIC	no
Eudicotyledons	Asteraceae	Cynara cardunculus	Ccrd_017022	KVI04659	yes	160	218	HLRDDHKVDMHTGCTFNHRYVKSNPREVENATWMLTVFHCFGQYFCLHFEAFQLGMAP	yes	53	89	CPVCTNSMYPPIHQCHNGHTLCSTCKTRVHNRCPTC	no
Eudicotyledons	Asteraceae	Cynara cardunculus	Ccrd_018170	KVI03533	yes	160	218	HLKDDHNVDMHDGCTFNHRYVKSNPHEVENATWMLTVFNCYGRQFCLHFEAFQLGMAP	yes	53	89	CPVCTTLMYPPIHQCPNGHTLCSNCKTRVHNCCPTC	no
Eudicotyledons	Asteraceae	Cynara cardunculus	Ccrd_021504	KVI00239	yes	161	219	HLKADHNVDMHDGSTFNHRYVKPNPHEIENATWMLTIFNCFGYQFCLHFEAFHLGMAP	yes	54	90	CPVCLSIMHPPIHQCPNGHTICVVCKSKVQNSCPIC	no
Eudicotyledons	Actinidiaceae	Actinidia chinensis	CEY00_Acc02611	PSS32312	yes	155	213	HLKDDHKVDMHTGCTFNHRYVKSNPREVENATWMLTVFHCFGQYFCLHFEAFQLGMAP	yes	48	84	CPVCTNSMYSPIHQCHNGHTLCSTCKTRVHNRCPTC	no
Eudicotyledons	Actinidiaceae	Actinidia chinensis	CEY00_Acc02629	PSS32330	yes	155	213	HLKDDHKVDMHTGCTFNHRYVKSNPREVENATWMLTVFHCFGQYFCLHFEAFQLGMAP	yes	48	84	CPVCTNSMYPPIHQCHNGHTLCSTCKTRVHNRCPTC	no
Eudicotyledons	Actinidiaceae	Actinidia chinensis	CEY00_Acc03295	PSS32999	yes	161	219	HLRDDHKVDMHTGCTFNHRYVKSNPREVENATWMLTVFHCFGQYFCLHFEAFQLGMAP	yes	54	90	CPVCTNSMYPPIHQCHNGHTLCSTCKTRVHNRCPTC	no
Eudicotyledons	Actinidiaceae	Actinidia chinensis	CEY00_Acc09224	PSS24228	yes	146	204	HLRDDHKVDMHSGCTFNHRYVKSNPREVENATWMLTVFNCFGQYFCLHFEAFQLRMAP	yes	39	75	CPVCTNSMYPPIHQCHNGHTLCSTCKARVHNCCPTC	no
Eudicotyledons	Actinidiaceae	Actinidia chinensis	CEY00_Acc09248	PSS24326	yes	163	221	HLKDDHKVDMHTGSTFNHRYVKSNPHEVENATWMLTVFSCFGQYFCLHFEAFQLGMAP	yes	56	92	CPVCLNAMYPPIHQCSNGHTLCSGCKPRVHNRCPTC	no
Eudicotyledons	Actinidiaceae	Actinidia chinensis	CEY00_Acc11154	PSS19135	yes	163	221	HLKDDHKVDMHSGSTFNHRYVKSNPHEVENATWMLTVFSCFGQYFCLHFEAFQLGIAP	yes	56	92	CPVCSKAMYPPIHQCSTGHTLCSACKPRMHNRCPTC	no
Eudicotyledons	Actinidiaceae	Actinidia chinensis	CEY00_Acc14395	PSS13784	yes	165	223	HLKDDHKVDMHDGCTFNHRYVKSNPHEVENATWMLTVFNCFGRQFCLHFEAFQLGKAP	yes	58	94	CPVCTNLMYPPIHQCPNGHTLCSNCKIRVHNCCPTC	no
Eudicotyledons	Actinidiaceae	Actinidia chinensis	CEY00_Acc17022	PSS09934	yes	163	221	HLKDDHKVDMHNGSTFNHRYVKSNPHEVENATWMLTVFSCFGQYFCLHFEAFQLGMAP	yes	56	92	CPVCLNAMYPPIHQCSNGHTLCSGCKPRVHNRCPTC	no
Eudicotyledons	Actinidiaceae	Actinidia chinensis	CEY00_Acc19772	PSS03938	yes	160	218	HLRDDHKVDMHSGCTFNHRYVKSNPREVENATWMLTVFNCFGQYFCLHFEAFQLGMAP	yes	53	115	CPVCTNSMYPPIHQCHNGHTLCSTCKARVHNRCPTCRQELGDIRCLALEKVAESLELPCKYC	no
Eudicotyledons	Actinidiaceae	Actinidia chinensis	CEY00_Acc20312	PSS04458	yes	161	219	HLRDDHKVDMHTGCTFNHRYVKSNPREVENATWMLTVFHCFGQYFCLHFEAFQLGMAP	yes	54	90	CPVCTHSMYPPIHQCHNGHTLCSTCKTRVHNRCPTC	no
Eudicotyledons	Actinidiaceae	Actinidia chinensis	CEY00_Acc32650	PSR84565	yes	165	223	HLKDDHKVDMHDGCTFNHRYVKSNPHEVENATWMLTVFNCFGRQFCLHFEAFQLGMAP	yes	58	94	CPVCTNLMYPPIHQCPNGHTLCSDCKIRVHNCCPTC	no
Eudicotyledons	Rutaceae	Citrus clementina	CICLE_v10005495mg	ESR33984	yes	165	223	HLKDDHKVDMHNGSTFNHRYVKQNPHEVENATWMLTVFSCFGQYFCLHFEAFQLGMAP	yes	58	94	CPVCLNAMYPPIHQCSNGHTLCSGCKPRVHNRCPTC	no
Eudicotyledons	Rutaceae	Citrus clementina	CICLE_v10016045mg	ESR59132	yes	166	224	HLKNDHKVDMHDGSTFNHRYVKANALEIENATWMLTVFNCFGRHFCLHFEAFHLGMAP	yes	59	95	CPVCLNLMYPPIYQCPNGHTLCSSCKARVRTGCPTC	no
Eudicotyledons	Rutaceae	Citrus clementina	CICLE_v10021159mg	ESR58075	yes	168	226	HLRDDHKVDMHSGCTFNHRYVKSNPHEVENATWMLTVFHCFGQYFCLHFEAFQLGMAP	yes	61	97	CPVCTNSMYPPIHQCHNGHTLCSTCKTRVHNRCPTC	no
Eudicotyledons	Cucurbitaceae	Citrullus lanatus	Cla97C01G008060	Cla97C01G008060.1	yes	163	221	HLKDDHKVDMHSGSTFNHRYVKSNPQEVENATWMLTVFSCFGQYFCLHFEAFQLGMAP	yes	56	92	CPVCLNAMYPPIHQCSNGHTLCSGCKPRVHNRCPTC	no
Eudicotyledons	Cucurbitaceae	Citrullus lanatus	Cla97C02G049960	Cla97C02G049960.1	yes	197	255	HLKDDHEVDMHDGCSFSHRYVKSNPQEVENATWMLTVFNCFGRQFCLHFEAFRLGTAP	yes	90	126	CTVCMNLMHPPIYQCANGHTLCSSCKARVQNCCPTC	no
Eudicotyledons	Cucurbitaceae	Citrullus lanatus	Cla97C04G069120	Cla97C04G069120.1	yes	165	223	HLKDDHKVDMHDGCTFNHRYVKSNPHEVENATWMLTVFNCFGKQFCLHFEAFQLGMAP	yes	58	94	CPVCTNLMYPPIYQCPNGHTLCSNCKIRVSNCCPTC	no
Eudicotyledons	Cucurbitaceae	Citrullus lanatus	Cla97C05G091220	Cla97C05G091220.1	yes	176	234	HLRDDHKVDMHTGCTFNHRYVKSNPREVENATWMLTVFHCFGQYFCLHFEAFQLGMAP	yes	69	105	CPVCTNSMYPPIHQCHNGHTLCSTCKTRVHNRCPTC	no
Eudicotyledons	Cucurbitaceae	Citrullus lanatus	Cla97C05G091230	Cla97C05G091230.1	yes	176	234	HLRDDHKVDMHTGCTFNHRYVKSNPREVENATWMLTVFHCFGQYFCLHFEAFQLGMAP	yes	69	105	CPVCTNSMYPPIHQCHNGHTLCSTCKTRVHNRCPTC	no
Eudicotyledons	Cucurbitaceae	Citrullus lanatus	Cla97C05G109000	Cla97C05G109000.1	yes	163	221	HLKDDHKVDMHNGSTFNHRYVKSNPQEVENATWMLTVFSCFGQYFCLHFEAFQLGMAP	yes	56	92	CPVCLNAMYPPIHQCSNGHTLCSGCKPRVHNRCPTC	no
Eudicotyledons	Cucurbitaceae	Citrullus lanatus	Cla97C06G110530	Cla97C06G110530.1	yes	159	217	HLRDDHKVDMHSGCTFNHRYVKANPCEVENATWMLTVFHCFGQYFCLHFEAFQLGMAP	yes	52	114	CPVCTNSMYPPIHQCPNGHTLCSSCKTRVDNRCPACRQELGDIRCLALEKIAESLKLACKFC	no
Eudicotyledons	Cucurbitaceae	Cucumis sativus	Csa_3G239840	KGN57671	yes	176	234	HLRDDHKVDMHTGCTFNHRYVKSNPREVENATWMLTVFHCFGQYFCLHFEAFQLGMAP	yes	69	105	CPVCTNSMYPPIHQCHNGHTLCSTCKTRVHNRCPTC	no
Eudicotyledons	Cucurbitaceae	Cucumis sativus	Csa_3G239850	KGN57672	yes	177	235	HLRDDHKVDMHTGCTFNHRYVKSNPREVENATWMLTVFHCFGQYFCLHFEAFQLGMAP	yes	70	106	CPVCTNSMYPPIHQCHNGHTLCSTCKTRVHNRCPTC	no
Eudicotyledons	Cucurbitaceae	Cucumis sativus	Csa_4G285710	KGN54095	yes	184	242	HLKDDHEVDMHDGCSFSHRYVKSNPQEVENATWMLTVFNCFGRQFCLHFEAFRLGTAP	yes	77	113	CTVCMNLMHPPIYQCANGHTLCSSCKARVQNCCPTC	no
Eudicotyledons	Cucurbitaceae	Cucumis sativus	Csa_5G456720	KGN51119	yes	163	221	HLKDDHKVDMHSGSTFNHRYVKSNPQEVENATWMLTVFSCFGQYFCLHFEAFQLGMAP	yes	56	92	CPVCLNAMYPPIHQCSNGHTLCSGCKPRVHNRCPTC	no
Eudicotyledons	Cucurbitaceae	Cucumis sativus	Csa_5G623730	KGN52310	yes	162	220	HLKDDHKVDMHNGSTFNHRYVKSNPQEVENATWMLTVFSCFGQYFCLHFEAFQLGMAP	yes	55	91	CPVCLNAMYPPIHQCSNGHTLCSGCKPRVHNRCPTC	no
Eudicotyledons	Cucurbitaceae	Cucumis sativus	Csa_6G087840	KGN46356	yes	159	217	HLRDDHKVDMHSGCTFNHRYVKANPCEVENATWMLTVFHCFGQYFCLHFEAFQLGMAP	yes	52	88	CPVCTNSMYPPIHQCPNGHTLCSSCKTRVDNRCPTC	no
Eudicotyledons	Brassicaceae	Camelina sativa	Csa04g044540	Csa04g044540.1	yes	166	224	HLKDDHKVDMHDGCTFNHRYVKSNPHEVENATWMLTVFNCFGRQFCLHFEAFQLGMAP	yes	59	95	CPVCTNLMYPPIHQCPNGHTLCSNCKVRVQNTCPTC	no
Eudicotyledons	Brassicaceae	Camelina sativa	Csa05g009570	Csa05g009570.1	yes	163	221	HLKDDHKVDMHDGCTFNHRYVKANPHEVENATWMLTVFNCFGRQFCLHFEAFQLGMAP	yes	56	92	CLVCTNLMYPPIYQCPNGHTLCSSCKLRVQNTCPTC	no
Eudicotyledons	Brassicaceae	Camelina sativa	Csa05g093960	Csa05g093960.1	yes	174	232	HLRDDHKVDMHSGCTFNHRYVKSNPREVENATWMLTVFHCFGQYFCLHFEAFQLGMAP	yes	67	103	CPVCTNSMYPPIHQCHNGHTLCSTCKTRVHNRCPTC	no
Eudicotyledons	Brassicaceae	Camelina sativa	Csa06g033860	Csa06g033860.1	yes	166	224	HLKDDHKVDMHDGCTFNHRYVKSNPHEVENATWMLTVFNCFGRQFCLHFEAFQLGMAP	yes	59	95	CPVCTNLMYPPIHQCPNGHTLCSNCKVRVQNTCPTC	no
Eudicotyledons	Brassicaceae	Camelina sativa	Csa06g047980	Csa06g047980.1	yes	163	221	HLKDDHKVDMHDGCTFNHRYVKANPHEVENATWMLTVFNCFGRQFCLHFEAFQLGMAP	yes	56	92	CLVCTNLMYPPIYQCPNGHTLCSSCKLRVQNTCPTC	no
Eudicotyledons	Brassicaceae	Camelina sativa	Csa07g002830	Csa07g002830.1	yes	173	231	HLRDDHKVDMHSGCTFNHRYVKSNPREVENATWMLTVFHCFGQYFCLHFEAFQLGMAP	yes	66	102	CPVCTNSMYPPIHQCHNGHTLCSTCKTRVHNRCPTC	no
Eudicotyledons	Brassicaceae	Camelina sativa	Csa09g070590	Csa09g070590.1	yes	166	224	HLKDDHKVDMHDGCTFNHRYVKSNPHEVENATWMLTVFNCFGRQFCLHFEAFQLGMAP	yes	59	95	CPVCTNLMYPPIHQCPNGHTLCSNCKVRVQNTCPTC	no
Eudicotyledons	Brassicaceae	Camelina sativa	Csa10g014900	Csa10g014900.1	yes	168	226	HLRDDHKVDMHAGSTFNHRYVKSNPREVENATWMLTVFHCFGQYFCLHFEAFQLGMGP	yes	61	97	CPVCTYSMYPPIHQCHNGHTLCSTCKVRVHNRCPTC	no
Eudicotyledons	Brassicaceae	Camelina sativa	Csa11g085190	Csa11g085190.1	yes	160	218	HLRDDHKVDMHTGCTFNHRYVKSNPREVENATWMLTVFHCFGQYFCLHFEAFQLGMAP	yes	53	89	CPVCTNSMYPPIHQCHNGHTLCSTCKTRVNNRCPTC	no
Eudicotyledons	Brassicaceae	Camelina sativa	Csa12g022780	Csa12g022780.1	yes	168	226	HLRDDHKVDMHAGSTFNHRYVKSNPREVENATWMLTVFHCFGQYFCLHFEAFQLGMGP	yes	61	97	CPVCTYSMYPPIHQCHNGHTLCSTCKVRVHNRCPTC	no
Eudicotyledons	Apiaceae	Daucus carota	DCAR_006597	KZN05760	yes	163	221	HLKDDHKVDMHNGNTFNHRYVKSNPHEVENATWMLTVFSCFGQYFCLHFEAFQLGMAP	yes	56	92	CPVCLNAMYPPIHQCSNGHTLCSGCKPRVHNRCPTC	no
Eudicotyledons	Apiaceae	Daucus carota	DCAR_013661	KZM98977	yes	165	223	HLKDDHNVDMHDGCTFNHRYVKANPHEVENATWMLTVFNCYGRQFCLHFEAFQLGSAP	yes	58	94	CPVCASLMYPPIYQCPNGHTLCSDCKSRVHNCCPTC	no
Eudicotyledons	Apiaceae	Daucus carota	DCAR_019854	KZM92781	yes	165	223	HLKDDHNVDMHDGCTFNHRYVKANPHEVENATWMLTVFNCYGRQFCLHFEAFQLGMAP	yes	58	94	CAVCTSLMYPPIYQCPNGHTLCSDCKIRVHNCCPTC	no
Eudicotyledons	Apiaceae	Daucus carota	DCAR_020323	KZM92312	yes	168	226	HLRDDHKVDMHSGCTFNHRYVKSNPREVENATWMLTVFHCFGQYFCLHFEAFQLGMAP	yes	61	97	CPVCTNSMYPPIHQCPNGHTLCSTCKTRVHNRCPTC	no
Liliopsida	Dioscoreaceae	Dioscorea rotundata	DRNTG_08045	DRNTG_08045.1	yes	163	221	HLKDDHKVDMHNGSTFNHRYVKSNPHEVENATWMLTVFSCFGQYFCLHFEAFQLGMAP	yes	56	92	CPVCLSAMYPPIHQCSNGHTICSVCKPRVHNRCPTC	no
Liliopsida	Dioscoreaceae	Dioscorea rotundata	DRNTG_11836	DRNTG_11836.1	yes	164	222	HLKNDHKVDMHDGCTFNHRYVKSNPHEVENATWMLTVFNCFGHHFCLHFEAFLLGVTP	yes	57	93	CPVCTNSMYPPIHQCPNGHTLCSSCKVRVHNHCPTC	no
Liliopsida	Dioscoreaceae	Dioscorea rotundata	DRNTG_29107	DRNTG_29107.1	yes	163	221	HLKDDHKVDMHNGSTFNHRYVKSNPHEVENATWMLTVFSCFGQYFCLHFEAFQLGMAP	yes	56	92	CPVCLNAMYPPIHQCSNGHTICSACKPKVHNRCPTC	no
Liliopsida	Dioscoreaceae	Dioscorea rotundata	DRNTG_31741	DRNTG_31741.1	yes	174	232	HLRDDHKVDMHTGCTFNHRYVKSNPREVENATWMLTVFHCFGQYFCLHFEAFQLGMAP	yes	67	103	CPVCTNSMYPPIHQCHNGHTLCSTCKSRVHNRCPTC	no
Liliopsida	Poaceae	Eragrostis curvula	EJB05_06588	TVU47012	yes	184	242	HLKDDHKVDMHNGCTFNHRYVKPNPHEVENATWMLTVFSCFGQYFCLHFEAFQLGMAP	yes	77	113	CPVCLSAMYPPIHQCSNGHTLCSGCKPRVHGRCPTC	no
Liliopsida	Poaceae	Eragrostis curvula	EJB05_10726	TVU37413	yes	445	503	HLKDDHKVDMHNGSTFNHRYVKSNPHEVENATWMLTVFSCFGQYFCLHFEAFQLGMAP	yes	338	374	CPVCLSAMYPPIHQCSNGHTLCSGCKPRVHNRCPTC	no
Liliopsida	Poaceae	Eragrostis curvula	EJB05_24148	TVU32417	yes	251	309	HLRDDHKVDMHSGCTFNHRYVKSNPREVENATWMLTVFHCFGQYFCLHFEAFQLGMAP	yes	144	180	CPVCTNSMYPPIHQCQNGHTICSTCKTRVHNRCPTC	no
Liliopsida	Poaceae	Eragrostis curvula	EJB05_30177	TVU23210	yes	252	310	HLRDDHKVDMHSGCTFNHRYVKSNPREVENATWMLTVFHCFGQYFCLHFEAFQLGMAP	yes	145	181	CPVCTNSMYPPIHQCQNGHTICSTCKTRVHNRCPTC	no
Liliopsida	Poaceae	Eragrostis curvula	EJB05_32776	TVU23046	yes	159	217	HLRDDHKVDMHSGCTFNHRYVKSNPREVENATWMLTVFHCFGQYFCLHFEAFQLGMAP	yes	52	114	CPVCTNSMFPPIHQCQNGHTLCSTCKARVHNRCPTCRQELGDIRCLALEKVAESLELPCKYC	no
Liliopsida	Poaceae	Eragrostis curvula	EJB05_32793	TVU23060	yes	159	217	HLRDDHKVDMHSGCTFNHRYVKSNPREVENATWMLTVFHCFGQYFCLHFEAFQLGMAP	yes	52	114	CPVCTNSMFPPIHQCQNGHTLCSTCKARVHNRCPTCRQELGDIRCLALEKVAESLELPCKYC	no
Liliopsida	Poaceae	Eragrostis curvula	EJB05_42457	TVU09018	yes	188	246	HLRDDHKVDMHSGCTFNHRYVKSNPREVENATWMLTVFHCFGQYFCLHFEAFQLGMAP	yes	81	117	CPVCTNSMYPPIHQCQNGHTLCSTCKARVHNRCPTC	no
Liliopsida	Poaceae	Eragrostis curvula	EJB05_51332	TVU03140	yes	188	246	HLRDDHKVDMHSGCTFNHRYVKSNPREVENATWMLTVFHCFGQYFCLHFEAFQLGMAP	yes	81	117	CPVCTNSMYPPIHQCQNGHTLCSTCKARVHNRCPTC	no
Liliopsida	Poaceae	Eragrostis tef	Et_s1937-0.34-1.path1	Et_s1937-0.34-1.mrna1	yes	119	177	HLRDDHKVDMHTGSTFNHRYVKSNPREVENATWMLTVFHCFGQYFCLHFEAFQLGMAP	yes	12	48	CPVCTNSMYPPIHQCQNGHTICSTCKTRVHNRCPTC	no
Liliopsida	Poaceae	Eragrostis tef	Et_s3039-1.31-1.path1	Et_s3039-1.31-1.mrna1	yes	113	171	HLRDDHKVDMHSGCTFNHRYVKSNPREVENATWMLTVFHCFGQYFCLHFEAFQLGMAP	yes	6	42	CPVCTNSMYPPIHQCQNGHTLCSTCKARVHNRCPTC	no
Liliopsida	Poaceae	Eragrostis tef	Et_s3515-0.26-1.path1	Et_s3515-0.26-1.mrna1	yes	170	228	HLRDDHKVDMHSGCTFNHRYVKSNPREVENATWMLTVFHCFGQYFCLHFEAFQLGMAP	yes	63	125	CPVCTNSMFPPIHQCQNGHTLCSTCKARVHNRCPTCRQELGDIRCLALEKVAESLELPCKYC	no
Liliopsida	Poaceae	Eragrostis tef	Et_s3569-0.43-1.path1	Et_s3569-0.43-1.mrna1	yes	113	171	HLRDDHKVDMHSGCTFNHRYVKSNPREVENATWMLTVFHCFGQYFCLHFEAFQLGMAP	yes	6	42	CPVCTNSMYPPIHQCQNGHTLCSTCKARVHNRCPTC	no
Liliopsida	Poaceae	Eragrostis tef	Et_s4293-0.25-1.path1	Et_s4293-0.25-1.mrna1	yes	159	217	HLKDDHKVDMHNGCTFNHRYVKPNPHEVENATWMLTVFSCFGQYFCLHFEAFQLGMAP	yes	52	88	CPVCLSAMYPPIHQCSNGHTLCSGCKPRVHGRCPTC	no
Liliopsida	Poaceae	Eragrostis tef	Et_s5081-0.39-1.path1	Et_s5081-0.39-1.mrna1	yes	159	217	HLRDDHKVDMHSGCTFNHRYVKSNPREVENATWMLTVFHCFGQYFCLHFEAFQLGMAP	yes	52	114	CPVCTNSMFPPIHQCQNGHTLCSTCKARVHNRCPTCRQELGDIRCLALEKVAESLELPCKYC	no
Liliopsida	Poaceae	Eragrostis tef	Et_s6245-1.18-1.path1	Et_s6245-1.18-1.mrna1	yes	170	228	HLKDDHKVDMHNGSTFNHRYVKSNPHEVENATWMLTVFSCFGQYFCLHFEAFQLGMAP	yes	63	99	CPVCLSAMYPPIHQCSNGHTLCSGCKPRVHNRCPTC	no
Liliopsida	Poaceae	Eragrostis tef	Et_s6918-1.9-1.path1	Et_s6918-1.9-1.mrna1	yes	167	225	HLKDDHKVDMHNGSTFNHRYVKSNPHEVENATWMLTVFSCFGQYFCLHFEAFQLGMAP	yes	60	96	CPVCLSAMYPPIHQCSNGHTLCSGCKPRVHNRCPTC	no
Liliopsida	Poaceae	Eragrostis tef	Et_s94-0.43-1.path1	Et_s94-0.43-1.mrna1	yes	159	217	HLKDDHKVDMHNGCTFNHRYVKPNPHEVENATWMLTVFSCFGQYFCLHFEAFQLGMAP	yes	52	88	CPVCLSAMYPPIHQCSNGHTLCSGCKPRVHGRCPTC	no
Eudicotyledons	Myrtaceae	Eucalyptus grandis	EUGRSUZ_A01456	KCW89142	yes	187	245	HLRDDHKVDMHTGSTFNHRYVKSNPREVENATWMLTVFHCFGQYFCLHFEAFQLGMAP	yes	80	116	CPVCTNSMYPPIHQCHNGHTLCSTCKTRVHNRCPTC	no
Eudicotyledons	Myrtaceae	Eucalyptus grandis	EUGRSUZ_A02467	KCW90325	yes	165	223	HLREDHKVDMHNGCTFNHRYVKSNPQEVENATWMLTVFNCFGRQFCLHFEAFQLGMAP	yes	58	94	CPVCTNFMYSPIYQCLNGHTLCSTCKIRVHNVCPIC	no
Eudicotyledons	Myrtaceae	Eucalyptus grandis	EUGRSUZ_E00050	KCW71494	yes	166	224	HLRDDHKVDMHSGCTFNHRYVKSNPREVENATWMLTVFHCFGQYFCLHFEAFQLGMAP	yes	59	95	CPVCTNSMYPPIYQCHNGHTLCSTCKTRVHNRCPTC	no
Eudicotyledons	Myrtaceae	Eucalyptus grandis	EUGRSUZ_G03243	KCW65926	yes	163	221	HLKDDHKVDMHNGSTFNHRYVKSNPHEVENATWMLTVFSCFGQYFCLHFEAFQLGMAP	yes	56	92	CPVCLNAMYPPIHQCSNGHTLCSGCKPRVHNRCPTC	no
Eudicotyledons	Brassicaceae	Eutrema salsugineum	EUTSA_v10006100mg	ESQ43894	yes	166	224	HLRDDHKVDMHSGCTFNHRYVKSNPREVENATWMLTVFHCFGQYFCLHFEAFQLGMAP	yes	59	95	CPVCTNSMYPPIHQCHNGHTLCSTCKNRVHNRCPTC	no
Eudicotyledons	Brassicaceae	Eutrema salsugineum	EUTSA_v10006115mg	ESQ44266	yes	166	224	HLKDDHKVDMHDGCTFNHRYVKSNPHEVENATWMLTVFNCFGRQFCLHFEAFQLGMAP	yes	59	95	CPVCTNLMYPPIHQCPNGHTLCSNCKVRVQNTCPTC	no
Eudicotyledons	Brassicaceae	Eutrema salsugineum	EUTSA_v10016984mg	ESQ52922	yes	165	223	HLKDDHKVDMHDGCTFNHRYVKSNPHEVENATWMLTVFNCFGRQFCLHFEAFQLGMAP	yes	58	94	CLVCTNLMYPPIHQCPNGHTLCSSCKLRVQNTCPTC	no
Eudicotyledons	Brassicaceae	Eutrema salsugineum	EUTSA_v10025710mg	ESQ54470	yes	169	227	HLRDDHKVDMHAGSTFNHRYVKSNPREVENATWMLTVFHCFGQYFCLHFEAFQLGMGP	yes	62	98	CPVCTYSMYPPIHQCHNGHTLCSTCKVRVHNRCPTC	no
Eudicotyledons	Cannabaceae	Cannabis sativa female	evm.TU.02.891	cds.evm.model.02.891	yes	163	221	HLKDDHKVDMHNGCTFNHRYVKSNPQEVENATWMLTVFSCFGQYFCLHFEAFQLGTAP	yes	56	92	CPVCLNAMYPPIHQCSNGHTLCSGCKPRVHNRCPTC	no
Eudicotyledons	Cannabaceae	Cannabis sativa female	evm.TU.08.1836	cds.evm.model.08.1836	yes	169	227	HLRDDHKVDMHDGSTFNHRYVKSNPQEIENATWMLTVFNCFGRQFCLHFEAFQLGMAP	yes	62	98	CPVCMNLMYPPIHQCPSGHTLCSSCKARVHNCCPTC	no
Eudicotyledons	Cannabaceae	Cannabis sativa female	evm.TU.10.594	cds.evm.model.10.594	yes	164	222	HLKDDHKVDMHDGCTFNHRYVKSNPHEVENATWMLTVFNCFGRQFCLHFEAFQLGMAP	yes	57	93	CPVCTSLMYPPIHQCPNGHTLCSNCKVRVHNCCPTC	no
Eudicotyledons	Anacardiaceae	Pistacia vera	EVM0003034	EVM0003034.1	yes	166	224	HLRDDHKVDMHSGCTFNHRYVKSNPREVENATWMLTVFHCFGQYFCLHFEAFQLGMAP	yes	59	95	CPVCTNSMYPPIHQCHNGHTLCSTCKTRVHNRCPTC	no
Eudicotyledons	Anacardiaceae	Pistacia vera	EVM0005008	EVM0005008.1	yes	170	228	HLKDDHKVDMHNGSTFNHRYVKANPHEVENATWMLTVFSCFGQFFCLHFEAFQLGMAP	yes	63	99	CPVCLNAMYPPIHQCSNGHTLCSGCKPRVHNRCPTC	no
Eudicotyledons	Anacardiaceae	Pistacia vera	EVM0018034	EVM0018034.3	yes	166	224	HLKNDHKVDMHDGSTFNHRYVKANAQEVENATWMLTVFNCFGRQFCLHFEAFHLGNAP	yes	59	95	CPVCMNLMYPPIYQCPNGHTVCSNCKVRVRNSCPTC	no
Eudicotyledons	Anacardiaceae	Pistacia vera	EVM0030384	EVM0030384.1	yes	180	238	HLRDDHKVDMHTGCTFNHRYVKSNPREVENATWMLTVFHCFGQYFCLHFEAFQLGTAP	yes	73	109	CPVCTNSMYPPIHQCHNGHTLCSTCKTRVHNRCPTC	no
Eudicotyledons	Moraceae	Ficus carica	FCD_00009786	FCD_00009786-RA	yes	185	243	HLRDDHKVDMHSGCTFNHRYVKSNPREVENATWMLTVFHCFGQYFCLHFEAFQLGMAP	yes	78	114	CPVCTNSMYPPIHQCHNGHTLCSTCKTRVHNRCPTC	no
Eudicotyledons	Moraceae	Ficus carica	FCD_00017132	FCD_00017132-RA	yes	164	222	HLKDDHKVDMHDGCTFNHRYVKSNPHEVENATWMLTVFNCFGKQFCLHFEAFQLRMAP	yes	57	93	CPGCTNLMYPPIHQCPNGHTLCSNCKVRVQNCCPTC	no
Eudicotyledons	Moraceae	Ficus carica	FCD_00034016	FCD_00034016-RA	yes	161	219	HLKDDHKVDMHSGSTFNHRYVKSNPQEVENATWMLTVFSCFGQYFCLHFEAFQLGMAP	yes	54	90	CPVCLNAMYPPIHQCSNGHTLCSGCKPRVHNRCPTC	no
Eudicotyledons	Brassicaceae	Arabidopsis halleri	g04465	g04465.t1	yes	170	228	HLRDDHKVDMHAGSTFNHRYVKSNPREVENATWMLTVFHCFGQYFCLHFEAFQLGMGP	yes	63	99	CPVCTYSMYPPIHQCHNGHTLCSTCKVRVHNRCPTC	no
Eudicotyledons	Brassicaceae	Arabidopsis halleri	g05420	g05420.t1	yes	166	224	HLRDDHKVDMHSGCTFNHRYVKSNPREVENATWMLTVFHCFGEYFCLHFEAFQLGMAP	yes	59	95	CPVCTNSMYPPIHQCHNGHTLCSTCKNRVHNRCPTC	no
Eudicotyledons	Brassicaceae	Arabidopsis halleri	g16587	g16587.t1	yes	166	224	HLKDDHKVDMHDGCTFNHRYVKSNPHEVENATWMLTVFNCFGRQFCLHFEAFQLGMAP	yes	59	95	CPVCTNLMYPPIHQCPNGHTLCSNCKVRVQNTCPTC	no
Eudicotyledons	Brassicaceae	Arabidopsis halleri	g17264	g17264.t1	yes	163	221	HLKDDHKVDMHDGCTFNHRYVKSNPHEVENATWMLTVFNCFGRQFCLHFEAFQLGMAP	yes	56	92	CLVCTNLMYPPIHQCPNGHTLCSSCKLRVQNTCPTC	no
Eudicotyledons	Myrtaceae	Corymbia citriodora.Ccitriodora	gene-BT93_A1077	Cocit.A1077.1	yes	163	221	HLKDDHKVDMHNGSTFNHRYVKSNPHEVENATWMLTVFSCFGQYFCLHFEAFQLGVAP	yes	56	92	CPVCLNAMYPPIHQCSNGHTLCSGCKPRVHNRCPTC	no
Eudicotyledons	Myrtaceae	Corymbia citriodora.Ccitriodora	gene-BT93_A1244	Cocit.A1244.1	yes	185	243	HLRDDHKVDMHTGSTFNHRYVKSNPREVENATWMLTVFHCFGQYFCLHFEAFQLGMAP	yes	78	114	CPVCTNSMYPPIHQCHNGHTLCSTCKTRVHNRCPTC	no
Eudicotyledons	Myrtaceae	Corymbia citriodora.Ccitriodora	gene-BT93_B2272	Cocit.B2272.1	yes	159	217	HLKDDHNVDMHDGCTFNHRYVKSNPRDVENATWMLTIFNCFGRQFCLHFEAFQLEMAP	yes	52	88	CPVCMNLMYPPIYQCPNGHTLCSSCKTKLENLCPTC	no
Eudicotyledons	Myrtaceae	Corymbia citriodora.Ccitriodora	gene-BT93_E0035	Cocit.E0035.1	yes	166	224	HLRDDHKVDMHSGCTFNHRYVKSNPREVENATWMLTVFHCFGQYFCLHFEAFQLGMAP	yes	59	95	CPVCTNSMYPPIYQCHNGHTLCSTCKTRVHNRCPTC	no
Eudicotyledons	Myrtaceae	Corymbia citriodora.Ccitriodora	gene-BT93_G0497	Cocit.G0497.1	yes	165	223	HLREDHKVDMHNGCTFNHRYVKSNPQEVENATWMLTVFNCFGRQFCLHFEAFQLGMAP	yes	58	94	CPVCTNLMYSPIYQCLNGHTLCSTCKIRVHNVCPIC	no
Eudicotyledons	Asteraceae	Lactuca sativa	gene-LSAT_1X68321	cds-PLY69195.1	yes	161	219	HLKTDHNVDMHDGSTFNHRYVKPNPHEIENATWMLTIFNCFGYQFCLHFEAFHLGMAP	yes	54	90	CPVCLGIMHPPIHQCPNGHTICVVCKSKVQNSCPIC	no
Eudicotyledons	Asteraceae	Lactuca sativa	gene-LSAT_2X101440	cds-PLY94757.1	yes	164	222	HLKTDHNVDMHDGSSFNHRYVKPNPHEIENATWMLTIFNCFGYQFCLHFEAFHLGAAP	yes	57	93	CPVCLNIMCPPIHQCPNGHTICVICKTKVQNSCPIC	no
Eudicotyledons	Asteraceae	Lactuca sativa	gene-LSAT_2X136081	cds-PLY68455.1	yes	151	209	HLRDDHKVDMHTGCTFNHRYVKSNPREVENATWMLTVFNCFGEYFCLHFEAFQLGVAP	yes	44	80	CPVCTGSMYPPIHQCLNGHTLCSTCKTQVHNRCPTC	no
Eudicotyledons	Asteraceae	Lactuca sativa	gene-LSAT_3X140341	cds-PLY78075.1	yes	159	217	HLRDDHKVDMHSGCTFNHRYVKSNPREVENATWMLTVFNCFGQYFCLHFEAFQLSMAP	yes	52	88	CPVCTNSMYPPIHQCHNGHTLCSTCKTRVENRCPTC	no
Eudicotyledons	Asteraceae	Lactuca sativa	gene-LSAT_4X33741	cds-PLY77492.1	yes	174	232	HLRDDHKVDMHSGCTFNHRYVKSNPREVDNATWMLTVFNCFGQYFCLHFEAFQLSMAP	yes	67	103	CPVCTNSMYPPIHQCHNGHTLCSTCKTLVNNRCPTC	no
Eudicotyledons	Asteraceae	Lactuca sativa	gene-LSAT_5X165420	cds-PLY78853.1	yes	160	218	HLKDDHNVDMHDGCTFNHRYVKSNPHEVENATWMLTVFNCYGRQFCLHFEAFQLGMAP	yes	53	89	CPVCTTLMYPPIHQCPNGHTLCSNCKVRVHNCCPTC	no
Eudicotyledons	Asteraceae	Lactuca sativa	gene-LSAT_7X1060	cds-PLY64208.1	yes	170	228	HLRDDHKVDMHSGCTFNHRYVKSNPREVENATWMLTVFNCFGQYFCLHFEAFQLSMAP	yes	63	99	CPVCTNSMYPPIHQCPNGHTLCSSCKAKVHNRCPTC	no
Eudicotyledons	Asteraceae	Lactuca sativa	gene-LSAT_8X5181	cds-PLY97666.1	yes	161	219	HLRDDHKVDMHTGCTFNHRYVKSNPREVENATWMLTVFHCFGQYFCLHFEAFQLGMAP	yes	54	90	CPVCTNSMYPPIHQCHNGHTLCSTCKTRVHNRCPTC	no
Eudicotyledons	Asteraceae	Lactuca sativa	gene-LSAT_9X25941	cds-PLY76123.1	yes	156	214	HLKNDHNVDMHDGCTFNHRYVKSNPHEVENATWMLTVFNCYGRQFCLHFEAFHLGMAP	yes	52	88	CPMCTKLMYPPIHQCPNGHTLCSNCKSKVHNCCPSC	no
Eudicotyledons	Frullaniaceae	Glycine max	GLYMA_03G257700	KRH68916	yes	155	213	HLRDDHRVDMHSGCTFNHRYVKSNPMEVENATWMLTVFHCFGQYFCLHFEAFQLGMAP	yes	48	84	CPVCTNSMYPPIHQCHNGHTLCSTCKTRVHNRCPTC	yes
Eudicotyledons	Frullaniaceae	Glycine max	GLYMA_04G235700	KRH64440	yes	168	226	HLRDDHKVDMHTGCTFNHRYVKSNPREVENATWMLTVFHCFGQYFCLHFEAFQLGMAP	yes	61	97	CPVCTNSMYPPIHQCHNGHTLCSTCKTRVHNRCPTC	yes
Eudicotyledons	Frullaniaceae	Glycine max	GLYMA_06G129000	KRH53502	yes	169	227	HLRDDHKVDMHTGCTFNHRYVKSNPREVENATWMLTVFHCFGQYFCLHFEAFQLGMAP	yes	62	98	CPVCTNSMYPPIHQCHNGHTLCSTCKTRVHNRCPTC	yes
Eudicotyledons	Frullaniaceae	Glycine max	GLYMA_13G198800	KRH20763	yes	207	265	HLKDDHKVDMHNGSTFNHRYVKSNPQEVENATWMLTVFSCFGQYFCLHFEAFQLGMAP	yes	55	91	CPVCLNAMYPPIHQCSNGHTICSGCKPRVHNRCPTC	yes
Eudicotyledons	Frullaniaceae	Glycine max	GLYMA_15G237300	KRH13408	yes	162	220	HLKDDHKVDMHNGSTFNHRYVKSNPQEVENATWMLTVFSCFGQYFCLHFEAFQLGMAP	yes	55	91	CPVCLNAMYPPIHQCSNGHTICSGCKPRVHNRCPTC	yes
Eudicotyledons	Frullaniaceae	Glycine max	GLYMA_19G256200	KRG97188	yes	158	216	HLRDDHRVDMHSGCTFNHRYVKSNPMEVENATWMLTVFHCFGQYFCLHFEAFQLGMAP	yes	51	87	CPVCTNSMYPPIHQCHNGHTLCSTCKTRVHNRCPTC	yes
Liliopsida	Poaceae	Panicum hallii.PhalliiHAL	GQ55_1G023100	PUZ73900	yes	172	230	HLINDHKVDLHEGCTFNHRYVKPNPYEVENATWMLTVFKCFGQHFCLHFEAFLLGMAP	yes	65	101	CPVCTNSMRPPILQCPNGHTICSSCKHRVDNHCPTC	no
Liliopsida	Poaceae	Panicum hallii.PhalliiHAL	GQ55_1G131100	PUZ75194	yes	191	249	HLRDDHKVDMHSGCTFNHRYVKSNPREVENATWMLTVFHCFGQYFCLHFEAFQLGMAP	yes	84	120	CPVCTNSMYPPIHQCQNGHTLCSTCKTRVHNRCPTC	no
Liliopsida	Poaceae	Panicum hallii.PhalliiHAL	GQ55_2G463500	PUZ73303	yes	160	218	HLKDDHKVDMHNGSTFNHRYVKSNPHEVENATWMLTVFSCFGQYFCLHFEAFQLGMAP	yes	53	89	CPVCLSAMYPPIHQCSNGHTLCSGCKPRVHNRCPTC	no
Liliopsida	Poaceae	Panicum hallii.PhalliiHAL	GQ55_3G068400	PUZ63437	yes	200	258	HLRDDHKVDMHSGCTFNHRYVKSNPREVENATWMLTVFHCFGQYFCLHFEAFQLGMAP	yes	93	155	CPVCTNSMFPPIHQCQNGHTLCSTCKARVHNRCPTCRQELGDIRCLALEKVAESLELPCKYC	no
Liliopsida	Poaceae	Panicum hallii.PhalliiHAL	GQ55_5G541100	PUZ58856	yes	267	325	HLRDDHKVDMHSGCTFNHRYVKSNPREVENATWMLTVFHCFGQYFCLHFEAFQLGMAP	yes	160	196	CPVCTNYMFPPIHQCQNGHTLCSTCKARVHNRCPTC	no
Liliopsida	Poaceae	Panicum hallii.PhalliiHAL	GQ55_9G472500	PUZ41054	yes	160	218	HLKDDHKVDMHNGCTFNHRYVKPNPHEVENATWMLTVFSCFGEYFCLHFEAFQLGMAP	yes	53	89	CPVCLSAMYPPIHQCSNGHTLCSGCKPRVHNRCPTC	no
Eudicotyledons	Brassicaceae	Brassica napus	GSBRNA2T00006267001	CDY19018	yes	166	224	HLRDDHKVDMHAGSTFNHRYVKSNPREVENATWMLTVFHCFGQYFCLHFEAFQLGMGP	yes	59	95	CPVCTCSMYPPIHQCHNGHTLCSTCKVRVHNRCPTC	no
Eudicotyledons	Brassicaceae	Brassica napus	GSBRNA2T00018007001	CDY56244	yes	147	205	HLKDDHKVDMHDGCTFNHRYVKSNPHEVENATWMLTVFNCFGRQFCLHFEAFQLGMAP	yes	59	95	CPVCTNLMYPPIHQCPNGHTLCSNCKARVQNTCPTC	no
Eudicotyledons	Brassicaceae	Brassica napus	GSBRNA2T00019146001	CDY22549	yes	167	225	HLKDDHKVDMHSGCTFNHRYVKSNPQEVENATWMLTVFNCFGRQFCLHFEAFQLGTAP	yes	60	96	CPVCTNLMYPPINQCPNGHTLCSSCKQQVQNTCPTC	no
Eudicotyledons	Brassicaceae	Brassica napus	GSBRNA2T00020723001	CDY57244	yes	166	224	HLKDDHKVDMHDGCTFNHRYVKSNPHEVENATWMLTVFNCFGRQFCLHFEAFQLGMAP	yes	59	95	CPVCTNLMYPPIHQCPNGHTLCSNCKARVQNTCPTC	no
Eudicotyledons	Brassicaceae	Brassica napus	GSBRNA2T00028919001	CDY25077	yes	165	223	HLRDDHKVDMHSGCTFNHRYVKSNPREVENATWMLTVFHCFGQYFCLHFEAFQLGMAP	yes	58	94	CPVCTNSMYPPIHQCHNGHTLCSTCKNRVHNRCPTC	no
Eudicotyledons	Brassicaceae	Brassica napus	GSBRNA2T00058374001	CDY35390	yes	165	223	HLKVDHKVDMHSGCTFNHRYVKSNPQEVENATWMLTVFNCFGRQFCLHFEAFQLGTAP	yes	58	94	CPVCTNLMYPPINQCPNGHTLCSSCKQQVQNTCPTC	no
Eudicotyledons	Brassicaceae	Brassica napus	GSBRNA2T00067686001	CDY67927	yes	169	227	HLKDDHKVDMHDGCTFNHRYVKSNPHEVENATWMLTVFNCFGRQFCLHFEAFQLGMAP	yes	62	98	CPVCTNLMYPPIHQCPNGHTLCSNCKARVQNTCPTC	no
Eudicotyledons	Brassicaceae	Brassica napus	GSBRNA2T00077566001	CDY43950	yes	166	224	HLRDDHKVDMHSGCTFNHRYVKSNPREVENATWMLTVFYCFGEYFCLHFEAFQLGMAP	yes	59	95	CPVCTNSMYPPIHQCQNGHTLCSTCKNRVHNRCPTC	no
Eudicotyledons	Brassicaceae	Brassica napus	GSBRNA2T00078852001	CDY14268	yes	164	222	HLRDDHKVDMHAGSTFNHRYVKSNPREVENATWMLTVFQCFGQYFCLHFEAFQLGMGP	yes	57	93	CPLCTFSMYPPIHQCHNGHTLCSTCKVRVHNRCPTC	no
Eudicotyledons	Brassicaceae	Brassica napus	GSBRNA2T00084680001	CDY14808	yes	160	218	HLKDDHKVDMHDGCTFNHRYVKSNPHEVENATWMLTVFNCFGRQFCLHFEAFQLGTAP	yes	53	89	CLVCTNLMYPPIFQCPNGHTLCSNCKLKVHNTCPTC	no
Eudicotyledons	Brassicaceae	Brassica napus	GSBRNA2T00099065001	CDX67865	yes	165	223	HLRDDHKVDMHSGCTFNHRYVKSNPREVENATWMLTVFHCFGQYFCLHFEAFQLGMAP	yes	58	94	CPVCTNSMYPPIHQCHNGHTLCSTCKNRVHNRCPTC	no
Eudicotyledons	Brassicaceae	Brassica napus	GSBRNA2T00104523001	CDX97399	yes	165	223	HLRDDHKVDMHAGSTFNHRYVKSNPREVENATWMLTVFQCFGQYFCLHFEAFQLGMGP	yes	58	94	CPVCTFSMYPPIHQCHNGHTLCSTCKVRVHNRCPTC	no
Eudicotyledons	Brassicaceae	Brassica napus	GSBRNA2T00123175001	CDY06889	yes	155	213	HLKDDHKVDMHDGCTFNHRYVKSNPLEVENATWMLTVFNCFGRQFCLHFEAFQLGTAP	yes	48	84	CLVCTNLMYPPIYQCPNGHTLCSNCKLRVHNTCPTC	no
Eudicotyledons	Brassicaceae	Brassica napus	GSBRNA2T00149077001	CDX88968	yes	169	227	HLKDDHKVDMHDGCTFNHRYVKSNPHEVENATWMLTVFNCFGRQFCLHFEAFQLGMAP	yes	62	98	CPVCTNLMYPPIHQCPNGHTLCSNCKARVQNTCPTC	no
Eudicotyledons	Brassicaceae	Brassica napus	GSBRNA2T00149275001	CDX89132	yes	167	225	HLRDDHKVDMHSGCTFNHRYVKSNPREVENATWMLTVFYCFGEYFCLHFEAFQLGMAP	yes	60	96	CPVCTNSMYPPIHQCQNGHTLCSTCKNRVHNRCPTC	no
Eudicotyledons	Brassicaceae	Brassica napus	GSBRNA2T00149408001	CDX89221	yes	166	224	HLRDDHKVDMHAGSTFNHRYVKSNPREVENATWMLTVFHCFGQYFCLHFEAFQLGMGP	yes	59	95	CPVCTCSMYPPIHQCHNGHTLCSTCKVRVHNRCPTC	no
Eudicotyledons	Brassicaceae	Brassica napus	GSBRNA2T00155746001	CDX71977	yes	168	226	HLKDDHKVDMHDGCTFNHRYVKSNPHEVENATWMLTVFNCFGRQFCLHFEAFQLGMAP	yes	61	97	CPVCTNLMYPPIHQCPNGHTLCSNCKARVQNTCPTC	no
Eudicotyledons	Rubiaceae	Coffea canephora	GSCOC_T00019257001	CDP16765	yes	165	223	HLKNDHNVDMHDGCTFNHRYVKSNPQEVENATWMLTVFNCFGHQFCLHFEAFHLGTAP	yes	59	94	CPVCMNLMYPPILQCPNGHTLCSNCKCKVRCCPVC	no
Eudicotyledons	Rubiaceae	Coffea canephora	GSCOC_T00019981001	CDP05062	yes	175	233	HLRDDHKVDMHTGCTFNHRYVKSNPREVENATWMLTVFHCFGQYFCLHFEAFQLGMAP	yes	68	104	CPVCTNSMYPPIHQCHNGHTLCSTCKTRVHNRCPTC	no
Eudicotyledons	Asteraceae	Helianthus annuus	HanXRQr2_Chr01g0013751	HanXRQr2_Chr01g0013751	yes	160	218	HLKDDHNVDMHDGCTFNHRYVKSNPHEVENATWMLTVFNCYGRQFCLHFEAFQLGMAP	yes	53	89	CPVCTTLMYPPIHQCPNGHTLCTDCKLRVHNCCPTC	no
Eudicotyledons	Asteraceae	Helianthus annuus	HanXRQr2_Chr04g0182051	HanXRQr2_Chr04g0182051	yes	174	232	HLRDDHKVDMHSGYTFNHRYVKSNPREVENATWMLTVFNCYGQYFCLHFEAFQLSMAP	yes	67	103	CPVCTNSMYPPIHQCHNGHTICSTCKTRVHNRCPTC	no
Eudicotyledons	Asteraceae	Helianthus annuus	HanXRQr2_Chr06g0247051	HanXRQr2_Chr06g0247051	yes	177	235	HLRDDHKVDMHSGYTFNHRYVKSNPREVENATWMLTVFNCYGQYFCLHFEAFQLSMAP	yes	70	106	CPVCTNSMYPPIHQCHNGHTICSTCKTRVHNRCPTC	no
Eudicotyledons	Asteraceae	Helianthus annuus	HanXRQr2_Chr07g0291221	HanXRQr2_Chr07g0291221.1	yes	186	244	HLRDDHKVDMHSGYTFNHRYVKSNPREVENATWMLTVFNCYGQYFCLHFEAFQLSMAP	yes	79	115	CPVCTNSMYPPIHQCHNGHTICSTCKTRVHNRCPTC	no
Eudicotyledons	Asteraceae	Helianthus annuus	HanXRQr2_Chr07g0304531	HanXRQr2_Chr07g0304531	yes	154	212	HLKADHNVDMHDGCSFNHRYVKPNPHEIENATWMLTVFNCFGYQFCLHFEAFHLGTTP	yes	47	113	CPVCVTVMYPPIHQCPNGHTICVVCKTKVQNVCPMCREELGNIRCLALEKVAESIELPCKYSCYGC	no
Eudicotyledons	Asteraceae	Helianthus annuus	HanXRQr2_Chr13g0570791	HanXRQr2_Chr13g0570791	yes	160	218	HLKDDHNVDMHDGCTFNHRYVKSNPHEVENATWMLTVFNCYGRQFCLHFEAFQLGMAP	yes	53	89	CPVCTTLMYPPIHQCPNGHTLCSNCKLRVHNCCPTC	no
Eudicotyledons	Asteraceae	Helianthus annuus	HanXRQr2_Chr13g0574571	HanXRQr2_Chr13g0574571	yes	167	225	HLRDDHKVDMHTGCTFNHRYVKSNPREVENATWMLTVFHCFGQYFCLHFEAFQLGMAP	yes	60	96	CPVCTNSMYPPIHQCHNGHTLCSTCKTQVQNRCPTC	no
Liliopsida	Poaceae	Hordeum vulgare GoldenPromise	HORVU.MOREX.r2.2HG0095980	HORVU.MOREX.r2.2HG0095980.1	yes	159	217	HLKDDHKVDMHSGSTFNHRYVKSNPHEVENATWMLTVFSCFGQYFCLHFEAFQLGMAP	yes	52	88	CPVCLVAMYPPIHQCSNGHTICSGCKPRVHNRCPTC	yes
Liliopsida	Poaceae	Hordeum vulgare GoldenPromise	HORVU.MOREX.r2.3HG0207310	HORVU.MOREX.r2.3HG0207310.1	yes	172	230	HLRDDHKVDMHSGCTFNHRYVKSNPREVENATWMLTVFHCFGQYFCLHFEAFQLGMAP	yes	65	101	CPVCTNSMYPPIHQCQNGHTLCSTCKARVHNRCPTC	yes
Liliopsida	Poaceae	Hordeum vulgare GoldenPromise	HORVU.MOREX.r2.6HG0459490	HORVU.MOREX.r2.6HG0459490.1	yes	169	227	HLINDHKVDLHEGCTFNHRYVKSNPYEVENATWMLTVFKCFGQHFCLHFEAFLLGMSP	yes	62	98	CPVCTNSMRPPILQCPNGHTICSSCKHRVDNHCPTC	yes
Liliopsida	Poaceae	Hordeum vulgare GoldenPromise	HORVU.MOREX.r2.7HG0590210	HORVU.MOREX.r2.7HG0590210.1	yes	185	243	HLRDDHKVDMHSGCTFNHRYVKSNPREVENATWMLTVFHCFGQYFCLHFEAFQLGMAP	yes	78	114	CPVCTNSMYPPIHQCQNGHTLCSTCKARVHNRCPTC	yes
Liliopsida	Poaceae	Hordeum vulgare	HORVU.MOREX.r3.1HG0034990	HORVU.MOREX.r3.1HG0034990.1	yes	248	306	HLRDDHKVDMHSGCTFNHRYVKSNPREVENATWMLTVFHCFGQYFCLHFEAFQLGMAP	yes	141	203	CPVCINSMFPPIHQCQNGHTLCSTCKARVHNRCPTCRQELGDIRCLALEKVAESLELPCKYC	yes
Liliopsida	Poaceae	Hordeum vulgare	HORVU.MOREX.r3.2HG0116790	HORVU.MOREX.r3.2HG0116790.1	yes	159	217	HLKDDHKVDMHSGSTFNHRYVKSNPHEVENATWMLTVFSCFGQYFCLHFEAFQLGMAP	yes	52	88	CPVCLVAMYPPIHQCSNGHTICSGCKPRVHNRCPTC	yes
Liliopsida	Poaceae	Hordeum vulgare	HORVU.MOREX.r3.3HG0249640	HORVU.MOREX.r3.3HG0249640.1	yes	172	230	HLRDDHKVDMHSGCTFNHRYVKSNPREVENATWMLTVFHCFGQYFCLHFEAFQLGMAP	yes	65	101	CPVCTNSMYPPIHQCQNGHTLCSTCKARVHNRCPTC	yes
Liliopsida	Poaceae	Hordeum vulgare	HORVU.MOREX.r3.6HG0553110	HORVU.MOREX.r3.6HG0553110.1	yes	169	227	HLINDHKVDLHEGCTFNHRYVKSNPYEVENATWMLTVFKCFGQHFCLHFEAFLLGMSP	yes	62	98	CPVCTNSMRPPILQCPNGHTICSSCKHRVDNHCPTC	yes
Liliopsida	Poaceae	Hordeum vulgare	HORVU.MOREX.r3.7HG0711610	HORVU.MOREX.r3.7HG0711610.1	yes	185	243	HLRDDHKVDMHSGCTFNHRYVKSNPREVENATWMLTVFHCFGQYFCLHFEAFQLGMAP	yes	78	114	CPVCTNSMYPPIHQCQNGHTLCSTCKARVHNRCPTC	yes
Eudicotyledons	Convolvulaceae	Ipomoea triloba	itb03g23960	itb03g23960.t1	yes	162	220	HLRDDHKVDMHTGCTFNHRYVKSNPREVENATWMLTVFHCFGEYFCLHFEAFQLGMAP	yes	55	91	CPVCTNSMYPPIHQCQNGHTLCSTCKARVHNRCPTC	no
Eudicotyledons	Convolvulaceae	Ipomoea triloba	itb04g05760	itb04g05760.t1	yes	163	221	HLKDDHKVDMHSGSTFNHRYVKSNPHEVENATWMLTVFSCFGQYFCLHFEAFQLGMAP	yes	56	92	CPVCLNAMYPPIHQCCNGHTLCSGCKPRVHNRCPTC	no
Eudicotyledons	Convolvulaceae	Ipomoea triloba	itb04g34130	itb04g34130.t1	yes	166	224	HLKDDHRVDMHDGCTFNHRYVKNNPQDVENATWMLTVFNCFGYQFCLHFEAFSLGISP	yes	60	95	CPVCLNMMYPPIHQCPNGHTLCQKCKSKVHLCPIC	no
Eudicotyledons	Convolvulaceae	Ipomoea triloba	itb05g20140	itb05g20140.t1	yes	164	222	HLRDDHKVDMHTGCTFNHRYVKSNPREVENATWMLTVFHCFGQYFCLHFEAFQLGMAP	yes	57	93	CPVCTNSMYPPIHQCHNGHTLCSTCKTRVHNRCPTC	no
Eudicotyledons	Convolvulaceae	Ipomoea triloba	itb09g13410	itb09g13410.t1	yes	170	228	HLREDHKVDMHHGCTFNHRYVKSDPQQVENATWMLTVFNCHGNQFCLHFEAFPLGTTP	yes	64	99	CPVCRNSMLPPIFQCPNGHTLCASCNGAQENCPTC	no
Eudicotyledons	Convolvulaceae	Ipomoea triloba	itb11g02430	itb11g02430.t1	yes	164	222	HLKDDHKVDMHAGSTFNHRYVKSNPHEVENATWMLTVFSCFGQYFCLHFEAFQLGMAP	yes	57	93	CPVCLNAMYPPIHQCSNGHTLCSGCKPRVHNRCPTC	no
Eudicotyledons	Convolvulaceae	Ipomoea triloba	itb12g26560	itb12g26560.t1	yes	171	229	HLRDDHKVDMHTGCTFNHRYVKSNPREVENATWMLTVFHCFGQYFCLHFEAFQLGMAP	yes	64	100	CPVCTNSMYPPIHQCHNGHTLCSTCKAKVHNRCPTC	no
Eudicotyledons	Juglandaceae	Juglans regia	Jr03_03510	Jr03_03510_p1	yes	165	223	HLKDDHKVDMHDGCTFNHRYVKSNPHEVENATWMLTVFNCFGRQFCLHFEAFQLGMAP	yes	58	94	CPVCTCLMYPPIHQCPNGHTLCSNCKIRVHQCCPTC	yes
Eudicotyledons	Juglandaceae	Juglans regia	Jr04_19800	Jr04_19800_p1	yes	165	223	HLKDDHKVDMHDGCTFNHRYVKSNPHEVENATWMLTVFNCFGRQFCLHFEAFQLGVAP	yes	58	94	CPVCTCLMYPPIHQCPNGHTLCSNCKIRVHNCCPTC	yes
Eudicotyledons	Juglandaceae	Juglans regia	Jr04_19810	Jr04_19810_p1	yes	165	223	HLKDDHKVDMHDGCTFNHRYVKSNPHEVENATWMLTVFNCFGRQFCLHFEAFQLGVAP	yes	58	94	CPVCTCLMYPPIHQCPNGHTLCSNCKIRVHNCCPTC	yes
Eudicotyledons	Juglandaceae	Juglans regia	Jr04_19820	Jr04_19820_p1	yes	165	223	HLKDDHKVDMHDGCTFNHRYVKSNPHEVENATWMLTVFNCFGRQFCLHFEAFQLGVAP	yes	58	94	CPVCTCLMYPPIHQCPNGHTLCSNCKIRVHNCCPTC	yes
Eudicotyledons	Juglandaceae	Juglans regia	Jr05_01210	Jr05_01210_p1	yes	163	221	HLKDDHKVDMHSGSTFNHRYVKSNPQEVENATWMLTVFSCFGQYFCLHFEAFQLGMAP	yes	56	92	CPVCLNAMYPPIHQCSNGHTLCSGCKPRVHNRCPTC	yes
Eudicotyledons	Juglandaceae	Juglans regia	Jr13_23260	Jr13_23260_p1	yes	182	240	HLRDDHKVDMHTGCTFNHRYVKSNPREVENATWMLTVFHCFGQYFCLHFEAFQLSMAP	yes	75	111	CPVCTNSMYPPIHQCHNGHTLCSTCKTRVHNRCPTC	yes
Eudicotyledons	Juglandaceae	Juglans regia	Jr14_01680	Jr14_01680_p1	yes	163	221	HLKDDHKVDMHSGSTFNHRYVKSNPQEVENATWMLTVFSCYGQYFCLHFEAFQLGMAP	yes	56	92	CPVCLNAMYPPIHQCSNGHTLCSGCKPRVHNRCPTC	yes
Eudicotyledons	Juglandaceae	Juglans regia	Jr16_05920	Jr16_05920_p1	yes	179	237	HLRDDHKVDMHTGCTFNHRYVKSNPREVENATWMLTVFHCFGQYFCLHFEAFQLGMAP	yes	72	108	CPVCTNSMYPPIHQCHNGHTLCSTCKTRVHNRCPTC	yes
Liliopsida	Poaceae	Oryza longistaminata	KN538790.1_FG035	KN538790.1_FGP035	yes	178	236	HLKDDHKVDMHNGCTFNHRYVKSNPHEVENATWMLTVFSCFGQYFCLHFEAFQLGMAP	yes	71	107	CPVCLSAMYPPIHQCSNGHTLCSGCKPRVHNRCPTC	no
Liliopsida	Poaceae	Oryza longistaminata	KN538999.1_FG013	KN538999.1_FGP013	yes	422	480	HLKDDHKVDMHNGSTFNHRYVKSNPHEVENATWMLTVFSCFGQYFCLHFEAFQLGMAP	yes	315	351	CPVCLNAMYPPIHQCSNGHTLCSGCKPRVHNRCPTC	no
Liliopsida	Poaceae	Leersia perrieri	LPERR01G07790	LPERR01G07790.1	yes	179	237	HLRDDHKVDMHSGCTFNHRYVKSNPREVENATWMLTVFHCFGQYFCLHFEAFQLGMAP	yes	72	134	CPVCTNSMYPPIHQCQNGHTLCSTCKARVHNRCPTCRQELGDIRCLALEKVAESLELPCKYC	no
Liliopsida	Poaceae	Leersia perrieri	LPERR02G02090	LPERR02G02090.1	yes	193	251	HLINDHKVDLHEGCTFNHRYVKSNPYEVENATWMLTVFKCFGQHFCLHFEAFLLGMAP	yes	86	122	CPVCTNSMRPPILQCPNGHTICSSCKHRVENHCPTC	no
Liliopsida	Poaceae	Leersia perrieri	LPERR03G15470	LPERR03G15470.1	yes	190	248	HLKDDHKVDMHNGCTFNHRYVKSNPHEVENATWMLTVFSCFGQYFCLHFEAFQLGMSP	yes	83	119	CPVCLTAMYPPIHQCSNGHTLCSGCKPRVHNRCPTC	no
Liliopsida	Poaceae	Leersia perrieri	LPERR05G06880	LPERR05G06880.1	yes	119	177	HLRDDHKVDMHSGCTFNHRYVKSNPREVENATWMLTVFHCFGQYFCLHFEAFQLGMAP	yes	105	167	CPVCTNSMFPPIHQCQNGHTLCSTCKARVHNRCPTCRQELGDIRCLALEKVAESLELPCKYC	no
Liliopsida	Poaceae	Leersia perrieri	LPERR07G21900	LPERR07G21900.1	yes	160	218	HLKDDHKVDMHNGSTFNHRYVKSNPHEVENATWMLTVFSCFGQYFCLHFEAFQLGMAP	yes	53	89	CPVCLNAMYPPIHQCSNGHTLCSGCKPRVHNRCPTC	no
Eudicotyledons	Fabaceae	Vigna angularis	LR48_Vigan04g153100	KOM41333	yes	254	312	HLRDDHKVDMHTGCTFNHRYVKSNPREVENATWMLTVFHCFGQYFCLHFEAFQLGMAP	yes	147	183	CPVCTNSMYPPIHQCHNGHTLCSTCKTRVHNRCPTC	no
Eudicotyledons	Fabaceae	Vigna angularis	LR48_Vigan05g000900	KOM42405	yes	162	220	HLKDDHKVDMHNGCTFNHRYVKTNPQEVENATWMLTVFSCFGQYFCLHFEAFQLGMAP	yes	55	91	CPVCLNAMYPPIHQCSNGHTLCSGCKPRVHDRCPTC	no
Eudicotyledons	Fabaceae	Vigna angularis	LR48_Vigan07g215600	KOM48452	yes	267	325	HLRDDHKVDMHTGCTFNHRYVKSNPREVENATWMLTVFHCFGQYFCLHFEAFQLGMAP	yes	160	196	CPVCTNSMYPPIHQCHNGHTLCSTCKTRVHNRCPTC	no
Eudicotyledons	Fabaceae	Vigna angularis	LR48_Vigan08g005200	KOM49225	yes	130	188	HLKDDHKVDMHNGSTFNHRYVKSNPHEVENATWMLTVFSCFGQYFCLHFEAFQLGMAP	yes	55	91	CPVCLNAMYPPIHQCSNGHTICSGCKPRVHNRCPTC	no
Eudicotyledons	Fabaceae	Vigna angularis	LR48_Vigan09g163100	KOM52972	yes	154	212	HLRDDHRVDMHSGCTFNHRYVKSNPMEVENATWMLTVFHCFGQYFCLHFEAFQLGMAP	yes	47	83	CPVCTNSMYPPIHQCHNGHTLCSTCKTRVHNRCPTC	no
Liliopsida	Musaceae	Musa acuminata	Ma01_g01490	Ma01_t01490.1	yes	156	214	HLKTDHKVDMHDGCTFNHRYVKPNPNEVENATWMLTVFSCYGHYFCLHFEAFLLGMAP	yes	49	85	CPVCTNSMYPPIHQCPNGHTLCSSCKLRVHNHCPTC	no
Liliopsida	Musaceae	Musa acuminata	Ma01_g07280	Ma01_t07280.1	yes	112	170	HLRDDHKVDMHTGCTFNHRYVKSNPREVENATWMLTVFNCFGQSFCLHFEAFQLGMAP	yes	49	85	CPVCANSMYPPIHQCQNGHTLCSTCKTRVQNRCPTC	no
Liliopsida	Musaceae	Musa acuminata	Ma02_g11140	Ma02_t11140.1	yes	157	215	HLRDDHKVDMHTGCTFNHRYVKSNPREVENATWMLTVFNCFGQYFCLHFEAFQLGMAP	yes	50	86	CPVCTNSMYPPIHQCQNGHTLCSTCKTRVHNRCPTC	no
Liliopsida	Musaceae	Musa acuminata	Ma03_g08600	Ma03_t08600.1	yes	163	221	HLKDDHKVDMHNGSSFNHRYVKSNPHEVENATWMLTVFSCFGQFFCLHFEAFQLGTAP	yes	56	92	CPVCLNAMYPPIHQCSNGHTLCSGCKPRVHNRCPTC	no
Liliopsida	Musaceae	Musa acuminata	Ma03_g16640	Ma03_t16640.1	yes	158	216	HLRDDHKVDMHTGCTFNHRYVKSNPREVENATWMLTVFNCFGHYFCLHFEAFQLGMAP	yes	51	87	CPVCTNSMYPPIHQCQNGHTLCSTCKTRVHNRCPTC	no
Liliopsida	Musaceae	Musa acuminata	Ma05_g06740	Ma05_t06740.1	yes	167	225	HLRDDHKVDMHIGSTFNHRYVKSNPREVENATWMLTVFHCYGQYFCLHFEAFQLGVAP	yes	60	96	CPVCTNSMYPPIHQCHNGHTLCSACKSRVHNRCPTC	no
Liliopsida	Musaceae	Musa acuminata	Ma06_g23260	Ma06_t23260.1	yes	159	217	HLRDDHKVDMHTGCTFNHRYVKSNPREVENATWMLTVFYCFGQYFCLHFEAFQLGIAP	yes	52	88	CPVCTNSMYPPIHQCRNGHTLCSTCKSRVHNRCPTC	no
Liliopsida	Musaceae	Musa acuminata	Ma09_g05700	Ma09_t05700.1	yes	154	212	HLRDDHKVDMHTGCTFNHRYVKSNPREVENATWMLTVFNCFGHYFCLHFEAFQLGMAP	yes	47	83	CPVCTNSMYPPIHQCQNGHTLCSTCKMRVQNRCPTC	no
Liliopsida	Musaceae	Musa acuminata	Ma10_g22230	Ma10_t22230.1	yes	172	230	HLRDDHKVDMHIGSTFNHRYVKSNPREVENATWMLTVFHCFGQYFCLHFEAFQLGMAP	yes	65	101	CPVCTNSMYPPIHQCHNGHTLCSTCKSRVHNRCPTC	no
Liliopsida	Musaceae	Musa acuminata	Ma11_g07580	Ma11_t07580.1	yes	156	214	HLKNDHKVDMHDGCTFNHRYVKPNPHEVENATWMLTVFSCYGHYFCLHFEAFLLGMAP	yes	49	85	CPVCTNSMFPPIHQCPNGHTLCSSCKQRVHNHCPTC	no
Eudicotyledons	Euphorbiaceae	Manihot esculenta	MANES_01G183300	OAY61358	yes	173	231	HLKDDHKVDMHTGCTFNHRYVKSNPREVENATWMLTVFNCFGQYFCLHFEAFQLGMAP	yes	66	128	CPVCTNSMYPPIHQCHNGHTLCSTCKIRVHNRCPTCRQELGDIRCLALEKVAESLELPCKYC	no
Eudicotyledons	Euphorbiaceae	Manihot esculenta	MANES_01G246000	OAY62158	yes	168	226	HLRDDHKVDMHSGCTFNHRYVKSNPREVENATWMLTVFHCFGQYFCLHFEAFQLGMGP	yes	61	97	CPVCTNSMYPPIHQCHNGHTLCSTCKTRVHNRCPTC	no
Eudicotyledons	Euphorbiaceae	Manihot esculenta	MANES_01G246100	OAY62159	yes	167	225	HLRDDHKVDMHSGCTFNHRYVKSNPREVENATWMLTVFHCFGQYFCLHFEAFQLGMAP	yes	60	96	CPVCTNSMYPPIHQCHNGHTLCSTCKTRVHNRCPTC	no
Eudicotyledons	Euphorbiaceae	Manihot esculenta	MANES_02G143400	OAY58021	yes	175	233	HLKDDHKVDMHTGCTFNHRYVKSNPHEVENATWMLTVFNCFGQYFCLHFEAFQLGVAP	yes	68	130	CPVCTNSMYPPIHQCHNGHTLCSTCKARVHNRCPTCRQELGDIRCLALEKVAESLELPCKYC	no
Eudicotyledons	Euphorbiaceae	Manihot esculenta	MANES_03G089500	OAY54620	yes	166	224	HLKNDHKVDMHDGCTFNHRYVKSNPQEIDNATWMLTVFNCFGKQFCLHFEAFQLGMAP	yes	59	95	CPVCMNLMCPPIYQCPNGHTLCSYCKARIHNACPTC	no
Eudicotyledons	Euphorbiaceae	Manihot esculenta	MANES_05G022600	OAY49010	yes	170	228	HLRDDHKVDMHSGCTFNHRYVKSNPREVENATWMLTVFHCFGQYFCLHFEAFQLGMAP	yes	63	99	CPVCTNSMYPPIHQCHNGHTLCSTCKTRVHNRCPTC	no
Eudicotyledons	Euphorbiaceae	Manihot esculenta	MANES_09G037200	OAY40627	yes	165	223	HLKDDHKVDMHDGCTFNHRYVKSNPHEVENATWMLTVFNCFGRQFCLHFEAFQLGMAP	yes	58	94	CPVCSNLMYPPIHQCPNGHTLCSNCKIRVHNCCPTC	no
Eudicotyledons	Euphorbiaceae	Manihot esculenta	MANES_11G004100	OAY36212	yes	163	221	HLKDDHKVDMHNGSTFNHRYVKSNPHEVENATWMLTVFSCFGQYFCLHFEAFQLGMAP	yes	56	92	CPVCLNAMYPPIHQCSNGHTLCSGCKPRVHNRCPTC	no
Eudicotyledons	Rosaceae	Malus domestica Golden	MD01G0063100	MD01G0063100	yes	160	218	HLRDDHKVDMHSGCTFNHRYVKSNPREVENATWMLTVFHCFGQYFCLHFEAFQLGMAP	yes	53	115	CPVCTNSMYPPIHQCHNGHTLCSTCKARVHNRCPTCRQELGDIRCLALEKVAESLELPCKYC	yes
Eudicotyledons	Rosaceae	Malus domestica Golden	MD01G0180700	MD01G0180700	yes	177	235	HLRDDHKVDMHTGCTFNHRYVKSNPREVENATWMLTVFHCFGQYFCLHFEAFQLGMAP	yes	70	106	CPVCTNSMYPPIHQCHNGHTLCSTCKSRVHNRCPTC	yes
Eudicotyledons	Rosaceae	Malus domestica Golden	MD07G0123800	MD07G0123800	yes	160	218	HLRDDHKVDMHSGCTFNHRYVKSNPREVENATWMLTVFHCFGQYFCLHFEAFQLGMAP	yes	53	115	CPVCTNSMYPPIHQCHNGHTLCSTCKARVHNRCPTCRQELGDIRCLALEKVAESLELPCKYC	yes
Eudicotyledons	Rosaceae	Malus domestica Golden	MD07G0240700	MD07G0240700	yes	178	236	HLRDDHKVDMHTGCTFNHRYVKSNPREVENATWMLTVFHCFGQYFCLHFEAFQLGMAP	yes	71	107	CPVCTNSMYPPIHQCHNGHTLCSTCKSRVHNRCPTC	yes
Eudicotyledons	Rosaceae	Malus domestica Golden	MD12G0047200	MD12G0047200	yes	145	203	HLKEDHKVDMHDGCTFNHRYVKANPNEVENATWMLTVFNCFGRQFCLHFEAFQLGMAP	yes	38	74	CPVCTNLMYPPIHQCPNGHTVCSDCKIRVHNCCPTC	yes
Eudicotyledons	Rosaceae	Malus domestica Golden	MD14G0047500	MD14G0047500	yes	145	203	HLKEDHKVDMHDGCTFNHRYVKANPNEVENATWMLTVFNCFGRQFCLHFEAFQLGMAP	yes	38	74	CPVCTNLMYPPIHQCPNGHTLCSDCKIRVHNCCPTC	yes
Eudicotyledons	Cucurbitaceae	Cucumis melo	MELO3C005123.2	MELO3C005123.2.1	yes	163	221	HLKDDHKVDMHSGSTFNHRYVKSNPQEVENATWMLTVFSCFGQYFCLHFEAFQLGMAP	yes	56	92	CPVCLNAMYPPIHQCSNGHTLCSGCKPRVHNRCPTC	no
Eudicotyledons	Cucurbitaceae	Cucumis melo	MELO3C008494.2	MELO3C008494.2.1	yes	177	235	HLRDDHKVDMHTGCTFNHRYVKSNPREVENATWMLTVFHCFGQYFCLHFEAFQLGMAP	yes	70	106	CPVCTNSMYPPIHQCHNGHTLCSTCKTRVHNRCPTC	no
Eudicotyledons	Cucurbitaceae	Cucumis melo	MELO3C012463.2	MELO3C012463.2.1	yes	162	220	HLKDDHKVDMHNGSTFNHRYVKSNPQEVENATWMLTVFSCFGQYFCLHFEAFQLGMAP	yes	55	91	CPVCLNAMYPPIHQCSNGHTLCSGCKPRVHNRCPTC	no
Eudicotyledons	Cucurbitaceae	Cucumis melo	MELO3C014659.2	MELO3C014659.2.1	yes	184	242	HLKDDHEVDMHDGCSFSHRYVKSNPQEVENATWMLTVFNCFGRQFCLHFEAFRLGTAP	yes	77	113	CTVCMNLMHPPIYQCANGHTLCSSCKARVQNCCPTC	no
Eudicotyledons	Cucurbitaceae	Cucumis melo	MELO3C022407.2	MELO3C022407.2.1	yes	159	217	HLRDDHKVDMHSGCTFNHRYVKANPCEVENATWMLTVFHCFGQYFCLHFEAFQLGMAP	yes	52	88	CPVCTNSMYPPIHQCPNGHTLCSSCKTRVDNRCPTC	no
Eudicotyledons	Cucurbitaceae	Cucumis melo	MELO3C031660.2	MELO3C031660.2.1	yes	176	234	HLRDDHKVDMHTGCTFNHRYVKSNPREVENATWMLTVFHCFGQYFCLHFEAFQLGMAP	yes	69	105	CPVCTNSMYPPIHQCHNGHTLCSTCKTRVHNRCPTC	no
Eudicotyledons	Fabaceae	Medicago truncatula	MTR_1g008120	AES58770	yes	177	235	HLRDDHKVDMHTGCTFNHRYVKSNPREVENATWMLTVFHCFGQYFCLHFEAFQLGMAP	yes	70	106	CPVCTNSMYPPIHQCHNGHTLCSTCKTRVHNRCPTC	no
Eudicotyledons	Fabaceae	Medicago truncatula	MTR_1g054335	KEH41734	yes	167	225	HLKDDHKVDVHDGFTFNHRYVKSNPHEVENATWMLTVFNCFGKHFCLHFEAFLLGTAP	yes	60	96	CPVCKNLMYPPIHQCPNGHTLCSNCKITVHNRCPTC	no
Eudicotyledons	Fabaceae	Medicago truncatula	MTR_3g017590	AES68881	yes	162	220	HLKDDHKVDMHSGCTFNHRYVKSNPQEVENATWMLTVFSCFGQYFCLHFEAFQLGMAP	yes	55	91	CPVCLNAMYPPIHQCSNGHTLCSGCKPRVHDRCPTC	no
Eudicotyledons	Fabaceae	Medicago truncatula	MTR_3g091510	AES72502	yes	169	227	HLRDDHKVDMHTGCTFNHRYVKSNPREVENATWMLTVFHCFGQYFCLHFEAFQLGMAP	yes	62	98	CPVCTNSMYPPIHQCHNGHTLCSTCKTRVHNRCPTC	no
Eudicotyledons	Fabaceae	Medicago truncatula	MTR_7g117415	KEH24637	yes	170	228	HLRDDHGVDMHSGCTFNHRYVKSNPTEVENATWMLTVFHCFGQYFCLHFEAFQLETSP	yes	63	99	CPVCTNSMYPPIHQCHNGHTLCSNCKTRVHNRCPTC	no
Eudicotyledons	Fabaceae	Medicago truncatula	MTR_8g027520	KEH18636	yes	162	220	HLRDDHRVDMHSGCTFNHRYVKSNPMEVENATWMLTVFHCFGQYFCLHFEAFQLGMAP	yes	55	91	CPVCTNSMYPPIHQCHNGHTLCSTCKTRVHNRCPTC	no
Embryophyta	Nymphaeaceae	Nymphaea colorata	NC13G0027830	NC13G0027830.1	yes	149	207	HLRDDHKVDMHTGCTFNHRYVKSNPREVENATWMLTVFHCFGQYFCLHFEAFQLGMAP	yes	42	78	CPVCTNSMYPPIHQCHNGHTLCSTCKARVHNRCPTC	no
Embryophyta	Nymphaeaceae	Nymphaea colorata	NC1G0178640	NC1G0178640.1	yes	165	223	HLKDDHKVDMHNGSTFNHRYVKSNPHEVENATWMLTVFSCFGQYFCLHFEAFQLGMAP	yes	58	94	CPVCLNAMYPPIHQCSNGHTLCSGCKPRVHNRCPTC	no
Embryophyta	Nymphaeaceae	Nymphaea colorata	NC2G0191990	NC2G0191990.1	yes	186	244	HLKDDHKVDMHNGSTFNHRYVKSNPNEVENATWMLTVFSCYGQYFCLHFEAFQLGMAP	yes	79	115	CPVCLNAMYPPIHQCSNGHTLCSGCKPRVHNKCPTC	no
Liliopsida	Poaceae	Oryza brachyantha	OB02G21560	OB02G21560.1	yes	189	247	HLRDDHKVDMHSGCTFNHRYVKSNPREVENATWMLTVFHCFGQYFCLHFEAFQLGVAP	yes	82	118	CPVCTNSMYPPIHQCQNGHTLCSTCKTRVHNRCPTC	no
Liliopsida	Poaceae	Oryza brachyantha	OB03G27280	OB03G27280.1	yes	159	217	HLKDDHKVDMHNGCTFNHRYVKSNPHEVENATWMLTVFSCFGQYFCLHFEAFQLGMAP	yes	52	88	CPVCLSAMYPPIHQCSNGHTLCSGCKPRVHNRCPTC	no
Liliopsida	Poaceae	Oryza brachyantha	OB07G30440	OB07G30440.1	yes	206	264	HLKDDHKVDMHNGSTFNHRYVKSNPHEVENATWMLTVFSCFGQYFCLHFEAFQLGMAP	yes	99	135	CPVCLNAMYPPIHQCSNGHTLCSGCKPRVHNRCPTC	no
Liliopsida	Poaceae	Oryza brachyantha	OBART02G02290	OBART02G02290.1	yes	166	224	HLINDHKVDLHEGCTFNHRYVKSNPYEVENATWMLTVFKCFGQHFCLHFEAFLLGMAP	yes	59	95	CPVCTNSMRPPILQCPNGHTICSNCKHRVENHCPTC	no
Liliopsida	Poaceae	Oryza brachyantha	OBART03G17680	OBART03G17680.1	yes	159	217	HLKDDHKVDMHNGCTFNHRYVKSNPHEVENATWMLTVFSCFGQYFCLHFEAFQLGMAP	yes	52	88	CPVCLSAMYPPIHQCSNGHTLCSGCKPRVHNRCPTC	no
Liliopsida	Poaceae	Oryza brachyantha	OBART07G25170	OBART07G25170.1	yes	160	218	HLKDDHKVDMHNGSTFNHRYVKSNPHEVENATWMLTVFSCFGQYFCLHFEAFQLGMAP	yes	53	89	CPVCLNAMYPPIHQCSNGHTLCSGCKPRVHNRCPTC	no
Eudicotyledons	Oleaceae	Olea europaea	OE9A010113	OE9A010113.T1	yes	156	214	HLRDDHKVDMHSGSTFNHRYVKSNPREVENATWMLTVFHCFGQYFCLHFEAFQLGIAP	yes	49	111	CPVCTNSMYPPIHQCHNGHTLCSTCKTRVHNRCPTCKQELGDIRCLALEKVAESLELPCKYC	no
Eudicotyledons	Oleaceae	Olea europaea	OE9A015099	OE9A015099.T1	yes	168	226	HLKDDHKVDMHIGSTFNHRYVKSNPHEVENATWMLTVFSCFGQYFCLHFEAFQLGMAP	yes	61	97	CPVCLNAMYPPIHQCLNGHTLCSGCKPKVHNRCPSC	no
Eudicotyledons	Oleaceae	Olea europaea	OE9A021048	OE9A021048.T1	yes	168	226	HLRDDHKVDMHSGFTFNHRYVKSNPRDVENATWMLTVFHCFGQYFCLHFEAFQLGMAP	yes	61	123	CPVCTNSMYPPIHQCHNGHTLCSTCKARVHNRCPTCRLELGDIRCLALEMVAESLELSCKYC	no
Eudicotyledons	Oleaceae	Olea europaea	OE9A033237	OE9A033237.T2	yes	162	220	HLRDDHKVDMHSGCTFNHRYVKSNPQDVENATWMLTVFHCFGQYFCLHFEAFQLGTAP	yes	55	91	CPVCTNSMYPPIHQCHNGHTLCSTCKVRVHNQCPTC	no
Eudicotyledons	Oleaceae	Olea europaea	OE9A035276	OE9A035276.T1	yes	163	221	HLKDDHKVDMHNGSTFNHRYVKSNPREVENATWMLTVFSCFGQYFCLHFEAFQLGMAP	yes	56	92	CPVCLNAMYPPIYQCSNGHTLCSGCKPRVHNRCPTC	no
Eudicotyledons	Oleaceae	Olea europaea	OE9A038848	OE9A038848.T1	yes	164	222	HLKEDHMVDMHDGSTFNHRYVKSNPHEVENAMWMLTVFNCFGRQFCLHFEAFSLGMAP	yes	58	93	CPECTNLMYPPIHQCPNGHTLCANCKRVHKRCPTC	no
Eudicotyledons	Oleaceae	Olea europaea	OE9A054142	OE9A054142.T1	yes	156	214	HLRDDHKVDMHSGSTFNHRYVKSNPREVENATWMLTVFHCFGQYFCLHFEAFQLGIAP	yes	49	111	CPVCTNSMYPPIHQCHNGHTLCSTCKTRVHNRCPTCKQELGDIRCLALEKVAESLELPCKYC	no
Eudicotyledons	Oleaceae	Olea europaea	OE9A064605	OE9A064605.T1	yes	102	160	HLRDDHKVDMHSGCTFNHRYVKSNPRDVENATWMLTVFHCFGQYFCLHFEAFQLGMAP	yes	14	50	CPVCTNSMYPPIHQCHNGHTLCSTCKVRVYNRCPTC	no
Eudicotyledons	Oleaceae	Olea europaea	OE9A068004	OE9A068004.T1	yes	164	222	HLRDDHKVDMHTGCTFNHRYVKSNPREVENATWMLTVFHCFGKYFCLHFEAFQLGMAP	yes	57	93	CPVCTNSMYPPIHQCHNGHTLCSTCKTRVHNRCPTC	no
Eudicotyledons	Oleaceae	Olea europaea	OE9A069365	OE9A069365.T1	yes	168	226	HLRDDHKVDMHSGCTFNHRYVKSNPRDVENATWMLTVFHCFGQYFCLHFEAFQLGMAP	yes	61	123	CPVCTNSMYPPIHQCHNGHTLCSTCKARVHNRCPTCRQELGDIRCLALEMVAESLELPCKYC	no
Eudicotyledons	Oleaceae	Olea europaea	OE9A076946	OE9A076946.T1	yes	160	218	HLKDDHKVDMHTGSTFNHRYVKSNPRDVENATWMLTVFHCFGQYFCLHFEAFQLGTAP	yes	53	89	CPVCTNSMYPPIHQCHNGHTLCSTCKARVHNRCPTC	no
Eudicotyledons	Oleaceae	Olea europaea	OE9A105767	OE9A105767.T1	yes	166	224	HLKDDHKVDMHNGSTFNHRYVKSNPREVENATWMLTVFSCFGQYFCLHFEAFQLGMAP	yes	59	95	CPVCLNAMYPPIYQCSNGHTLCSGCKPRVHNRCPTC	no
Eudicotyledons	Oleaceae	Olea europaea var. sylvestris	Oeu015687	Oeu015687.1	yes	163	221	HLKDDHKVDMHNGSTFNHRYVKSNPREVENATWMLTVFSCFGQYFCLHFEAFQLGMAP	yes	56	92	CPVCLNAMYPPIYQCSNGHTLCSGCKPRVHNRCPTC	no
Eudicotyledons	Oleaceae	Olea europaea var. sylvestris	Oeu035107	Oeu035107.1	yes	155	213	HLRDDHKVDMHSGCTFNHRYVKSNPRDVENATWMLTVFHCFGQYFCLHFEAFQLGMAP	yes	48	110	CPVCTNSMYPPIHQCHNGHTLCSTCKARVHNRCPTCRQELGDIRCLALEMVAESLELPCKYC	no
Eudicotyledons	Oleaceae	Olea europaea var. sylvestris	Oeu041054	Oeu041054.1	yes	156	214	HLRDDHKVDMHSGSTFNHRYVKSNPREVENATWMLTVFHCFGQYFCLHFEAFQLGIAP	yes	49	111	CPVCTNSMYPPIHQCHNGHTLCSTCKTRVHNRCPTCKQELGDIRCLALEKVAESLELPCKYC	no
Eudicotyledons	Oleaceae	Olea europaea var. sylvestris	Oeu043239	Oeu043239.1	yes	162	220	HLRDDHKVDMHSGCTFNHRYVKSNPQDVENATWMLTVFHCFGQYFCLHFEAFQLGTAP	yes	55	91	CPVCTNSMYPPIHQCHNGHTLCSTCKVRVHNQCPTC	no
Eudicotyledons	Oleaceae	Olea europaea var. sylvestris	Oeu057581	Oeu057581.1	yes	164	222	HLKEDHMVDMHDGSTFNHRYVKSNPHEVENAMWMLTVFNCFGRQFCLHFEAFSLGMAP	yes	58	93	CPECTNLMYPPIHQCPNGHTLCANCKRVHKRCPTC	no
Liliopsida	Poaceae	Oryza glumipatula	OGLUM02G02150	OGLUM02G02150.2	yes	236	294	HLINDHKVDLHEGCTFNHRYVKSNPYEVENATWMLTVFKCFGQHFCLHFEAFLLGMAP	yes	181	217	CPVCTNSMRPPILQCPNGHTICSNCKHRVENHCPTC	no
Liliopsida	Poaceae	Oryza glumipatula	OGLUM02G12640	OGLUM02G12640.1	yes	194	252	HLRDDHKVDMHSGCTFNHRYVKSNPREVENATWMLTVFHCFGQYFCLHFEAFQLGVAP	yes	87	123	CPVCTNSMYPPIHQCQNGHTLCSTCKTRVHNRCPTC	no
Liliopsida	Poaceae	Oryza glumipatula	OGLUM03G18200	OGLUM03G18200.1	yes	159	217	HLKDDHKVDMHNGCTFNHRYVKSNPHEVENATWMLTVFSCFGQYFCLHFEAFQLGMAP	yes	52	88	CPVCLSAMYPPIHQCSNGHTLCSGCKPRVHNRCPTC	no
Liliopsida	Poaceae	Oryza glumipatula	OGLUM05G08760	OGLUM05G08760.1	yes	206	264	HLRDDHKVDMHSGCTFNHRYVKSNPREVENATWMLTVFHCFGQYFCLHFEAFQLGMAP	yes	99	161	CPVCTNSMFPPIHQCQNGHTLCSTCKARVHNRCPTCRQELGDIRCLALEKVAESLELPCKYC	no
Liliopsida	Poaceae	Oryza glumipatula	OGLUM07G25150	OGLUM07G25150.1	yes	160	218	HLKDDHKVDMHNGSTFNHRYVKSNPHEVENATWMLTVFSCFGQYFCLHFEAFQLGMAP	yes	53	89	CPVCLNAMYPPIHQCSNGHTLCSGCKPRVHNRCPTC	no
Liliopsida	Poaceae	Oryza meridionalis	OMERI01G08550	OMERI01G08550.1	yes	195	253	HLRDDHKVDMHSGCTFNHRYVKSNPREVENATWMLTVFHCFGQYFCLHFEAFQLGMAP	yes	88	150	CPVCTNSMYPPIHQCQNGHTLCSTCKARVHNRCPTCRQELGDIRCLALEKVAESLELPCKYC	no
Liliopsida	Poaceae	Oryza meridionalis	OMERI02G02900	OMERI02G02900.1	yes	166	224	HLINDHKVDLHEGCTFNHRYVKSNPYEVENATWMLTVFKCFGQHFCLHFEAFLLGMAP	yes	59	95	CPVCTNSMRPPILQCPNGHTICSNCKHRVENHCPTC	no
Liliopsida	Poaceae	Oryza meridionalis	OMERI03G15860	OMERI03G15860.1	yes	159	217	HLKDDHKVDMHNGCTFNHRYVKSNPHEVENATWMLTVFSCFGQYFCLHFEAFQLGMAP	yes	52	88	CPVCLSAMYPPIHQCSNGHTLCSGCKPRVHNRCPTC	no
Liliopsida	Poaceae	Oryza meridionalis	OMERI05G07200	OMERI05G07200.1	yes	204	262	HLRDDHKVDMHSGCTFNHRYVKSNPREVENATWMLTVFHCFGQYFCLHFEAFQLGMAP	yes	97	159	CPVCTNSMFPPIHQCQNGHTLCSTCKARVHNRCPTCRQELGDIRCLALEKVAESLELPCKYC	no
Liliopsida	Poaceae	Oryza meridionalis	OMERI07G21530	OMERI07G21530.1	yes	434	492	HLKDDHKVDMHNGSTFNHRYVKSNPHEVENATWMLTVFSCFGQYFCLHFEAFQLGMAP	yes	327	363	CPVCLNAMYPPIHQCSNGHTLCSGCKPRVHNRCPTC	no
Liliopsida	Poaceae	Oryza nivara	ONIVA02G02210	ONIVA02G02210.1	yes	114	172	HLINDHKVDLHEGCTFNHRYVKSNPYEVENATWMLTVFKCFGQHFCLHFEAFLLGMAP	yes	59	95	CPVCTNSMRPPILQCPNGHTICSNCKHRVENHCPTC	no
Liliopsida	Poaceae	Oryza nivara	ONIVA02G13970	ONIVA02G13970.1	yes	193	251	HLRDDHKVDMHSGCTFNHRYVKSNPREVENATWMLTVFHCFGQYFCLHFEAFQLGVAP	yes	86	122	CPVCTNSMYPPIHQCQNGHTLCSTCKTRVHNRCPTC	no
Liliopsida	Poaceae	Oryza nivara	ONIVA03G18770	ONIVA03G18770.1	yes	159	217	HLKDDHKVDMHNGCTFNHRYVKSNPHEVENATWMLTVFSCFGQYFCLHFEAFQLGMAP	yes	52	88	CPVCLSAMYPPIHQCSNGHTLCSGCKPRVHNRCPTC	no
Liliopsida	Poaceae	Oryza nivara	ONIVA05G25100	ONIVA05G25100.1	yes	207	265	HLRDDHKVDMHSGCTFNHRYVKSNPREVENATWMLTVFHCFGQYFCLHFEAFQLGMAP	yes	100	162	CPVCTNSMFPPIHQCQNGHTLCSTCKARVHNRCPTCRQELGDIRCLALEKVAESLELPCKYC	no
Liliopsida	Poaceae	Oryza nivara	ONIVA07G24810	ONIVA07G24810.1	yes	160	218	HLKDDHKVDMHNGSTFNHRYVKSNPHEVENATWMLTVFSCFGQYFCLHFEAFQLGMAP	yes	53	89	CPVCLNAMYPPIHQCSNGHTLCSGCKPRVHNRCPTC	no
Liliopsida	Poaceae	Oryza punctata	OPUNC02G01730	OPUNC02G01730.1	yes	166	224	HLINDHKVDLHEGCTFNHRYVKSNPYEVENATWMLTVFKCFGQHFCLHFEAFLLGMAP	yes	59	95	CPVCTNSMRPPILQCPNGHTICSNCKHKVENHCPTC	no
Liliopsida	Poaceae	Oryza punctata	OPUNC02G11560	OPUNC02G11560.1	yes	193	251	HLRDDHKVDMHSGCTFNHRYVKSNPREVENATWMLTVFHCFGQYFCLHFEAFQLGVAP	yes	86	122	CPVCTNSMYPPIHQCQNGHTLCSTCKTRVHNRCPTC	no
Liliopsida	Poaceae	Oryza punctata	OPUNC07G23580	OPUNC07G23580.1	yes	249	307	HLKDDHKVDMHNGSTFNHRYVKSNPHEVENATWMLTVFSCFGQYFCLHFEAFQLGMAP	yes	142	178	CPVCLNAMYPPIHQCSNGHTLCSGCKPRVHNRCPTC	no
Liliopsida	Poaceae	Oryza glaberrima	ORGLA01G0076300	ORGLA01G0076300.1	yes	171	229	HLRDDHKVDMHSGCTFNHRYVKSNPREVENATWMLTVFHCFGQYFCLHFEAFQLGMAP	yes	64	126	CPVCTNSMYPPIHQCQNGHTLCSTCKARVHNRCPTCRQELGDIRCLALEKVAESLELPCKYC	no
Liliopsida	Poaceae	Oryza glaberrima	ORGLA02G0021900	ORGLA02G0021900.1	yes	166	224	HLINDHKVDLHEGCTFNHRYVKSNPYEVENATWMLTVFKCFGQHFCLHFEAFLLGMAP	yes	59	95	CPVCTNSMRPPILQCPNGHTICSNCKHRVENHCPTC	no
Liliopsida	Poaceae	Oryza glaberrima	ORGLA02G0116300	ORGLA02G0116300.1	yes	194	252	HLRDDHKVDMHSGCTFNHRYVKSNPREVENATWMLTVFHCFGQYFCLHFEAFQLGVAP	yes	87	123	CPVCTNSMYPPIHQCQNGHTLCSTCKTRVHNRCPTC	no
Liliopsida	Poaceae	Oryza glaberrima	ORGLA03G0168700	ORGLA03G0168700.1	yes	159	217	HLKDDHKVDMHNGCTFNHRYVKSNPHEVENATWMLTVFSCFGQYFCLHFEAFQLGMAP	yes	52	88	CPVCLSAMYPPIHQCSNGHTLCSGCKPRVHNRCPTC	no
Liliopsida	Poaceae	Oryza glaberrima	ORGLA05G0072000	ORGLA05G0072000.1	yes	206	264	HLRDDHKVDMHSGCTFNHRYVKSNPREVENATWMLTVFHCFGQYFCLHFEAFQLGMAP	yes	99	161	CPVCTNSMFPPIHQCQNGHTLCSTCKARVHNRCPTCRQELGDIRCLALEKVAESLELPCKYC	no
Liliopsida	Poaceae	Oryza glaberrima	ORGLA07G0194900	ORGLA07G0194900.1	yes	160	218	HLKDDHKVDMHNGSTFNHRYVKSNPHEVENATWMLTVFSCFGQYFCLHFEAFQLGMAP	yes	53	89	CPVCLNAMYPPIHQCSNGHTLCSGCKPRVHNRCPTC	no
Liliopsida	Poaceae	Oryza rufipogon	ORUFI02G02310	ORUFI02G02310.1	yes	114	172	HLINDHKVDLHEGCTFNHRYVKSNPYEVENATWMLTVFKCFGQHFCLHFEAFLLGMAP	yes	59	95	CPVCTNSMRPPILQCPNGHTICSNCKHRVENHCPTC	no
Liliopsida	Poaceae	Oryza rufipogon	ORUFI02G13080	ORUFI02G13080.1	yes	235	293	HLRDDHKVDMHSGCTFNHRYVKSNPREVENATWMLTVFHCFGQYFCLHFEAFQLGVAP	yes	103	164	CVVCMLVCPYTSGRQGRIYRPVTPDIHLGSSMDNPLKFHCQNGHTLCSTCKTRVHNRCPTC	no
Liliopsida	Poaceae	Oryza rufipogon	ORUFI03G18350	ORUFI03G18350.2	yes	120	178	HLKDDHKVDMHNGCTFNHRYVKSNPHEVENATWMLTVFSCFGQYFCLHFEAFQLGMAP	yes	52	88	CPVCLSAMYPPIHQCSNGHTLCSGCKPRVHNRCPTC	no
Liliopsida	Poaceae	Oryza rufipogon	ORUFI05G08990	ORUFI05G08990.1	yes	206	264	HLRDDHKVDMHSGCTFNHRYVKSNPREVENATWMLTVFHCFGQYFCLHFEAFQLGMAP	yes	99	161	CPVCTNSMFPPIHQCQNGHTLCSTCKARVHNRCPTCRQELGDIRCLALEKVAESLELPCKYC	no
Liliopsida	Poaceae	Oryza rufipogon	ORUFI07G26080	ORUFI07G26080.1	yes	160	218	HLKDDHKVDMHNGSTFNHRYVKSNPHEVENATWMLTVFSCFGQYFCLHFEAFQLGMAP	yes	53	89	CPVCLNAMYPPIHQCSNGHTLCSGCKPRVHNRCPTC	no
Liliopsida	Poaceae	Oryza sativa Japonica Group	Os01g0234900	Os01t0234900-01	yes	192	250	HLRDDHKVDMHSGCTFNHRYVKSNPREVENATWMLTVFHCFGQYFCLHFEAFQLGMAP	yes	85	147	CPVCTNSMYPPIHQCQNGHTLCSTCKARVHNRCPTCRQELGDIRCLALEKVAESLELPCKYC	yes
Liliopsida	Poaceae	Oryza sativa Japonica Group	Os02g0128800	Os02t0128800-01	yes	166	224	HLINDHKVDLHEGCTFNHRYVKSNPYEVENATWMLTVFKCFGQHFCLHFEAFLLGMAP	yes	59	95	CPVCTNSMRPPILQCPNGHTICSNCKHRVENHCPTC	yes
Liliopsida	Poaceae	Oryza sativa Japonica Group	Os02g0293400	Os02t0293400-01	yes	193	251	HLRDDHKVDMHSGCTFNHRYVKSNPREVENATWMLTVFHCFGQYFCLHFEAFQLGVAP	yes	86	122	CPVCTNSMYPPIHQCQNGHTLCSTCKTRVHNRCPTC	yes
Liliopsida	Poaceae	Oryza sativa Japonica Group	Os03g0356414	Os03t0356414-01	yes	159	217	HLKDDHKVDMHNGCTFNHRYVKSNPHEVENATWMLTVFSCFGQYFCLHFEAFQLGMAP	yes	52	88	CPVCLSAMYPPIHQCSNGHTLCSGCKPRVHNRCPTC	yes
Liliopsida	Poaceae	Oryza sativa Japonica Group	Os05g0238200	Os05t0238200-01	yes	206	264	HLRDDHKVDMHSGCTFNHRYVKSNPREVENATWMLTVFHCFGQYFCLHFEAFQLGMAP	yes	99	161	CPVCTNSMFPPIHQCQNGHTLCSTCKARVHNRCPTCRQELGDIRCLALEKVAESLELPCKYC	yes
Liliopsida	Poaceae	Oryza sativa Japonica Group	Os07g0659800	Os07t0659800-01	yes	160	218	HLKDDHKVDMHNGSTFNHRYVKSNPHEVENATWMLTVFSCFGQYFCLHFEAFQLGMAP	yes	53	89	CPVCLNAMYPPIHQCSNGHTLCSGCKPRVHNRCPTC	yes
Liliopsida	Poaceae	Panicum hallii FIL2	PAHAL_1G023400	PAN03823	yes	172	230	HLINDHKVDLHEGCTFNHRYVKPNPYEVENATWMLTVFKCFGQHFCLHFEAFLLGMAP	yes	65	101	CPVCTNSMRPPILQCPNGHTICSSCKHRVDNHCPTC	no
Liliopsida	Poaceae	Panicum hallii FIL2	PAHAL_1G135600	PAN05753	yes	191	249	HLRDDHKVDMHSGCTFNHRYVKSNPREVENATWMLTVFHCFGQYFCLHFEAFQLGMAP	yes	84	120	CPVCTNSMYPPIHQCQNGHTLCSTCKTRVHNRCPTC	no
Liliopsida	Poaceae	Panicum hallii FIL2	PAHAL_2G476500	PAN15268	yes	160	218	HLKDDHKVDMHNGSTFNHRYVKSNPHEVENATWMLTVFSCFGQYFCLHFEAFQLGMAP	yes	53	89	CPVCLSAMYPPIHQCSNGHTLCSGCKPRVHNRCPTC	no
Liliopsida	Poaceae	Panicum hallii FIL2	PAHAL_3G070600	PAN16591	yes	201	259	HLRDDHKVDMHSGCTFNHRYVKSNPREVENATWMLTVFHCFGQYFCLHFEAFQLGMAP	yes	94	156	CPVCTNSMFPPIHQCQNGHTLCSTCKARVHNRCPTCRQELGDIRCLALEKVAESLELPCKYC	no
Liliopsida	Poaceae	Panicum hallii FIL2	PAHAL_5G535700	PAN33068	yes	302	360	HLRDDHKVDMHSGCTFNHRYVKSNPREVENATWMLTVFHCFGQYFCLHFEAFQLGMAP	yes	195	231	CPVCTNYMFPPIHQCQNGHTLCSTCKARVHNRCPTC	no
Eudicotyledons	Solanaceae	Solanum tuberosum	PGSC0003DMG400000229	PGSC0003DMT400000649	yes	180	238	HLRDDHKVDMHSGCTFNHRYVKSNPREVENATWMLTVFNCFGQYFCLHFEAFQLGMAP	yes	73	109	CPVCTNSMYPPIHQCHNGHTICSTCKARVHNRCPTC	no
Eudicotyledons	Solanaceae	Solanum tuberosum	PGSC0003DMG400007012	PGSC0003DMT400018049	yes	177	235	HLRDDHKVDMHSGCTFNHRYVKSNPREVENATWMLTVFNCFGQCFCLHFEAFQLGTAP	yes	70	106	CPVCTNSMYPPIHQCHNGHTICSTCKARAHNRCPTC	no
Eudicotyledons	Solanaceae	Solanum tuberosum	PGSC0003DMG400009129	PGSC0003DMT400023575	yes	158	216	HLRDDHKVDMHTGCTFNHRYVKSNPREVENATWMLTVFHCFGQYFCLHFEAFQLGMAP	yes	51	87	CPVCTNSMYPPIHQCHNGHTLCSTCKTRVHNRCPTC	no
Eudicotyledons	Solanaceae	Solanum tuberosum	PGSC0003DMG400018878	PGSC0003DMT400048586	yes	165	223	HLRDDHKVDMHSGCTFNHRYVKSNPREVENATWMLTVFNCFGQYFCLHFEAFQLGVAP	yes	58	94	CPVCTNSMYPPIHQCHNGHTICSTCKERVHNRCPTC	no
Eudicotyledons	Solanaceae	Solanum tuberosum	PGSC0003DMG400019600	PGSC0003DMT400050427	yes	159	217	HLRDDHKVDMHTGCTFNHRYVKSNPREVENATWMLTVFHCFGQYFCLHFEAFQLGVAP	yes	52	88	CPVCTNSMYPPIHQCHNGHTLCSTCKTRVHNRCPTC	no
Eudicotyledons	Solanaceae	Solanum tuberosum	PGSC0003DMG400021123	PGSC0003DMT400054414	yes	163	221	HLKDDHKVDMHMGSTFNHRYVKSNPHEVENATWMLTVFSCFGQYFCLHFEAFQLGMAP	yes	56	92	CPVCLNAMYPPIHQCSNGHTLCSGCKPRVHNRCPTC	no
Eudicotyledons	Solanaceae	Solanum tuberosum	PGSC0003DMG401032194	PGSC0003DMT400081996	yes	165	223	HLKDDHKVDMHDGCTFNHRYVKSNPQEVENATWMLTVFNCFGHQFCLHFEAFNLGLAP	yes	59	94	CPVCMNPMYPPIHQCPNGHTLCVKCKSKVHVCPIC	no
Eudicotyledons	Fabaceae	Phaseolus vulgaris	PHAVU_005G029400g	ESW20961	yes	162	220	HLKDDHKVDMHNGCTFNHRYVKTNPQEVENATWMLTVFSCFGQYFCLHFEAFQLGMAP	yes	55	91	CPVCLNAMYPPIHQCSNGHTLCSGCKPRVHDRCPTC	no
Eudicotyledons	Fabaceae	Phaseolus vulgaris	PHAVU_006G113500g	ESW19309	yes	158	216	HLRDDHRVDMHSGCTFNHRYVKSNPMEVENATWMLTVFHCFGQYFCLHFEAFQLGMAP	yes	51	87	CPVCTNSMYPPIHQCHNGHTLCSTCKTRVHNRCPTC	no
Eudicotyledons	Fabaceae	Phaseolus vulgaris	PHAVU_009G052500g	ESW08518	yes	168	226	HLRDDHKVDMHTGCTFNHRYVKSNPREVENATWMLTVFHCFGQYFCLHFEAFQLGMAP	yes	61	97	CPVCTNSMYPPIHQCHNGHTLCSTCKTRVHNRCPTC	no
Eudicotyledons	Fabaceae	Phaseolus vulgaris	PHAVU_011G207900g	ESW05769	yes	162	220	HLKDDHKVDMHNGSTFNHRYVKSNPHEVENATWMLTVFSCFGQYFCLHFEAFQLGMAP	yes	55	91	CPVCLNAMYPPIHQCSNGHTICSGCKPRVHNRCPTC	no
Eudicotyledons	Salicaceae	Populus trichocarpa	POPTR_001G026200v3	PNT52341	yes	155	213	HLKDDHKVDMHNGSTFNHRYVKSNPHEVENATWMLTVFSCFGQYFCLHFEAFHLGMSP	yes	48	84	CPVCLNAMYPPIHQCSNGHTLCSSCKPRVHGRCPIC	no
Eudicotyledons	Salicaceae	Populus trichocarpa	POPTR_002G171500v3	PNT50168	yes	174	232	HLRDDHKVDMHSGCTFNHRYVKSNPREVENATWMLTVFHCFGQYFCLHFEAFQLGMAP	yes	67	103	CPVCTNSMYPPIHQCHNGHTLCSTCKTRVQNRCPTC	no
Eudicotyledons	Salicaceae	Populus trichocarpa	POPTR_003G198600v3	PNT46550	yes	163	221	HLKDDHKVDMHNGSTFNHRYVKSNPHEVENATWMLTVFSCFGQYFCLHFEAFQLGMAP	yes	56	92	CPVCLNAMYPPIHQCSNGHTLCSGCKPRVQNRCPTC	no
Eudicotyledons	Salicaceae	Populus trichocarpa	POPTR_006G194100v3	PNT32516	yes	165	223	HLKDDHKVDMHDGCTFNHRYVKSNPHEVENATWMLTVFNCFGRQFCLHFEAFQLGMAP	yes	58	94	CPVCTNLMYPPIHQCPNGHTLCSNCKLRVHNCCPTC	no
Eudicotyledons	Salicaceae	Populus trichocarpa	POPTR_012G015500v3	PNT08912	yes	176	234	HLRDDHKVDMHIGCTFNHRYVKSNPREVENATWMLTVFHCFGQYFCLHFEAFQLGMAP	yes	69	105	CPVCTNSMYPPIHQCHNGHTLCSTCKTRVQNRCPTC	no
Eudicotyledons	Salicaceae	Populus trichocarpa	POPTR_014G099200v3	PNT03977	yes	174	232	HLRDDHKVDMHSGCTFNHRYVKSNPREVENATWMLTVFHCFGQYFCLHFEAFQLGMAP	yes	67	103	CPVCTNSMYPPIHQCHNGHTLCSTCKTRVHNRCPTC	no
Eudicotyledons	Salicaceae	Populus trichocarpa	POPTR_015G013000v3	PNS99853	yes	176	234	HLRDDHKVDMHTGCTFNHRYVKSNPREVENATWMLTVFHCFGQYFCLHFEAFQLGMAP	yes	69	105	CPVCTNSMYPPIHQCHNGHTLCSTCKTRVQNRCPTC	no
Eudicotyledons	Salicaceae	Populus trichocarpa	POPTR_016G059700v3	PNS98100	yes	162	220	HLKDDHKVDMHDGCTFNHRYVKSNPHEVENATWMLTVFNCFGRQFCLHFEAFQLGMAP	yes	55	91	CPVCTNLMYPPIHQCPNGHTLCSACKLRVHNCCPTC	no
Eudicotyledons	Rosaceae	Prunus dulcis	Prudul26B008753	VVA27396	yes	158	216	HLRDDHKVDMHSGCTFNHRYVKSNPREVENATWMLTVFHCFGQYFCLHFEAFQLGMGP	yes	51	113	CPVCTNSMYPPIHQCHNGHTLCSTCKTRVHNRCPTCRQELGDIRCLALEKVAESLELPCKYC	no
Eudicotyledons	Rosaceae	Prunus dulcis	Prudul26B017500	VVA24950	yes	143	201	HLKEDHKVDMHDGCTFNHRYVKANPNEVENATWMLTVFNCFGRQFCLHFEAFQLGMAP	yes	36	72	CPVCTNLMYPPIHQCPNGHTLCSDCKIRVHNCCPTC	no
Eudicotyledons	Rosaceae	Prunus dulcis	Prudul26B021035	VVA11282	yes	177	235	HLRDDHKVDMHTGCTFNHRYVKSNPREVENATWMLTVFHCFGQYFCLHFEAFQLGMAP	yes	70	106	CPVCTNSMYPPIHQCHNGHTLCSTCKTRVHNRCPTC	no
Eudicotyledons	Rosaceae	Prunus dulcis	Prudul26B030214	VVA28917	yes	163	221	HLKDDHKVDMHNGSTFNHRYVKSNPHEVENATWMLTVFSCFGQYFCLHFEAFQLGMAP	yes	56	92	CPVCLNAMYPPIHQCSNGHTLCSGCKPKVHNRCPTC	no
Eudicotyledons	Rosaceae	Prunus persica	PRUPE_2G032500	ONI20764	yes	163	221	HLKDDHKVDMHNGSTFNHRYVKSNPHEVENATWMLTVFSCFGQYFCLHFEAFQLGMAP	yes	56	92	CPVCLNAMYPPIHQCSNGHTLCSGCKPKVHNRCPTC	no
Eudicotyledons	Rosaceae	Prunus persica	PRUPE_2G189200	ONI23429	yes	158	216	HLRDDHKVDMHSGCTFNHRYVKSNPREVENATWMLTVFHCFGQYFCLHFEAFQLGMGP	yes	51	113	CPVCTNSMYPPIHQCHNGHTLCSTCKTRVHNRCPTCRQELGDIRCLALEKVAESLELPCKYC	no
Eudicotyledons	Rosaceae	Prunus persica	PRUPE_2G310100	ONI25574	yes	177	235	HLRDDHKVDMHTGCTFNHRYVKSNPREVENATWMLTVFHCFGQYFCLHFEAFQLGMAP	yes	70	106	CPVCTNSMYPPIHQCHNGHTLCSTCKTRVHNRCPTC	no
Eudicotyledons	Rosaceae	Prunus persica	PRUPE_7G080800	ONH95617	yes	143	201	HLKEDHKVDMHDGCTFNHRYVKANPNEVENATWMLTVFNCFGRQFCLHFEAFQLGMAP	yes	36	72	CPVCTNLMYPPIHQCPNGHTLCSDCKIRVHNCCPTC	no
Eudicotyledons	Fabaceae	Pisum sativum	Psat4g161640	Psat4g161640.1	yes	152	210	HLRDDHRVDMHSGCTFNHRYVKSNPMEVENATWMLTVFHCFGQYFCLHFEAFQLGMAP	yes	45	81	CPVCTNSMYPPIHQCHNGHTLCSTCKTRVHNRCPTC	no
Eudicotyledons	Fabaceae	Pisum sativum	Psat5g077120	Psat5g077120.1	yes	165	223	HLRDDHKVDMHTGCTFNHRYVKSNPREVENATWMLTVFHCFGQYFCLHFEAFQLGMAP	yes	58	94	CPVCTNSMYPPIHQCHNGHTLCSTCKTRVHNRCPTC	no
Eudicotyledons	Fabaceae	Pisum sativum	Psat5g219360	Psat5g219360.1	yes	162	220	HLKDDHKVDMHSGCTFNHRYVKSNPQEVENATWMLTVFSCFGQYFCLHFEAFQLGMAP	yes	55	91	CPVCLNAMYPPIHQCSNGHTLCSGCKPRVHDRCPTC	no
Eudicotyledons	Fabaceae	Pisum sativum	Psat6g035360	Psat6g035360.1	yes	184	242	HLRDDHKVDMHTGCTFNHRYVKSNPRDVENATWMLTVFHCFGQYFCLHFEAFQLGMAP	yes	77	113	CPVCTNSMYPPIHQCHNGHTLCSTCKTRVHNRCPTC	no
Eudicotyledons	Fabaceae	Pisum sativum	Psat6g088480	Psat6g088480.1	yes	169	227	HLKNDHKVDVHDGFTFNHRYVKSNPHEVENATWMLTVFNCFGKHFCLHFEAFLLGTAP	yes	62	98	CPVCKNLMYPPIHQCPNGHTLCSNCKTAVHNRCPTC	no
Eudicotyledons	Fagaceae	Quercus lobata	QL01p010059	QL01p010059	yes	161	219	HLKNDHKVDMHDGCSFSHRYVKSNPQEVGNATWMLTVFNCFGRQFCLHFEAFLLGLAP	yes	54	90	CPVCMNLMYPPIYQCPSGHTLCSNCKVRVHNCCPAC	no
Eudicotyledons	Fagaceae	Quercus lobata	QL02p030083	QL02p030083	yes	155	213	HLRDDHKVDMHSGCTFNHRYVKSNPREVENATWMLTVFNCFGQYFCLHFEAFLLGAAP	yes	48	84	CPVCTNSMYPPIHQCHNGHTLCSTCKTRVQNRCPTC	no
Eudicotyledons	Fagaceae	Quercus lobata	QL04p014510	QL04p014510	yes	193	251	HLKDDHKVDMHNGSTFNHRYVKSNPQEVENATWMLTVFSCFGQYFCLHFEAFQLGMAP	yes	86	122	CPVCLNAMYPPIHQCSNGHTLCSGCKPRVHNRCPTC	no
Eudicotyledons	Fagaceae	Quercus lobata	QL04p014874	QL04p014874	yes	193	251	HLKDDHKVDMHNGSTFNHRYVKSNPQEVENATWMLTVFSCFGQYFCLHFEAFQLGMAP	yes	86	122	CPVCLNAMYPPIHQCSNGHTLCSGCKPRVHNRCPTC	no
Eudicotyledons	Fagaceae	Quercus lobata	QL07p024428	QL07p024428	yes	163	221	HLKDDHKVDMHDGCTFNHRYVKSNPHEVENATWMLTVFNCFGRQFCLHFEAFQLGMAP	yes	56	92	CPVCTCLMYPPIHQCPNGHTLCSNCKIRVLNCCPTC	no
Eudicotyledons	Rosaceae	Rosa chinensis	RchiOBHm_Chr1g0359801	PRQ58483	yes	160	218	HLRDDHKVDMHSGCTFNHRYVKSNPREVENATWMLTVFHCFGQYFCLHFEAFQLGMAP	yes	53	115	CPVCTNSMYPPIHQCHNGHTLCSTCKTRVHNRCPTCRQELGDIRCLALEKVAESLELPCKYC	no
Eudicotyledons	Rosaceae	Rosa chinensis	RchiOBHm_Chr1g0380621	PRQ60388	yes	177	235	HLRDDHKVDMHTGCTFNHRYVKSNPREVENATWMLTVFHCFGQYFCLHFEAFQLGMAP	yes	70	106	CPVCTNSMYPPIHQCHNGHTLCSTCKTRVHNRCPTC	no
Eudicotyledons	Solanaceae	Solanum tuberosum RH89-039	RHC01H1G0320.2	RHC01H1G0320.2.1	yes	165	223	HLKDDHKVDMHDGCTFNHRYVKSNPQEVENATWMLTVFNCFGHQFCLHFEAFNLGLAP	yes	59	94	CPVCMNPMYPPIHQCPNGHTLCVKCKSKVHVCPIC	no
Eudicotyledons	Solanaceae	Solanum tuberosum RH89-039	RHC01H1G3330.2	RHC01H1G3330.2.1	yes	849	907	HLRDDHKVDMHSGCTFNHRYVKSNPREVENATWMLTVFNCFGQYFCLHFEAFQLGMAP	yes	742	778	CPVCTNSMYPPIHQCHNGHTICSTCKARVHNRCPTC	no
Eudicotyledons	Solanaceae	Solanum tuberosum RH89-039	RHC02H1G1292.2	RHC02H1G1292.2.1	yes	174	232	HLKDDHKVDMHMGSTFNHRYVKSNPHEVENATWMLTVFSCFGQYFCLHFEAFQLGMAP	yes	67	103	CPVCLNAMYPPIHQCSNGHTLCSGCKPRVHNRCPTC	no
Eudicotyledons	Solanaceae	Solanum tuberosum RH89-039	RHC05H1G2212.2	RHC05H1G2212.2.1	yes	177	235	HLRDDHKVDMHSGCTFNHRYVKSNPREVENATWMLTVFNCFGQCFCLHFEAFQLGTAP	yes	70	106	CPVCTNSMYPPIHQCHNGHTICSTCKARAHNRCPTC	no
Eudicotyledons	Solanaceae	Solanum tuberosum RH89-039	RHC10H1G2566.2	RHC10H1G2566.2.1	yes	160	218	HLKEDHKVDMHTGCTFNHRYVKSNAQQVDNAIWMLTVFDCFGRQFVLHFEAFSLGMTP	yes	53	89	CPICKRSMYPPFYQCPNGHTLCTNCKIETQNCCPTC	no
Liliopsida	Poaceae	Secale cereale	SECCE1Rv1G0019280	SECCE1Rv1G0019280.1	yes	190	248	HLRDDHKVDMHSGCTFNHRYVKSNPREVENATWMLTVFHCFGQYFCLHFEAFQLGMAP	yes	83	145	CPVCTNSMFPPIHQCQNGHTLCSTCKARVHNRCPTCRQELGDIRCLALEKVAESLELPCKYC	yes
Liliopsida	Poaceae	Secale cereale	SECCE2Rv1G0076510	SECCE2Rv1G0076510.1	yes	159	217	HLKDDHKVDMHSGSTFNHRYVKSNPHEVENATWMLTVFSCFGQYFCLHFEAFQLGMAP	yes	52	88	CPVCLVAMYPPIHQCSNGHTICSGCKPRVHNRCPTC	yes
Liliopsida	Poaceae	Secale cereale	SECCE3Rv1G0169220	SECCE3Rv1G0169220.1	yes	172	230	HLRDDHKVDMHSGCTFNHRYVKSNPREVENATWMLTVFHCFGQYFCLHFEAFQLGMAP	yes	65	101	CPVCTNSMYPPIHQCQNGHTLCSTCKARVHNRCPTC	yes
Liliopsida	Poaceae	Secale cereale	SECCE4Rv1G0234260	SECCE4Rv1G0234260.1	yes	159	217	HLKDDHKVDMHSGSTFNHRYVKSNPHEVENATWMLTVFSCFGQYFCLHFEAFELGIAP	yes	52	88	CPVCLSAMYPPIHQCSNGHTLCSGCKPRVHNRCPTC	yes
Liliopsida	Poaceae	Secale cereale	SECCE7Rv1G0497090	SECCE7Rv1G0497090.1	yes	185	243	HLRDDHKVDMHSGCTFNHRYVKSNPREVENATWMLTVFHCFGQYFCLHFEAFQLGMAP	yes	78	114	CPVCTNSMYPPIHQCQNGHTLCSTCKARVHNRCPTC	yes
Liliopsida	Poaceae	Secale cereale	SECCEUnv1G0531000	SECCEUnv1G0531000.1	yes	169	227	HLINDHKVDLHEGCTFNHRYVKSNPYEVENATWMLTVFKCFGQHFCLHFEAFLLGMSP	yes	62	98	CPVCTNSMRPPILQCPNGHTICSSCKHRVDNHCPTC	yes
Liliopsida	Poaceae	Secale cereale	SECCEUnv1G0535180	SECCEUnv1G0535180.1	yes	185	243	HLRDDHKVDMHSGCTFNHRYVKSNPREVENATWMLTVFHCFGQYFCLHFEAFQLGMAP	yes	78	114	CPVCTNSMYPPIHQCQNGHTLCSTCKARVHNRCPTC	yes
Lycopodiophyta	Selaginellaceae	Selaginella moellendorffii	SELMODRAFT_119614	EFJ14696	yes	169	227	HLRDDHRVDMHNGCTFNHRYVKSNPQEVENATWMLTVFNCFGQHFCLHFEAFQLGVAP	yes	62	98	CPVCTNSMYPPIHQCPNGHTLCSTCKVRVHNRCPTC	yes
Lycopodiophyta	Selaginellaceae	Selaginella moellendorffii	SELMODRAFT_268881	EFJ14577	yes	176	234	HLRDDHKVDMHNGCTFNHRYVKSNPQEVENATWMLTVFNCYGQHFCLHFEAFQLGTMP	yes	69	105	CPVCTNSMYPPIHQCPNGHTLCSTCKVRVHNRCPTC	yes
Lycopodiophyta	Selaginellaceae	Selaginella moellendorffii	SELMODRAFT_97849	EFJ26358	yes	169	227	HLRDDHRVDMHNGCTFNHRYVKSNPQEVENATWMLTVFNCFGQHFCLHFEAFQLGVAP	yes	62	98	CPVCTNSMYPPIHQCPNGHTLCSTCKVRVHNRCPTC	yes
Lycopodiophyta	Selaginellaceae	Selaginella moellendorffii	SELMODRAFT_98090	EFJ26279	yes	176	234	HLRDDHKVDMHNGCTFNHRYVKSNPQEVENATWMLTVFNCYGQHFCLHFEAFQLGTMP	yes	69	105	CPVCTNSMYPPIHQCPNGHTLCSTCKVRVHNRCPTC	yes
Liliopsida	Poaceae	Setaria italica	SETIT_002315mg	KQL03215	yes	158	216	HLRDDHKVDMHSGCTFNHRYVKSNPREVENATWMLTVFHCFGQYFCLHFEAFQLGMAP	yes	51	87	CPVCTNSMFPPIHQCQNGHTLCSTCKARVHNRCPTC	no
Liliopsida	Poaceae	Setaria italica	SETIT_017683mg	KQL29264	yes	190	248	HLRDDHKVDMHSGCTFNHRYVKSNPREVENATWMLTVFHCFGQYFCLHFEAFQLGMAP	yes	83	119	CPVCTNSMYPPIHQCQNGHTLCSTCKTRVHNRCPTC	no
Liliopsida	Poaceae	Setaria italica	SETIT_017877mg	KQL28895	yes	166	224	HLINDHKVDLHEGCTFNHRYVKPNPYEVENATWMLTVFKCFGQHFCLHFEAFLLGMAP	yes	59	95	CPVCTNSMRPPILQCPNGHTICSSCKHRVDNHCPTC	no
Liliopsida	Poaceae	Setaria italica	SETIT_030199mg	KQL27019	yes	234	292	HLKDDHKVDMHNGSTFNHRYVKSNPHEVENATWMLTVFSCFGQYFCLHFEAFQLGMAP	yes	127	163	CPVCLSAMYPPIHQCSNGHTLCSGCKPRVHNRCPTC	no
Liliopsida	Poaceae	Setaria italica	SETIT_036795mg	KQK90836	yes	160	218	HLKDDHKVDMHNGCTFNHRYVKPNPHEVENATWMLTVFSCFGQYFCLHFEAFQLGMAP	yes	53	89	CPVCLSAMYPPIHQCSNGHTLCSGCKPRVHNRCPTC	no
Liliopsida	Poaceae	Setaria viridis	SEVIR_1G099700v2	TKW38223	yes	166	224	HLINDHKVDLHEGCTFNHRYVKPNPYEVENATWMLTVFKCFGQHFCLHFEAFLLGMAP	yes	59	95	CPVCTNSMRPPILQCPNGHTICSSCKHRVDNHCPTC	no
Liliopsida	Poaceae	Setaria viridis	SEVIR_1G130600v2	TKW38666	yes	190	248	HLRDDHKVDMHSGCTFNHRYVKSNPREVENATWMLTVFHCFGQYFCLHFEAFQLGMAP	yes	83	119	CPVCTNSMYPPIHQCQNGHTLCSTCKTRVHNRCPTC	no
Liliopsida	Poaceae	Setaria viridis	SEVIR_2G431600v2	TKW36299	yes	160	218	HLKDDHKVDMHNGSTFNHRYVKSNPHEVENATWMLTVFSCFGQYFCLHFEAFQLGMAP	yes	53	89	CPVCLSAMYPPIHQCSNGHTLCSGCKPRVHNRCPTC	no
Liliopsida	Poaceae	Setaria viridis	SEVIR_5G005300v2	TKW11943	yes	158	216	HLRDDHKVDMHSGCTFNHRYVKSNPREVENATWMLTVFHCFGQYFCLHFEAFQLGMAP	yes	51	87	CPVCTNSMFPPIHQCQNGHTLCSTCKARVHNRCPTC	no
Liliopsida	Poaceae	Setaria viridis	SEVIR_9G403700v2	TKV96039	yes	160	218	HLKDDHKVDMHNGCTFNHRYVKPNPHEVENATWMLTVFSCFGQYFCLHFEAFQLGMAP	yes	53	89	CPVCLSAMYPPIHQCSNGHTLCSGCKPRVHNRCPTC	no
Eudicotyledons	Pedaliaceae	Sesamum indicum	SIN_1005728	SIN_1005728.t	yes	166	224	HLRDDHKVDMHSGCTFNHRYVKSNPRDVENATWMLTVFHCFGQYFCLHFEAFQLGMAP	yes	59	121	CPVCTNSMYPPIHQCHNGHTLCSTCKARVHNRCPTCRQELGDIRCLALEKVAESLELPCKYC	no
Eudicotyledons	Pedaliaceae	Sesamum indicum	SIN_1006291	SIN_1006291.t	yes	161	219	HLKEDHSVDMHDGCTFNHRYVKSNPREVENATWMLTVFNCFGRQFCLHFEAFLLGTAP	yes	55	90	CPSCADSMYPPIHQCPNGHTLCANCRRVHSCCPTC	no
Eudicotyledons	Pedaliaceae	Sesamum indicum	SIN_1009199	SIN_1009199.t	yes	166	224	HLRDDHKVDMHTGCTFNHRYVKSNPREVENATWMLTVFHCFGQYFCLHFEAFQLGMAP	yes	59	95	CPVCTNSMYPPIHQCHNGHTLCSTCKTRVHNRCPTC	no
Eudicotyledons	Pedaliaceae	Sesamum indicum	SIN_1010701	SIN_1010701.t	yes	163	221	HLKSDHKVDMHDGCTFNHRYVKSNPQDVENATWMLTVFNCYGYQFCLHFEAFNLGTAP	yes	57	92	CPVCMNVMYPPIHQCPNGHTLCSKCQSKVRCCPIC	no
Eudicotyledons	Pedaliaceae	Sesamum indicum	SIN_1014162	SIN_1014162.t	yes	167	225	HLRDDHKVDMHSGCTFNHRYVKSNPRDVENATWMLTVFHCFGQYFCLHFEAFQLGMAP	yes	60	122	CPVCTNSMYPPIHQCHNGHTLCSTCKARVHNRCPTCRQELGDIRCLALEKVAESLELPCKYC	no
Eudicotyledons	Pedaliaceae	Sesamum indicum	SIN_1016419	SIN_1016419.t	yes	171	229	HLRDDHKVDMHTGCTFNHRYVKSNPREVENATWMLTVFHCFGQYFCLHFEAFQLGMAP	yes	64	100	CPVCTNSMYPPIHQCHNGHTLCSTCKTRVHNRCPTC	no
Eudicotyledons	Pedaliaceae	Sesamum indicum	SIN_1017637	SIN_1017637.t	yes	163	221	HLKDDHKVDMHSGSTFNHRYVKSNPHEVENATWMLTVFSCFGQYFCLHFEAFQLGMAP	yes	56	92	CPVCLNAMYPPIHQCSNGHTLCSGCKPRVHNRCPTC	no
Eudicotyledons	Pedaliaceae	Sesamum indicum	SIN_1024289	SIN_1024289.t	yes	163	221	HLKSDHKVDMHDGCTFNHRYVKSNPHDVENATWMLTVFNCYGYQFCLHFEAFNLGTAP	yes	57	92	CPVCMDVMYPPIHQCPNGHTLCSKCQAKVRCCPIC	no
Eudicotyledons	Solanaceae	Solanum lycopersicum	Solyc01g006190.3	Solyc01g006190.3.1	yes	165	223	HLKDDHKVDMHDGCTFNHRYVKSNPQEVENATWMLTVFNCFGHQFCLHFEAFNLGLAP	yes	59	94	CPVCMNPMYPPIHQCPNGHTLCVKCKSKVHVCPIC	yes
Eudicotyledons	Solanaceae	Solanum lycopersicum	Solyc01g096020.3	Solyc01g096020.3.1	yes	177	235	HLRDDHKVDMHSGCTFNHRYVKSNPREVENATWMLTVFNCFGQYFCLHFEAFQLGMAP	yes	70	106	CPVCTNSMYPPIHQCHNGHTICSTCKARVHNRCPTC	yes
Eudicotyledons	Solanaceae	Solanum lycopersicum	Solyc02g069880.3	Solyc02g069880.3.1	yes	163	221	HLKDDHKVDMHMGSTFNHRYVKSKPHEVENATWMLTVFSCFGQYFCLHFEAFQLGMAP	yes	56	92	CPVCLNAMYPPIHQCSNGHTLCSGCKPRVHNRCPTC	yes
Eudicotyledons	Solanaceae	Solanum lycopersicum	Solyc03g083270.3	Solyc03g083270.3.1	yes	157	215	HLRDDHKVDMHTGCTFNHRYVKSNPREVENATWMLTVFHCFGQYFCLHFEAFQLGMAP	yes	50	86	CPVCTNSMYPPIHQCHNGHTLCSTCKTRVHNRCPTC	no
Eudicotyledons	Solanaceae	Solanum lycopersicum	Solyc05g050580.3	Solyc05g050580.3.1	yes	175	233	HLRDDHKVDMHSGCTFNHRYVKSNPREVENATWMLTVFNCFGQCFCLHFEAFQLGTAP	yes	68	104	CPVCTNSMYPPIHQCHNGHTICSTCKARAHNRCPTC	yes
Eudicotyledons	Solanaceae	Solanum lycopersicum	Solyc10g009420.3	Solyc10g009420.3.1	yes	161	219	HLRDDHKVDMHSGCTFNHRYVKSNPRQVENATWMLTVFNCFGQSFCLHFEAFQLGVAP	yes	54	90	CPVCTNSMYPPIHQCHNGHTICSTCKERVHNRCPTC	yes
Eudicotyledons	Solanaceae	Solanum lycopersicum	Solyc10g080570.2	Solyc10g080570.2.1	yes	160	218	HLKEDHKVDMHSGCTFNHRYVKSNAQQVDNAIWMLTVFDCFGRQFVLHFEAFSLGMTP	yes	53	89	CPICRRFMYPPFYQCPNGHTLCTNCKIEATDFCPTC	yes
Liliopsida	Poaceae	Sorghum bicolor	SORBI_3001G368300	EER92255	yes	160	218	HLKDDHKVDMHNGCTFNHRYVKPNPHEVENATWMLTVFSCFGQYFCLHFEAFQLGMSP	yes	53	89	CPVCLSAMYPPIHQCSNGHTLCSGCKPRVHNRCPTC	yes
Liliopsida	Poaceae	Sorghum bicolor	SORBI_3002G404300	EER97677	yes	160	218	HLKDDHKVDMHNGSTFNHRYVKSNPHEVENATWMLTVFSCFGQYFCLHFEAFQLGMAP	yes	53	89	CPVCLSAMYPPIHQCSNGHTLCSGCKPRVHNRCPTC	yes
Liliopsida	Poaceae	Sorghum bicolor	SORBI_3003G005100	EES02178	yes	152	210	HLRDDHKVDMHSGCTFNHRYVKSNPREVENATWMLTVFHCFGQYFCLHFEAFQLGMAP	yes	45	81	CPVCTNSMFPPIHQCQNGHTLCSTCKARVHNRCPTC	yes
Liliopsida	Poaceae	Sorghum bicolor	SORBI_3004G027000	EES04443	yes	167	225	HLINDHKVDLHEGCTFNHRYVKPNPYEVENATWMLTVFKCFGQHFCLHFEAFLLGMAP	yes	60	96	CPVCTNSMRPPILQCPNGHTICSSCKHRVENHCPTC	yes
Liliopsida	Poaceae	Sorghum bicolor	SORBI_3004G130900	EES06707	yes	188	246	HLRDDHKVDMHSGCTFNHRYVKSNPREVENATWMLTVFHCFGQYFCLHFEAFQLGMAP	yes	81	117	CPVCTNSMYPPIHQCQNGHTLCSTCKTRVHNRCPTC	yes
Liliopsida	Poaceae	Sorghum bicolor	SORBI_3009G087800	EES19270	yes	198	256	HLRDDHKVDMHSGCTFNHRYVKSNPREVENATWMLTVFHCFGQYFCLHFEAFQLAMAP	yes	91	153	CPVCTNSMFPPIHQCQNGHTLCSTCKARVHNRCPTCRQELGDIRCLALEKVAESLELPCKYC	yes
Eudicotyledons	Solanaceae	Capsicum annuum	T459_01655	PHT93773	yes	165	223	HLKDDHKVDMHDGCTFNHRYVKSNPQEVENATWMLTVFNCFGHQFCLHFEAFNLGLAP	yes	59	94	CPVCMNPMYPPIHQCPNGHTLCVKCKSKVHVCPIC	no
Eudicotyledons	Solanaceae	Capsicum annuum	T459_05046	PHT89933	yes	178	236	HLKDDHKVDMHVGSTFNHRYVKSNPHEVENATWMLTVFSCFGQYFCLHFEAFQLGVAP	yes	71	107	CPVCLNAMYPPIHQCSNGHTLCSSCKPRVHNRCPTC	no
Eudicotyledons	Solanaceae	Capsicum annuum	T459_09610	PHT87504	yes	160	218	HLRDDHKVDMHTGCTFNHRYVKSNPREVENATWMLTVFHCFGQYFCLHFEAFQLGMAP	yes	53	89	CPVCTNSMYPPIHQCHNGHTLCSTCKTRVHNRCPTC	no
Eudicotyledons	Solanaceae	Capsicum annuum	T459_14620	PHT81605	yes	175	233	HLRDDHKVDMHSGCTFNHRYVKSNPREVENATWMLTVFNCFGQCFCLHFEAFQLGTAP	yes	68	104	CPVCTNSMYPPIHQCHNGHTICSTCKARAHNRCPTC	no
Eudicotyledons	Solanaceae	Capsicum annuum	T459_16485	PHT78433	yes	156	214	HLRDDHKVDMHTGCTFNHRYVKSNPREVENATWMLTVFHCFGQYFCLHFEAFQLGMAP	yes	49	85	CPVCTNSMYPPIHQCHNGHTLCSTCKTRVHNRCPTC	no
Eudicotyledons	Solanaceae	Capsicum annuum	T459_22022	PHT74745	yes	189	247	HLRDDHKVDMHSGCTFNHRYVKSNPREVENATWMLTVFNCFGQYFCLHFEAFQLGMAP	yes	82	118	CPVCTNSMYPPIHQCHNGHTICSTCKARVHNRCPTC	no
Eudicotyledons	Solanaceae	Capsicum annuum	T459_26451	PHT71347	yes	160	218	HLKEDHKVDMHTGCTFNHRYVKSNAQEVENAIWMLTVFDCFGGQFVLHFEAFLLGMTP	yes	53	89	CPVCKKSMHPPFYQCPNGHTLCTNCKIGAQNCCPTC	no
Eudicotyledons	Fabaceae	Lupinus angustifolius	TanjilG_00493	OIV96911	yes	130	188	HLKEDHKVDMHSGSTFNHRYVKSNPQEVENATWMLTVFSCYGQYFCLHFEAFQLGAAP	yes	55	91	CPVCLNAMYPPIHQCSNGHTICSSCKPRVHNRCPTC	no
Eudicotyledons	Fabaceae	Lupinus angustifolius	TanjilG_01802	OIW06175	yes	162	220	HLKDDHKVDMHNGSTFNHRYVKSNPQEVENATWMLTVFSCFGQYFCLHFEAFQLGTAP	yes	55	91	CPVCLNAMYPPIHQCSNGHTICSGCKPRVHNRCPTC	no
Eudicotyledons	Fabaceae	Lupinus angustifolius	TanjilG_02514	OIW17225	yes	154	212	HLRDDHRVDMHSGCTFNHRYVKNNPMEVENATWMLTVFHCFGQYFCLHFEAFQLGMAP	yes	47	83	CPVCTNSMYPPIHQCHNGHTLCSTCKTRVHNRCPTC	no
Eudicotyledons	Fabaceae	Lupinus angustifolius	TanjilG_05507	OIW16773	yes	154	212	HLRDDHRVDMHSGCTFNHRYVKSNPMEVENATWMLTVFHCFGQYFCLHFEAFQLGTAP	yes	47	83	CPVCTNSMYPPIHQCHNGHTLCSTCKTRVHNRCPTC	no
Eudicotyledons	Fabaceae	Lupinus angustifolius	TanjilG_08693	OIV96832	yes	168	226	HLRDDHKVDMHTGCTFNHRYVKSNPREVENATWMLTVFHCFGQYFCLHFEAFQLGIAP	yes	61	97	CPVCTNSMYPPIHQCHNGHTLCSTCKTRVHNRCPTC	no
Eudicotyledons	Fabaceae	Lupinus angustifolius	TanjilG_11200	OIW02306	yes	154	212	HLRDDHRVDMHSGCTFNHRYVKSNPMEVENATWMLTVFHCFGQYFCLHFEAFQLGTAP	yes	47	83	CPVCTNSMYPPIHQCHNGHTLCSTCKTRVHNRCPTC	no
Eudicotyledons	Fabaceae	Lupinus angustifolius	TanjilG_21068	OIW08088	yes	162	220	HLKDDHKVDMHNGSTFNHRYVKSNPQEVENATWMLTVFSCFGQYFCLHFEAFQLGTAP	yes	55	91	CPVCLNAMYPPIHQCSNGHTICSGCKPRVHNRCPTC	no
Eudicotyledons	Fabaceae	Lupinus angustifolius	TanjilG_21716	OIV98006	yes	168	226	HLRDDHKVDMHTGCTFNHRYVKSNPREVENATWMLTVFHCFGQYFCLHFEAFQLGMAP	yes	61	97	CPVCTNSMYPPIHQCHNGHTLCSTCKTRVHNRCPTC	no
Eudicotyledons	Malvaceae	Theobroma cacao Belizian Criollo B97-61/B0	Tc01v2_g028630	Tc01v2_p028630.1	yes	172	230	HLRDDHKVDMHSGCTFNHRYVKSNPREVENATWMLTVFHCFGQYFCLHFEAFQLGMAP	yes	65	101	CPVCTNSMYPPIHQCHNGHTLCSTCKTRVHNRCPTC	no
Eudicotyledons	Malvaceae	Theobroma cacao Belizian Criollo B97-61/B0	Tc03v2_g016490	Tc03v2_p016490.1	yes	182	240	HLRDDHKVDMHTGCTFNHRYVKSNPREVENATWMLTVFHCFGQYFCLHFEAFQLGMAP	yes	75	111	CPVCTNSMYPPIHQCHNGHTLCSTCKTRVHNRCPTC	no
Eudicotyledons	Malvaceae	Theobroma cacao Belizian Criollo B97-61/B0	Tc10v2_g012780	Tc10v2_p012780.1	yes	162	220	HLKDDHKVDMHNGSTFNHRYVKSNPHEVENATWMLTVFSCFGQYFCLHFEAFQLGMAP	yes	55	91	CPVCLNAMYPPIHQCSNGHTLCSGCKPRVHNRCPTC	no
Eudicotyledons	Malvaceae	Theobroma cacao Matina	TCM_005142	EOX95697	yes	172	230	HLRDDHKVDMHSGCTFNHRYVKSNPREVENATWMLTVFHCFGQYFCLHFEAFQLGMAP	yes	65	101	CPVCTNSMYPPIHQCHNGHTLCSTCKTRVHNRCPTC	no
Eudicotyledons	Malvaceae	Theobroma cacao Matina	TCM_015414	EOY23551	yes	182	240	HLRDDHKVDMHTGCTFNHRYVKSNPREVENATWMLTVFHCFGQYFCLHFEAFQLGMAP	yes	75	111	CPVCTNSMYPPIHQCHNGHTLCSTCKTRVHNRCPTC	no
Eudicotyledons	Malvaceae	Theobroma cacao Matina	TCM_045318	EOY19911	yes	162	220	HLKDDHKVDMHNGSTFNHRYVKSNPHEVENATWMLTVFSCFGQYFCLHFEAFQLGMAP	yes	55	91	CPVCLNAMYPPIHQCSNGHTLCSGCKPRVHNRCPTC	no
Eudicotyledons	Fabaceae	Trifolium pratense	Tp57577_TGAC_v2_gene13357	Tp57577_TGAC_v2_mRNA13804	yes	168	226	HLKHDHKVDMHDGFTFNHRYVKTNPHEVENATWMLTVFNCYGKHFCLHFEAFQLGTAP	yes	61	97	CPVCKNLMYPPIHQCPNGHTLCSNCKIEVHNICPTC	no
Eudicotyledons	Fabaceae	Trifolium pratense	Tp57577_TGAC_v2_gene16821	Tp57577_TGAC_v2_mRNA17404	yes	152	210	HLRDDHRVDMHSGCTFNHRYVKSNPMEVENATWMLTVFHCFGQYFCLHFEAFQLGMAP	yes	45	81	CPVCTNSMYPPIHQCHNGHTLCSTCKTRVHNRCPTC	no
Eudicotyledons	Fabaceae	Trifolium pratense	Tp57577_TGAC_v2_gene17802	Tp57577_TGAC_v2_mRNA18425	yes	168	226	HLKDDHKVDMHSGCTFNHRYVKSNPQEVENATWMLTVFSCFGQYFCLHFEAFQLGMAP	yes	61	97	CPVCLNAMYPPIHQCSNGHTLCSDCKPRVHDRCPTC	no
Eudicotyledons	Fabaceae	Trifolium pratense	Tp57577_TGAC_v2_gene19375	Tp57577_TGAC_v2_mRNA20047	yes	164	222	HLRDDHKVDMHTGCTFNHRYVKSNPREVENATWMLTVFHCFGQYFCLHFEAFQLGMAP	yes	57	93	CPVCTNSMYPPIHQCHNGHTLCSTCKARVHNRCPTC	no
Eudicotyledons	Fabaceae	Trifolium pratense	Tp57577_TGAC_v2_gene30303	Tp57577_TGAC_v2_mRNA31329	yes	169	227	HLKEDHKVDIHDGFTFNHRYVKSNPHEVENATWMLTVFNCFGKHFCLHFEAFLLGTSP	yes	62	98	CPVCKNLMYPPIHQCPNGHTLCSNCKIVVHNRCPTC	no
Eudicotyledons	Fabaceae	Trifolium pratense	Tp57577_TGAC_v2_gene4696	Tp57577_TGAC_v2_mRNA4849	yes	154	212	HLRDDHGVDMHSGCTFNHRYVKSNPMEVENATWMLTVFHCFGQYFCLHFEAFQLEMSP	yes	47	83	CPVCTNSMYPPIHQCLNGHTLCSNCKTRVHNRCPTC	no
Liliopsida	Poaceae	Triticum aestivum Arinalrfor	TraesARI1A03G00065080	TraesARI1A03G00065080.1	yes	192	250	HLRDDHKVDMHSGCTFNHRYVKSNPREVENATWMLTVFHCFGQYFCLHFEAFQLGMAP	yes	85	147	CPVCTNSMFPPIHQCQNGHTLCSTCKARVHNRCPTCRQELGDIRCLALEKVAESLELPCKYC	no
Liliopsida	Poaceae	Triticum aestivum Arinalrfor	TraesARI1B03G00265430	TraesARI1B03G00265430.1	yes	191	249	HLRDDHKVDMHSGCTFNHRYVKSNPREVENATWMLTVFHCFGQYFCLHFEAFQLGMAP	yes	84	120	CPVCTNSMFPPIHQCQNGHTLCSTCKARVHNRCPTC	no
Liliopsida	Poaceae	Triticum aestivum Arinalrfor	TraesARI1D03G00465410	TraesARI1D03G00465410.1	yes	192	250	HLRDDHKVDMHSGCTFNHRYVKSNPREVENATWMLTVFHCFGQYFCLHFEAFQLGMAP	yes	85	147	CPVCTNSMFPPIHQCQNGHTLCSTCKARVHNRCPTCRQELGDIRCLALEKVAESLELPCKYC	no
Liliopsida	Poaceae	Triticum aestivum Arinalrfor	TraesARI2A03G00626450	TraesARI2A03G00626450.1	yes	159	217	HLKDDHKVDMHSGSTFNHRYVKSNPHEVENATWMLTVFSCFGQYFCLHFEAFQLGMAP	yes	52	88	CPVCLVAMYPPIHQCSNGHTICSGCKPRVHNRCPTC	no
Liliopsida	Poaceae	Triticum aestivum Arinalrfor	TraesARI2B03G00885770	TraesARI2B03G00885770.1	yes	159	217	HLKDDHKVDMHSGSTFNHRYVKSNPHEVENATWMLTVFSCFGQYFCLHFEAFQLGMAP	yes	52	88	CPVCLVAMYPPIHQCSNGHTICSGCKPRVHNRCPTC	no
Liliopsida	Poaceae	Triticum aestivum Arinalrfor	TraesARI2D03G01138470	TraesARI2D03G01138470.1	yes	159	217	HLKDDHKVDMHSGSTFNHRYVKSNPHEVENATWMLTVFSCFGQYFCLHFEAFQLGMAP	yes	52	88	CPVCLVAMYPPIHQCSNGHTICSGCKPRVHNRCPTC	no
Liliopsida	Poaceae	Triticum aestivum Arinalrfor	TraesARI3A03G01385510	TraesARI3A03G01385510.1	yes	172	230	HLRDDHKVDMHSGCTFNHRYVKSNPREVENATWMLTVFHCFGQYFCLHFEAFQLGMAP	yes	65	101	CPVCTNSMYPPIHQCQNGHTLCSTCKARVHNRCPTC	no
Liliopsida	Poaceae	Triticum aestivum Arinalrfor	TraesARI3B03G01634820	TraesARI3B03G01634820.1	yes	172	230	HLRDDHKVDMHSGCTFNHRYVKSNPREVENATWMLTVFHCFGQYFCLHFEAFQLGMAP	yes	65	101	CPVCTNSMYPPIHQCQNGHTLCSTCKARVHNRCPTC	no
Liliopsida	Poaceae	Triticum aestivum Arinalrfor	TraesARI3D03G01884870	TraesARI3D03G01884870.1	yes	170	228	HLRDDHKVDMHSGCTFNHRYVKSNPREVENATWMLTVFHCFGQYFCLHFEAFQLGMAP	yes	63	99	CPVCTNSMYPPIHQCQNGHTLCSTCKARVHNRCPTC	no
Liliopsida	Poaceae	Triticum aestivum Arinalrfor	TraesARI4A03G02114910	TraesARI4A03G02114910.1	yes	159	217	HLKDDHKVDMHSGSTFNHRYVKSNPHEVENATWMLTVFSCFGQYFCLHFEAFQLGMAP	yes	52	88	CPVCLSAMYPPIHQCSNGHTLCSGCKPRVHNRCPTC	no
Liliopsida	Poaceae	Triticum aestivum Arinalrfor	TraesARI4D03G02526230	TraesARI4D03G02526230.1	yes	159	217	HLKDDHKVDMHSGSTFNHRYVKSNPHEVENATWMLTVFSCFGQYFCLHFEAFQLGMAP	yes	52	88	CPVCLSAMYPPIHQCSNGHTLCSGCKPRVHNRCPTC	no
Liliopsida	Poaceae	Triticum aestivum Arinalrfor	TraesARI6B03G03421470	TraesARI6B03G03421470.1	yes	169	227	HLINDHKVDLHEGCTFNHRYVKSNPYEVENATWMLTVFKCFGQHFCLHFEAFLLGMSP	yes	62	98	CPVCTNSMRPPILQCPNGHTICSSCKHRVDNHCPTC	no
Liliopsida	Poaceae	Triticum aestivum Arinalrfor	TraesARI7A03G03919540	TraesARI7A03G03919540.1	yes	185	243	HLRDDHKVDMHSGCTFNHRYVKSNPREVENATWMLTVFHCFGQYFCLHFEAFQLGMAP	yes	78	114	CPVCTNSMYPPIHQCQNGHTLCSTCKARVHNRCPTC	no
Liliopsida	Poaceae	Triticum aestivum Arinalrfor	TraesARI7B03G04127470	TraesARI7B03G04127470.1	yes	185	243	HLRDDHKVDMHSGCTFNHRYVKSNPREVENATWMLTVFHCFGQYFCLHFEAFQLGMAP	yes	78	114	CPVCTNSMYPPIHQCQNGHTLCSTCKARVHNRCPTC	no
Liliopsida	Poaceae	Triticum aestivum Arinalrfor	TraesARI7D03G04489860	TraesARI7D03G04489860.1	yes	185	243	HLRDDHKVDMHSGCTFNHRYVKSNPREVENATWMLTVFHCFGQYFCLHFEAFQLGMAP	yes	78	114	CPVCTNSMYPPIHQCQNGHTLCSTCKARVHNRCPTC	no
Liliopsida	Poaceae	Triticum aestivum Arinalrfor	TraesARIUn03G04592890	TraesARIUn03G04592890.1	yes	169	227	HLINDHKVDLHEGCTFNHRYVKSNPYEVENATWMLTVFKCFGQHFCLHFEAFLLGMSP	yes	62	98	CPVCTNSMRPPILQCPNGHTICSSCKHRVDNHCPTC	no
Liliopsida	Poaceae	Triticum aestivum Cadenza	TraesCAD_scaffold_005171_01G000200	TraesCAD_scaffold_005171_01G000200.1	yes	208	266	HLKDDHKVDMHSGSTFNHRYVKSNPHEVENATWMLTVFSCFGQYFCLHFEAFQLGMAP	yes	101	137	CPVCLVAMYPPIHQCSNGHTICSGCKPRVHNRCPTC	no
Liliopsida	Poaceae	Triticum aestivum Cadenza	TraesCAD_scaffold_008494_01G000600	TraesCAD_scaffold_008494_01G000600.1	yes	185	243	HLRDDHKVDMHSGCTFNHRYVKSNPREVENATWMLTVFHCFGQYFCLHFEAFQLGMAP	yes	78	114	CPVCTNSMYPPIHQCQNGHTLCSTCKARVHNRCPTC	no
Liliopsida	Poaceae	Triticum aestivum Cadenza	TraesCAD_scaffold_009802_01G000100	TraesCAD_scaffold_009802_01G000100.1	yes	252	310	HLRDDHKVDMHSGCTFNHRYVKSNPREVENATWMLTVFHCFGQYFCLHFEAFQLGMAP	yes	145	181	CPVCTNSMFPPIHQCQNGHTLCSTCKARVHNRCPTC	no
Liliopsida	Poaceae	Triticum aestivum Cadenza	TraesCAD_scaffold_025609_01G000500	TraesCAD_scaffold_025609_01G000500.1	yes	185	243	HLRDDHKVDMHSGCTFNHRYVKSNPREVENATWMLTVFHCFGQYFCLHFEAFQLGMAP	yes	78	114	CPVCTNSMYPPIHQCQNGHTLCSTCKARVHNRCPTC	no
Liliopsida	Poaceae	Triticum aestivum Cadenza	TraesCAD_scaffold_033319_01G000200	TraesCAD_scaffold_033319_01G000200.1	yes	170	228	HLRDDHKVDMHSGCTFNHRYVKSNPREVENATWMLTVFHCFGQYFCLHFEAFQLGMAP	yes	63	99	CPVCTNSMYPPIHQCQNGHTLCSTCKARVHNRCPTC	no
Liliopsida	Poaceae	Triticum aestivum Cadenza	TraesCAD_scaffold_053789_01G000200	TraesCAD_scaffold_053789_01G000200.1	yes	169	227	HLINDHKVDLHEGCTFNHRYVKSNPYEVENATWMLTVFKCFGQHFCLHFEAFLLGMSP	yes	62	98	CPVCTNSMRPPILQCPNGHTICSSCKHRVDNHCPTC	no
Liliopsida	Poaceae	Triticum aestivum Cadenza	TraesCAD_scaffold_059979_01G000300	TraesCAD_scaffold_059979_01G000300.1	yes	159	217	HLKDDHKVDMHSGSTFNHRYVKSNPHEVENATWMLTVFSCFGQYFCLHFEAFQLGMAP	yes	52	88	CPVCLVAMYPPIHQCSNGHTICSGCKPRVHNRCPTC	no
Liliopsida	Poaceae	Triticum aestivum Cadenza	TraesCAD_scaffold_066642_01G000100	TraesCAD_scaffold_066642_01G000100.1	yes	169	227	HLINDHKVDLHEGCTFNHRYVKSNPYEVENATWMLTVFKCFGQHFCLHFEAFLLGMSP	yes	62	98	CPVCTNSMRPPILQCPNGHTICSSCKHRVDNHCPTC	no
Liliopsida	Poaceae	Triticum aestivum Cadenza	TraesCAD_scaffold_076599_01G000200	TraesCAD_scaffold_076599_01G000200.1	yes	177	235	HLKDDHKVDMHSGSTFNHRYVKSNPHEVENATWMLTVFSCFGQYFCLHFEAFQLGMAP	yes	70	106	CPVCLVAMYPPIHQCSNGHTICSGCKPRVHNRCPTC	no
Liliopsida	Poaceae	Triticum aestivum Cadenza	TraesCAD_scaffold_078801_01G000100	TraesCAD_scaffold_078801_01G000100.1	yes	159	217	HLKDDHKVDMHSGSTFNHRYVKSNPHEVENATWMLTVFSCFGQYFCLHFEAFQLGMAP	yes	52	88	CPVCLSAMYPPIHQCSNGHTLCSGCKPRVHNRCPTC	no
Liliopsida	Poaceae	Triticum aestivum Cadenza	TraesCAD_scaffold_092741_01G000400	TraesCAD_scaffold_092741_01G000400.1	yes	172	230	HLRDDHKVDMHSGCTFNHRYVKSNPREVENATWMLTVFHCFGQYFCLHFEAFQLGMAP	yes	65	101	CPVCTNSMYPPIHQCQNGHTLCSTCKARVHNRCPTC	no
Liliopsida	Poaceae	Triticum aestivum Cadenza	TraesCAD_scaffold_094305_01G000100	TraesCAD_scaffold_094305_01G000100.1	yes	157	215	HLRDDHKVDMHSGCTFNHRYVKSNPREVENATWMLTVFHCFGQYFCLHFEAFQLGMAP	yes	50	86	CPVCTNSMYPPIHQCQNGHTLCSTCKARVHNRCPTC	no
Liliopsida	Poaceae	Triticum aestivum Cadenza	TraesCAD_scaffold_099944_01G000100	TraesCAD_scaffold_099944_01G000100.1	yes	169	227	HLINDHKVDLHEGCTFNHRYVKSNPYEVENATWMLTVFKCFGQHFCLHFEAFLLGMSP	yes	62	98	CPVCTNSMRPPILQCPNGHTICSSCKHRVDNHCPTC	no
Liliopsida	Poaceae	Triticum aestivum Cadenza	TraesCAD_scaffold_109290_01G000100	TraesCAD_scaffold_109290_01G000100.1	yes	185	243	HLRDDHKVDMHSGCTFNHRYVKSNPREVENATWMLTVFHCFGQYFCLHFEAFQLGMAP	yes	78	114	CPVCTNSMYPPIHQCQNGHTLCSTCKARVHNRCPTC	no
Liliopsida	Poaceae	Triticum aestivum Claire	TraesCLE_scaffold_006973_01G000100	TraesCLE_scaffold_006973_01G000100.1	yes	252	310	HLRDDHKVDMHSGCTFNHRYVKSNPREVENATWMLTVFHCFGQYFCLHFEAFQLGMAP	yes	145	181	CPVCTNSMFPPIHQCQNGHTLCSTCKARVHNRCPTC	no
Liliopsida	Poaceae	Triticum aestivum Claire	TraesCLE_scaffold_044508_01G000200	TraesCLE_scaffold_044508_01G000200.1	yes	169	227	HLINDHKVDLHEGCTFNHRYVKSNPYEVENATWMLTVFKCFGQHFCLHFEAFLLGMSP	yes	62	98	CPVCTNSMRPPILQCPNGHTICSSCKHRVDNHCPTC	no
Liliopsida	Poaceae	Triticum aestivum Claire	TraesCLE_scaffold_050791_01G000200	TraesCLE_scaffold_050791_01G000200.1	yes	177	235	HLKDDHKVDMHSGSTFNHRYVKSNPHEVENATWMLTVFSCFGQYFCLHFEAFQLGMAP	yes	70	106	CPVCLVAMYPPIHQCSNGHTICSGCKPRVHNRCPTC	no
Liliopsida	Poaceae	Triticum aestivum Claire	TraesCLE_scaffold_057305_01G000200	TraesCLE_scaffold_057305_01G000200.1	yes	159	217	HLKDDHKVDMHSGSTFNHRYVKSNPHEVENATWMLTVFSCFGQYFCLHFEAFQLGMAP	yes	52	88	CPVCLVAMYPPIHQCSNGHTICSGCKPRVHNRCPTC	no
Liliopsida	Poaceae	Triticum aestivum Claire	TraesCLE_scaffold_059005_01G000200	TraesCLE_scaffold_059005_01G000200.1	yes	185	243	HLRDDHKVDMHSGCTFNHRYVKSNPREVENATWMLTVFHCFGQYFCLHFEAFQLGMAP	yes	78	114	CPVCTNSMYPPIHQCQNGHTLCSTCKARVHNRCPTC	no
Liliopsida	Poaceae	Triticum aestivum Claire	TraesCLE_scaffold_061795_01G000100	TraesCLE_scaffold_061795_01G000100.1	yes	169	227	HLINDHKVDLHEGCTFNHRYVKSNPYEVENATWMLTVFKCFGQHFCLHFEAFLLGMSP	yes	62	98	CPVCTNSMRPPILQCPNGHTICSSCKHRVDNHCPTC	no
Liliopsida	Poaceae	Triticum aestivum Claire	TraesCLE_scaffold_063377_01G000100	TraesCLE_scaffold_063377_01G000100.1	yes	170	228	HLRDDHKVDMHSGCTFNHRYVKSNPREVENATWMLTVFHCFGQYFCLHFEAFQLGMAP	yes	63	99	CPVCTNSMYPPIHQCQNGHTLCSTCKARVHNRCPTC	no
Liliopsida	Poaceae	Triticum aestivum Claire	TraesCLE_scaffold_073286_01G000400	TraesCLE_scaffold_073286_01G000400.1	yes	172	230	HLRDDHKVDMHSGCTFNHRYVKSNPREVENATWMLTVFHCFGQYFCLHFEAFQLGMAP	yes	65	101	CPVCTNSMYPPIHQCQNGHTLCSTCKARVHNRCPTC	no
Liliopsida	Poaceae	Triticum aestivum Claire	TraesCLE_scaffold_073297_01G000300	TraesCLE_scaffold_073297_01G000300.1	yes	159	217	HLKDDHKVDMHSGSTFNHRYVKSNPHEVENATWMLTVFSCFGQYFCLHFEAFQLGMAP	yes	52	88	CPVCLSAMYPPIHQCSNGHTLCSGCKPRVHNRCPTC	no
Liliopsida	Poaceae	Triticum aestivum Claire	TraesCLE_scaffold_078443_01G000200	TraesCLE_scaffold_078443_01G000200.1	yes	157	215	HLRDDHKVDMHSGCTFNHRYVKSNPREVENATWMLTVFHCFGQYFCLHFEAFQLGMAP	yes	50	86	CPVCTNSMYPPIHQCQNGHTLCSTCKARVHNRCPTC	no
Liliopsida	Poaceae	Triticum aestivum Claire	TraesCLE_scaffold_085700_01G000200	TraesCLE_scaffold_085700_01G000200.1	yes	208	266	HLKDDHKVDMHSGSTFNHRYVKSNPHEVENATWMLTVFSCFGQYFCLHFEAFQLGMAP	yes	101	137	CPVCLVAMYPPIHQCSNGHTICSGCKPRVHNRCPTC	no
Liliopsida	Poaceae	Triticum aestivum Claire	TraesCLE_scaffold_110149_01G000100	TraesCLE_scaffold_110149_01G000100.1	yes	185	243	HLRDDHKVDMHSGCTFNHRYVKSNPREVENATWMLTVFHCFGQYFCLHFEAFQLGMAP	yes	78	114	CPVCTNSMYPPIHQCQNGHTLCSTCKARVHNRCPTC	no
Liliopsida	Poaceae	Triticum aestivum Claire	TraesCLE_scaffold_114425_01G000100	TraesCLE_scaffold_114425_01G000100.1	yes	169	227	HLINDHKVDLHEGCTFNHRYVKSNPYEVENATWMLTVFKCFGQHFCLHFEAFLLGMSP	yes	62	98	CPVCTNSMRPPILQCPNGHTICSSCKHRVDNHCPTC	no
Liliopsida	Poaceae	Triticum aestivum Claire	TraesCLE_scaffold_123957_01G000100	TraesCLE_scaffold_123957_01G000100.1	yes	185	243	HLRDDHKVDMHSGCTFNHRYVKSNPREVENATWMLTVFHCFGQYFCLHFEAFQLGMAP	yes	78	114	CPVCTNSMYPPIHQCQNGHTLCSTCKARVHNRCPTC	no
Liliopsida	Poaceae	Triticum aestivum Chinese Spring	TraesCS1A03G0357800	TraesCS1A03G0357800.2	yes	70	128	HLRDDHKVDMHSGCTFNHRYVKSNPREVENATWMLTVFHCFGQYFCLHFEAFQLGMAP	yes	85	147	CPVCTNSMFPPIHQCQNGHTLCSTCKARVHNRCPTCRQELGDIRCLALEKVAESLELPCKYC	yes
Liliopsida	Poaceae	Triticum aestivum Chinese Spring	TraesCS1B03G0436100	TraesCS1B03G0436100.1	yes	252	310	HLRDDHKVDMHSGCTFNHRYVKSNPREVENATWMLTVFHCFGQYFCLHFEAFQLGMAP	yes	145	181	CPVCTNSMFPPIHQCQNGHTLCSTCKARVHNRCPTC	yes
Liliopsida	Poaceae	Triticum aestivum Chinese Spring	TraesCS2A03G0264300	TraesCS2A03G0264300.1	yes	177	235	HLKDDHKVDMHSGSTFNHRYVKSNPHEVENATWMLTVFSCFGQYFCLHFEAFQLGMAP	yes	70	106	CPVCLVAMYPPIHQCSNGHTICSGCKPRVHNRCPTC	yes
Liliopsida	Poaceae	Triticum aestivum Chinese Spring	TraesCS2B03G0366300	TraesCS2B03G0366300.1	yes	208	266	HLKDDHKVDMHSGSTFNHRYVKSNPHEVENATWMLTVFSCFGQYFCLHFEAFQLGMAP	yes	101	137	CPVCLVAMYPPIHQCSNGHTICSGCKPRVHNRCPTC	yes
Liliopsida	Poaceae	Triticum aestivum Chinese Spring	TraesCS2D03G0275300	TraesCS2D03G0275300.1	yes	159	217	HLKDDHKVDMHSGSTFNHRYVKSNPHEVENATWMLTVFSCFGQYFCLHFEAFQLGMAP	yes	52	88	CPVCLVAMYPPIHQCSNGHTICSGCKPRVHNRCPTC	yes
Liliopsida	Poaceae	Triticum aestivum Chinese Spring	TraesCS3A03G0368400	TraesCS3A03G0368400.1	yes	157	215	HLRDDHKVDMHSGCTFNHRYVKSNPREVENATWMLTVFHCFGQYFCLHFEAFQLGMAP	yes	50	86	CPVCTNSMYPPIHQCQNGHTLCSTCKARVHNRCPTC	yes
Liliopsida	Poaceae	Triticum aestivum Chinese Spring	TraesCS3B03G0444100	TraesCS3B03G0444100.1	yes	172	230	HLRDDHKVDMHSGCTFNHRYVKSNPREVENATWMLTVFHCFGQYFCLHFEAFQLGMAP	yes	65	101	CPVCTNSMYPPIHQCQNGHTLCSTCKARVHNRCPTC	yes
Liliopsida	Poaceae	Triticum aestivum Chinese Spring	TraesCS3D03G0355300	TraesCS3D03G0355300.1	yes	170	228	HLRDDHKVDMHSGCTFNHRYVKSNPREVENATWMLTVFHCFGQYFCLHFEAFQLGMAP	yes	63	99	CPVCTNSMYPPIHQCQNGHTLCSTCKARVHNRCPTC	yes
Liliopsida	Poaceae	Triticum aestivum Chinese Spring	TraesCS4A03G0345500	TraesCS4A03G0345500.1	yes	159	217	HLKDDHKVDMHSGSTFNHRYVKSNPHEVENATWMLTVFSCFGQYFCLHFEAFQLGMAP	yes	52	88	CPVCLSAMYPPIHQCSNGHTLCSGCKPRVHNRCPTC	yes
Liliopsida	Poaceae	Triticum aestivum Chinese Spring	TraesCS4D03G0399000	TraesCS4D03G0399000.1	yes	159	217	HLKDDHKVDMHSGSTFNHRYVKSNPHEVENATWMLTVFSCFGQYFCLHFEAFQLGMAP	yes	52	88	CPVCLSAMYPPIHQCSNGHTLCSGCKPRVHNRCPTC	yes
Liliopsida	Poaceae	Triticum aestivum Chinese Spring	TraesCS6A03G0199200	TraesCS6A03G0199200.1	yes	169	227	HLINDHKVDLHEGCTFNHRYVKSNPYEVENATWMLTVFKCFGQHFCLHFEAFLLGMSP	yes	62	98	CPVCTNSMRPPILQCPNGHTICSSCKHRVDNHCPTC	yes
Liliopsida	Poaceae	Triticum aestivum Chinese Spring	TraesCS6B03G0280900	TraesCS6B03G0280900.1	yes	169	227	HLINDHKVDLHEGCTFNHRYVKSNPYEVENATWMLTVFKCFGQHFCLHFEAFLLGMSP	yes	62	98	CPVCTNSMRPPILQCPNGHTICSSCKHRVDNHCPTC	yes
Liliopsida	Poaceae	Triticum aestivum Chinese Spring	TraesCS7A03G0819600	TraesCS7A03G0819600.1	yes	185	243	HLRDDHKVDMHSGCTFNHRYVKSNPREVENATWMLTVFHCFGQYFCLHFEAFQLGMAP	yes	78	114	CPVCTNSMYPPIHQCQNGHTLCSTCKARVHNRCPTC	yes
Liliopsida	Poaceae	Triticum aestivum Chinese Spring	TraesCS7B03G0678900	TraesCS7B03G0678900.1	yes	185	243	HLRDDHKVDMHSGCTFNHRYVKSNPREVENATWMLTVFHCFGQYFCLHFEAFQLGMAP	yes	78	114	CPVCTNSMYPPIHQCQNGHTLCSTCKARVHNRCPTC	yes
Liliopsida	Poaceae	Triticum aestivum Chinese Spring	TraesCS7D03G0804700	TraesCS7D03G0804700.1	yes	185	243	HLRDDHKVDMHSGCTFNHRYVKSNPREVENATWMLTVFHCFGQYFCLHFEAFQLGMAP	yes	78	114	CPVCTNSMYPPIHQCQNGHTLCSTCKARVHNRCPTC	yes
Liliopsida	Poaceae	Triticum aestivum jagger	TraesJAG1A03G00063490	TraesJAG1A03G00063490.1	yes	192	250	HLRDDHKVDMHSGCTFNHRYVKSNPREVENATWMLTVFHCFGQYFCLHFEAFQLGMAP	yes	85	147	CPVCTNSMFPPIHQCQNGHTLCSTCKARVHNRCPTCRQELGDIRCLALEKVAESLELPCKYC	no
Liliopsida	Poaceae	Triticum aestivum jagger	TraesJAG2A03G00619030	TraesJAG2A03G00619030.1	yes	159	217	HLKDDHKVDMHSGSTFNHRYVKSNPHEVENATWMLTVFSCFGQYFCLHFEAFQLGMAP	yes	52	88	CPVCLVAMYPPIHQCSNGHTICSGCKPRVHNRCPTC	no
Liliopsida	Poaceae	Triticum aestivum jagger	TraesJAG2B03G00874410	TraesJAG2B03G00874410.1	yes	208	266	HLKDDHKVDMHSGSTFNHRYVKSNPHEVENATWMLTVFSCFGQYFCLHFEAFQLGMAP	yes	101	137	CPVCLVAMYPPIHQCSNGHTICSGCKPRVHNRCPTC	no
Liliopsida	Poaceae	Triticum aestivum jagger	TraesJAG2D03G01129110	TraesJAG2D03G01129110.1	yes	159	217	HLKDDHKVDMHSGSTFNHRYVKSNPHEVENATWMLTVFSCFGQYFCLHFEAFQLGMAP	yes	52	88	CPVCLVAMYPPIHQCSNGHTICSGCKPRVHNRCPTC	no
Liliopsida	Poaceae	Triticum aestivum jagger	TraesJAG3A03G01374690	TraesJAG3A03G01374690.1	yes	155	213	HLRDDHKVDMHSGCTFNHRYVKSNPREVENATWMLTVFHCFGQYFCLHFEAFQLGMAP	yes	48	84	CPVCTNSMYPPIHQCQNGHTLCSTCKARVHNRCPTC	no
Liliopsida	Poaceae	Triticum aestivum jagger	TraesJAG3B03G01616600	TraesJAG3B03G01616600.1	yes	172	230	HLRDDHKVDMHSGCTFNHRYVKSNPREVENATWMLTVFHCFGQYFCLHFEAFQLGMAP	yes	65	101	CPVCTNSMYPPIHQCQNGHTLCSTCKARVHNRCPTC	no
Liliopsida	Poaceae	Triticum aestivum jagger	TraesJAG3D03G01860710	TraesJAG3D03G01860710.1	yes	170	228	HLRDDHKVDMHSGCTFNHRYVKSNPREVENATWMLTVFHCFGQYFCLHFEAFQLGMAP	yes	63	99	CPVCTNSMYPPIHQCQNGHTLCSTCKARVHNRCPTC	no
Liliopsida	Poaceae	Triticum aestivum jagger	TraesJAG4A03G02078340	TraesJAG4A03G02078340.1	yes	159	217	HLKDDHKVDMHSGSTFNHRYVKSNPHEVENATWMLTVFSCFGQYFCLHFEAFQLGMAP	yes	52	88	CPVCLSAMYPPIHQCSNGHTLCSGCKPRVHNRCPTC	no
Liliopsida	Poaceae	Triticum aestivum jagger	TraesJAG4D03G02484600	TraesJAG4D03G02484600.1	yes	159	217	HLKDDHKVDMHSGSTFNHRYVKSNPHEVENATWMLTVFSCFGQYFCLHFEAFQLGMAP	yes	52	88	CPVCLSAMYPPIHQCSNGHTLCSGCKPRVHNRCPTC	no
Liliopsida	Poaceae	Triticum aestivum jagger	TraesJAG6A03G03259280	TraesJAG6A03G03259280.1	yes	169	227	HLINDHKVDLHEGCTFNHRYVKSNPYEVENATWMLTVFKCFGQHFCLHFEAFLLGMSP	yes	62	98	CPVCTNSMRPPILQCPNGHTICSSCKHRVDNHCPTC	no
Liliopsida	Poaceae	Triticum aestivum jagger	TraesJAG6B03G03453840	TraesJAG6B03G03453840.1	yes	169	227	HLINDHKVDLHEGCTFNHRYVKSNPYEVENATWMLTVFKCFGQHFCLHFEAFLLGMSP	yes	62	98	CPVCTNSMRPPILQCPNGHTICSSCKHRVDNHCPTC	no
Liliopsida	Poaceae	Triticum aestivum jagger	TraesJAG7A03G03928200	TraesJAG7A03G03928200.1	yes	185	243	HLRDDHKVDMHSGCTFNHRYVKSNPREVENATWMLTVFHCFGQYFCLHFEAFQLGMAP	yes	78	114	CPVCTNSMYPPIHQCQNGHTLCSTCKARVHNRCPTC	no
Liliopsida	Poaceae	Triticum aestivum jagger	TraesJAG7B03G04146870	TraesJAG7B03G04146870.1	yes	185	243	HLRDDHKVDMHSGCTFNHRYVKSNPREVENATWMLTVFHCFGQYFCLHFEAFQLGMAP	yes	78	114	CPVCTNSMYPPIHQCQNGHTLCSTCKARVHNRCPTC	no
Liliopsida	Poaceae	Triticum aestivum jagger	TraesJAG7D03G04396560	TraesJAG7D03G04396560.1	yes	185	243	HLRDDHKVDMHSGCTFNHRYVKSNPREVENATWMLTVFHCFGQYFCLHFEAFQLGMAP	yes	78	114	CPVCTNSMYPPIHQCQNGHTLCSTCKARVHNRCPTC	no
Liliopsida	Poaceae	Triticum aestivum jagger	TraesJAGUn03G04520720	TraesJAGUn03G04520720.1	yes	169	227	HLINDHKVDLHEGCTFNHRYVKSNPYEVENATWMLTVFKCFGQHFCLHFEAFLLGMSP	yes	62	98	CPVCTNSMRPPILQCPNGHTICSSCKHRVDNHCPTC	no
Liliopsida	Poaceae	Triticum aestivum Julius	TraesJUL1B03G00261110	TraesJUL1B03G00261110.1	yes	191	249	HLRDDHKVDMHSGCTFNHRYVKSNPREVENATWMLTVFHCFGQYFCLHFEAFQLGMAP	yes	84	120	CPVCTNSMFPPIHQCQNGHTLCSTCKARVHNRCPTC	no
Liliopsida	Poaceae	Triticum aestivum Julius	TraesJUL1D03G00462850	TraesJUL1D03G00462850.1	yes	192	250	HLRDDHKVDMHSGCTFNHRYVKSNPREVENATWMLTVFHCFGQYFCLHFEAFQLGMAP	yes	85	147	CPVCTNSMFPPIHQCQNGHTLCSTCKARVHNRCPTCRQELGDIRCLALEKVAESLELPCKYC	no
Liliopsida	Poaceae	Triticum aestivum Julius	TraesJUL2A03G00623700	TraesJUL2A03G00623700.1	yes	159	217	HLKDDHKVDMHSGSTFNHRYVKSNPHEVENATWMLTVFSCFGQYFCLHFEAFQLGMAP	yes	52	88	CPVCLVAMYPPIHQCSNGHTICSGCKPRVHNRCPTC	no
Liliopsida	Poaceae	Triticum aestivum Julius	TraesJUL2B03G00879540	TraesJUL2B03G00879540.1	yes	159	217	HLKDDHKVDMHSGSTFNHRYVKSNPHEVENATWMLTVFSCFGQYFCLHFEAFQLGMAP	yes	52	88	CPVCLVAMYPPIHQCSNGHTICSGCKPRVHNRCPTC	no
Liliopsida	Poaceae	Triticum aestivum Julius	TraesJUL2D03G01128170	TraesJUL2D03G01128170.1	yes	159	217	HLKDDHKVDMHSGSTFNHRYVKSNPHEVENATWMLTVFSCFGQYFCLHFEAFQLGMAP	yes	52	88	CPVCLVAMYPPIHQCSNGHTICSGCKPRVHNRCPTC	no
Liliopsida	Poaceae	Triticum aestivum Julius	TraesJUL3A03G01377270	TraesJUL3A03G01377270.1	yes	172	230	HLRDDHKVDMHSGCTFNHRYVKSNPREVENATWMLTVFHCFGQYFCLHFEAFQLGMAP	yes	65	101	CPVCTNSMYPPIHQCQNGHTLCSTCKARVHNRCPTC	no
Liliopsida	Poaceae	Triticum aestivum Julius	TraesJUL3B03G01620550	TraesJUL3B03G01620550.1	yes	172	230	HLRDDHKVDMHSGCTFNHRYVKSNPREVENATWMLTVFHCFGQYFCLHFEAFQLGMAP	yes	65	101	CPVCTNSMYPPIHQCQNGHTLCSTCKARVHNRCPTC	no
Liliopsida	Poaceae	Triticum aestivum Julius	TraesJUL3D03G01869930	TraesJUL3D03G01869930.1	yes	170	228	HLRDDHKVDMHSGCTFNHRYVKSNPREVENATWMLTVFHCFGQYFCLHFEAFQLGMAP	yes	63	99	CPVCTNSMYPPIHQCQNGHTLCSTCKARVHNRCPTC	no
Liliopsida	Poaceae	Triticum aestivum Julius	TraesJUL4A03G02097140	TraesJUL4A03G02097140.1	yes	159	217	HLKDDHKVDMHSGSTFNHRYVKSNPHEVENATWMLTVFSCFGQYFCLHFEAFQLGMAP	yes	52	88	CPVCLSAMYPPIHQCSNGHTLCSGCKPRVHNRCPTC	no
Liliopsida	Poaceae	Triticum aestivum Julius	TraesJUL4D03G02506440	TraesJUL4D03G02506440.1	yes	159	217	HLKDDHKVDMHSGSTFNHRYVKSNPHEVENATWMLTVFSCFGQYFCLHFEAFQLGMAP	yes	52	88	CPVCLSAMYPPIHQCSNGHTLCSGCKPRVHNRCPTC	no
Liliopsida	Poaceae	Triticum aestivum Julius	TraesJUL6A03G03289790	TraesJUL6A03G03289790.1	yes	169	227	HLINDHKVDLHEGCTFNHRYVKSNPYEVENATWMLTVFKCFGQHFCLHFEAFLLGMSP	yes	62	98	CPVCTNSMRPPILQCPNGHTICSSCKHRVDNHCPTC	no
Liliopsida	Poaceae	Triticum aestivum Julius	TraesJUL6B03G03490060	TraesJUL6B03G03490060.1	yes	169	227	HLINDHKVDLHEGCTFNHRYVKSNPYEVENATWMLTVFKCFGQHFCLHFEAFLLGMSP	yes	62	98	CPVCTNSMRPPILQCPNGHTICSSCKHRVDNHCPTC	no
Liliopsida	Poaceae	Triticum aestivum Julius	TraesJUL7A03G03982810	TraesJUL7A03G03982810.1	yes	169	227	HLRDDHKVDMHSGCTFNHRYVKSNPREVENATWMLTVFHCFGQYFCLHFEAFQLGMAP	yes	62	98	CPVCTNSMYPPIHQCQNGHTLCSTCKARVHNRCPTC	no
Liliopsida	Poaceae	Triticum aestivum Julius	TraesJUL7B03G04203530	TraesJUL7B03G04203530.1	yes	185	243	HLRDDHKVDMHSGCTFNHRYVKSNPREVENATWMLTVFHCFGQYFCLHFEAFQLGMAP	yes	78	114	CPVCTNSMYPPIHQCQNGHTLCSTCKARVHNRCPTC	no
Liliopsida	Poaceae	Triticum aestivum Julius	TraesJUL7D03G04457440	TraesJUL7D03G04457440.1	yes	185	243	HLRDDHKVDMHSGCTFNHRYVKSNPREVENATWMLTVFHCFGQYFCLHFEAFQLGMAP	yes	78	114	CPVCTNSMYPPIHQCQNGHTLCSTCKARVHNRCPTC	no
Liliopsida	Poaceae	Triticum aestivum Julius	TraesJULUn03G04556650	TraesJULUn03G04556650.1	yes	169	227	HLINDHKVDLHEGCTFNHRYVKSNPYEVENATWMLTVFKCFGQHFCLHFEAFLLGMSP	yes	62	98	CPVCTNSMRPPILQCPNGHTICSSCKHRVDNHCPTC	no
Liliopsida	Poaceae	Triticum aestivum Lancer	TraesLAC1A03G00065800	TraesLAC1A03G00065800.1	yes	192	250	HLRDDHKVDMHSGCTFNHRYVKSNPREVENATWMLTVFHCFGQYFCLHFEAFQLGMAP	yes	85	147	CPVCTNSMFPPIHQCQNGHTLCSTCKARVHNRCPTCRQELGDIRCLALEKVAESLELPCKYC	no
Liliopsida	Poaceae	Triticum aestivum Lancer	TraesLAC1B03G00264130	TraesLAC1B03G00264130.1	yes	191	249	HLRDDHKVDMHSGCTFNHRYVKSNPREVENATWMLTVFHCFGQYFCLHFEAFQLGMAP	yes	84	120	CPVCTNSMFPPIHQCQNGHTLCSTCKARVHNRCPTC	no
Liliopsida	Poaceae	Triticum aestivum Lancer	TraesLAC1D03G00463200	TraesLAC1D03G00463200.1	yes	192	250	HLRDDHKVDMHSGCTFNHRYVKSNPREVENATWMLTVFHCFGQYFCLHFEAFQLGMAP	yes	85	147	CPVCTNSMFPPIHQCQNGHTLCSTCKARVHNRCPTCRQELGDIRCLALEKVAESLELPCKYC	no
Liliopsida	Poaceae	Triticum aestivum Lancer	TraesLAC2A03G00623530	TraesLAC2A03G00623530.1	yes	159	217	HLKDDHKVDMHSGSTFNHRYVKSNPHEVENATWMLTVFSCFGQYFCLHFEAFQLGMAP	yes	52	88	CPVCLVAMYPPIHQCSNGHTICSGCKPRVHNRCPTC	no
Liliopsida	Poaceae	Triticum aestivum Lancer	TraesLAC2B03G00868590	TraesLAC2B03G00868590.1	yes	159	217	HLKDDHKVDMHSGSTFNHRYVKSNPHEVENATWMLTVFSCFGQYFCLHFEAFQLGMAP	yes	52	88	CPVCLVAMYPPIHQCSNGHTICSGCKPRVHNRCPTC	no
Liliopsida	Poaceae	Triticum aestivum Lancer	TraesLAC2D03G01073740	TraesLAC2D03G01073740.1	yes	159	217	HLKDDHKVDMHSGSTFNHRYVKSNPHEVENATWMLTVFSCFGQYFCLHFEAFQLGMAP	yes	52	88	CPVCLVAMYPPIHQCSNGHTICSGCKPRVHNRCPTC	no
Liliopsida	Poaceae	Triticum aestivum Lancer	TraesLAC3A03G01309210	TraesLAC3A03G01309210.1	yes	172	230	HLRDDHKVDMHSGCTFNHRYVKSNPREVENATWMLTVFHCFGQYFCLHFEAFQLGMAP	yes	65	101	CPVCTNSMYPPIHQCQNGHTLCSTCKARVHNRCPTC	no
Liliopsida	Poaceae	Triticum aestivum Lancer	TraesLAC3B03G01549310	TraesLAC3B03G01549310.1	yes	172	230	HLRDDHKVDMHSGCTFNHRYVKSNPREVENATWMLTVFHCFGQYFCLHFEAFQLGMAP	yes	65	101	CPVCTNSMYPPIHQCQNGHTLCSTCKARVHNRCPTC	no
Liliopsida	Poaceae	Triticum aestivum Lancer	TraesLAC3D03G01793580	TraesLAC3D03G01793580.1	yes	170	228	HLRDDHKVDMHSGCTFNHRYVKSNPREVENATWMLTVFHCFGQYFCLHFEAFQLGMAP	yes	63	99	CPVCTNSMYPPIHQCQNGHTLCSTCKARVHNRCPTC	no
Liliopsida	Poaceae	Triticum aestivum Lancer	TraesLAC4A03G02031810	TraesLAC4A03G02031810.1	yes	159	217	HLKDDHKVDMHSGSTFNHRYVKSNPHEVENATWMLTVFSCFGQYFCLHFEAFQLGMAP	yes	52	88	CPVCLSAMYPPIHQCSNGHTLCSGCKPRVHNRCPTC	no
Liliopsida	Poaceae	Triticum aestivum Lancer	TraesLAC4D03G02440530	TraesLAC4D03G02440530.1	yes	159	217	HLKDDHKVDMHSGSTFNHRYVKSNPHEVENATWMLTVFSCFGQYFCLHFEAFQLGMAP	yes	52	88	CPVCLSAMYPPIHQCSNGHTLCSGCKPRVHNRCPTC	no
Liliopsida	Poaceae	Triticum aestivum Lancer	TraesLAC6A03G03217660	TraesLAC6A03G03217660.1	yes	169	227	HLINDHKVDLHEGCTFNHRYVKSNPYEVENATWMLTVFKCFGQHFCLHFEAFLLGMSP	yes	62	98	CPVCTNSMRPPILQCPNGHTICSSCKHRVDNHCPTC	no
Liliopsida	Poaceae	Triticum aestivum Lancer	TraesLAC6B03G03417510	TraesLAC6B03G03417510.1	yes	169	227	HLINDHKVDLHEGCTFNHRYVKSNPYEVENATWMLTVFKCFGQHFCLHFEAFLLGMSP	yes	62	98	CPVCTNSMRPPILQCPNGHTICSSCKHRVDNHCPTC	no
Liliopsida	Poaceae	Triticum aestivum Lancer	TraesLAC6D03G03615110	TraesLAC6D03G03615110.1	yes	169	227	HLINDHKVDLHEGCTFNHRYVKSNPYEVENATWMLTVFKCFGQHFCLHFEAFLLGMSP	yes	62	98	CPVCTNSMRPPILQCPNGHTICSSCKHRVDNHCPTC	no
Liliopsida	Poaceae	Triticum aestivum Lancer	TraesLAC7A03G03899600	TraesLAC7A03G03899600.1	yes	185	243	HLRDDHKVDMHSGCTFNHRYVKSNPREVENATWMLTVFHCFGQYFCLHFEAFQLGMAP	yes	78	114	CPVCTNSMYPPIHQCQNGHTLCSTCKARVHNRCPTC	no
Liliopsida	Poaceae	Triticum aestivum Lancer	TraesLAC7B03G04109660	TraesLAC7B03G04109660.1	yes	185	243	HLRDDHKVDMHSGCTFNHRYVKSNPREVENATWMLTVFHCFGQYFCLHFEAFQLGMAP	yes	78	114	CPVCTNSMYPPIHQCQNGHTLCSTCKARVHNRCPTC	no
Liliopsida	Poaceae	Triticum aestivum Lancer	TraesLAC7D03G04360290	TraesLAC7D03G04360290.1	yes	185	243	HLRDDHKVDMHSGCTFNHRYVKSNPREVENATWMLTVFHCFGQYFCLHFEAFQLGMAP	yes	78	114	CPVCTNSMYPPIHQCQNGHTLCSTCKARVHNRCPTC	no
Liliopsida	Poaceae	Triticum aestivum Landmark	TraesLDM1A03G00063130	TraesLDM1A03G00063130.1	yes	192	250	HLRDDHKVDMHSGCTFNHRYVKSNPREVENATWMLTVFHCFGQYFCLHFEAFQLGMAP	yes	85	147	CPVCTNSMFPPIHQCQNGHTLCSTCKARVHNRCPTCRQELGDIRCLALEKVAESLELPCKYC	no
Liliopsida	Poaceae	Triticum aestivum Landmark	TraesLDM1B03G00263880	TraesLDM1B03G00263880.1	yes	191	249	HLRDDHKVDMHSGCTFNHRYVKSNPREVENATWMLTVFHCFGQYFCLHFEAFQLGMAP	yes	84	120	CPVCTNSMFPPIHQCQNGHTLCSTCKARVHNRCPTC	no
Liliopsida	Poaceae	Triticum aestivum Landmark	TraesLDM1D03G00461720	TraesLDM1D03G00461720.1	yes	192	250	HLRDDHKVDMHSGCTFNHRYVKSNPREVENATWMLTVFHCFGQYFCLHFEAFQLGMAP	yes	85	147	CPVCTNSMFPPIHQCQNGHTLCSTCKARVHNRCPTCRQELGDIRCLALEKVAESLELPCKYC	no
Liliopsida	Poaceae	Triticum aestivum Landmark	TraesLDM2A03G00622670	TraesLDM2A03G00622670.1	yes	159	217	HLKDDHKVDMHSGSTFNHRYVKSNPHEVENATWMLTVFSCFGQYFCLHFEAFQLGMAP	yes	52	88	CPVCLVAMYPPIHQCSNGHTICSGCKPRVHNRCPTC	no
Liliopsida	Poaceae	Triticum aestivum Landmark	TraesLDM2B03G00876400	TraesLDM2B03G00876400.1	yes	208	266	HLKDDHKVDMHSGSTFNHRYVKSNPHEVENATWMLTVFSCFGQYFCLHFEAFQLGMAP	yes	101	137	CPVCLVAMYPPIHQCSNGHTICSGCKPRVHNRCPTC	no
Liliopsida	Poaceae	Triticum aestivum Landmark	TraesLDM2D03G01123260	TraesLDM2D03G01123260.1	yes	159	217	HLKDDHKVDMHSGSTFNHRYVKSNPHEVENATWMLTVFSCFGQYFCLHFEAFQLGMAP	yes	52	88	CPVCLVAMYPPIHQCSNGHTICSGCKPRVHNRCPTC	no
Liliopsida	Poaceae	Triticum aestivum Landmark	TraesLDM3A03G01367790	TraesLDM3A03G01367790.1	yes	172	230	HLRDDHKVDMHSGCTFNHRYVKSNPREVENATWMLTVFHCFGQYFCLHFEAFQLGMAP	yes	65	101	CPVCTNSMYPPIHQCQNGHTLCSTCKARVHNRCPTC	no
Liliopsida	Poaceae	Triticum aestivum Landmark	TraesLDM3B03G01607950	TraesLDM3B03G01607950.1	yes	172	230	HLRDDHKVDMHSGCTFNHRYVKSNPREVENATWMLTVFHCFGQYFCLHFEAFQLGMAP	yes	65	101	CPVCTNSMYPPIHQCQNGHTLCSTCKARVHNRCPTC	no
Liliopsida	Poaceae	Triticum aestivum Landmark	TraesLDM3D03G01850500	TraesLDM3D03G01850500.1	yes	170	228	HLRDDHKVDMHSGCTFNHRYVKSNPREVENATWMLTVFHCFGQYFCLHFEAFQLGMAP	yes	63	99	CPVCTNSMYPPIHQCQNGHTLCSTCKARVHNRCPTC	no
Liliopsida	Poaceae	Triticum aestivum Landmark	TraesLDM4A03G02076570	TraesLDM4A03G02076570.1	yes	159	217	HLKDDHKVDMHSGSTFNHRYVKSNPHEVENATWMLTVFSCFGQYFCLHFEAFQLGMAP	yes	52	88	CPVCLSAMYPPIHQCSNGHTLCSGCKPRVHNRCPTC	no
Liliopsida	Poaceae	Triticum aestivum Landmark	TraesLDM4D03G02489570	TraesLDM4D03G02489570.1	yes	159	217	HLKDDHKVDMHSGSTFNHRYVKSNPHEVENATWMLTVFSCFGQYFCLHFEAFQLGMAP	yes	52	88	CPVCLSAMYPPIHQCSNGHTLCSGCKPRVHNRCPTC	no
Liliopsida	Poaceae	Triticum aestivum Landmark	TraesLDM6A03G03267040	TraesLDM6A03G03267040.1	yes	169	227	HLINDHKVDLHEGCTFNHRYVKSNPYEVENATWMLTVFKCFGQHFCLHFEAFLLGMSP	yes	62	98	CPVCTNSMRPPILQCPNGHTICSSCKHRVDNHCPTC	no
Liliopsida	Poaceae	Triticum aestivum Landmark	TraesLDM6B03G03468230	TraesLDM6B03G03468230.1	yes	169	227	HLINDHKVDLHEGCTFNHRYVKSNPYEVENATWMLTVFKCFGQHFCLHFEAFLLGMSP	yes	62	98	CPVCTNSMRPPILQCPNGHTICSSCKHRVDNHCPTC	no
Liliopsida	Poaceae	Triticum aestivum Landmark	TraesLDM7A03G03949810	TraesLDM7A03G03949810.1	yes	185	243	HLRDDHKVDMHSGCTFNHRYVKSNPREVENATWMLTVFHCFGQYFCLHFEAFQLGMAP	yes	78	114	CPVCTNSMYPPIHQCQNGHTLCSTCKARVHNRCPTC	no
Liliopsida	Poaceae	Triticum aestivum Landmark	TraesLDM7B03G04167870	TraesLDM7B03G04167870.1	yes	185	243	HLRDDHKVDMHSGCTFNHRYVKSNPREVENATWMLTVFHCFGQYFCLHFEAFQLGMAP	yes	78	114	CPVCTNSMYPPIHQCQNGHTLCSTCKARVHNRCPTC	no
Liliopsida	Poaceae	Triticum aestivum Landmark	TraesLDM7D03G04419820	TraesLDM7D03G04419820.1	yes	185	243	HLRDDHKVDMHSGCTFNHRYVKSNPREVENATWMLTVFHCFGQYFCLHFEAFQLGMAP	yes	78	114	CPVCTNSMYPPIHQCQNGHTLCSTCKARVHNRCPTC	no
Liliopsida	Poaceae	Triticum aestivum Landmark	TraesLDMUn03G04533200	TraesLDMUn03G04533200.1	yes	169	227	HLINDHKVDLHEGCTFNHRYVKSNPYEVENATWMLTVFKCFGQHFCLHFEAFLLGMSP	yes	62	98	CPVCTNSMRPPILQCPNGHTICSSCKHRVDNHCPTC	no
Liliopsida	Poaceae	Triticum aestivum Mace	TraesMAC1B03G00261820	TraesMAC1B03G00261820.1	yes	191	249	HLRDDHKVDMHSGCTFNHRYVKSNPREVENATWMLTVFHCFGQYFCLHFEAFQLGMAP	yes	84	120	CPVCTNSMFPPIHQCQNGHTLCSTCKARVHNRCPTC	no
Liliopsida	Poaceae	Triticum aestivum Mace	TraesMAC1D03G00459260	TraesMAC1D03G00459260.1	yes	192	250	HLRDDHKVDMHSGCTFNHRYVKSNPREVENATWMLTVFHCFGQYFCLHFEAFQLGMAP	yes	85	147	CPVCTNSMFPPIHQCQNGHTLCSTCKARVHNRCPTCRQELGDIRCLALEKVAESLELPCKYC	no
Liliopsida	Poaceae	Triticum aestivum Mace	TraesMAC2A03G00618040	TraesMAC2A03G00618040.1	yes	159	217	HLKDDHKVDMHSGSTFNHRYVKSNPHEVENATWMLTVFSCFGQYFCLHFEAFQLGMAP	yes	52	88	CPVCLVAMYPPIHQCSNGHTICSGCKPRVHNRCPTC	no
Liliopsida	Poaceae	Triticum aestivum Mace	TraesMAC2B03G00873900	TraesMAC2B03G00873900.1	yes	208	266	HLKDDHKVDMHSGSTFNHRYVKSNPHEVENATWMLTVFSCFGQYFCLHFEAFQLGMAP	yes	52	88	CPVCLVAMYPPIHQCSNGHTICSGCKPRVHNRCPTC	no
Liliopsida	Poaceae	Triticum aestivum Mace	TraesMAC2D03G01120320	TraesMAC2D03G01120320.1	yes	159	217	HLKDDHKVDMHSGSTFNHRYVKSNPHEVENATWMLTVFSCFGQYFCLHFEAFQLGMAP	yes	52	88	CPVCLVAMYPPIHQCSNGHTICSGCKPRVHNRCPTC	no
Liliopsida	Poaceae	Triticum aestivum Mace	TraesMAC3A03G01363640	TraesMAC3A03G01363640.1	yes	172	230	HLRDDHKVDMHSGCTFNHRYVKSNPREVENATWMLTVFHCFGQYFCLHFEAFQLGMAP	yes	65	101	CPVCTNSMYPPIHQCQNGHTLCSTCKARVHNRCPTC	no
Liliopsida	Poaceae	Triticum aestivum Mace	TraesMAC3B03G01607500	TraesMAC3B03G01607500.1	yes	172	230	HLRDDHKVDMHSGCTFNHRYVKSNPREVENATWMLTVFHCFGQYFCLHFEAFQLGMAP	yes	65	101	CPVCTNSMYPPIHQCQNGHTLCSTCKARVHNRCPTC	no
Liliopsida	Poaceae	Triticum aestivum Mace	TraesMAC3D03G01850660	TraesMAC3D03G01850660.1	yes	170	228	HLRDDHKVDMHSGCTFNHRYVKSNPREVENATWMLTVFHCFGQYFCLHFEAFQLGMAP	yes	63	99	CPVCTNSMYPPIHQCQNGHTLCSTCKARVHNRCPTC	no
Liliopsida	Poaceae	Triticum aestivum Mace	TraesMAC4A03G02077500	TraesMAC4A03G02077500.1	yes	159	217	HLKDDHKVDMHSGSTFNHRYVKSNPHEVENATWMLTVFSCFGQYFCLHFEAFQLGMAP	yes	52	88	CPVCLSAMYPPIHQCSNGHTLCSGCKPRVHNRCPTC	no
Liliopsida	Poaceae	Triticum aestivum Mace	TraesMAC4D03G02485100	TraesMAC4D03G02485100.1	yes	159	217	HLKDDHKVDMHSGSTFNHRYVKSNPHEVENATWMLTVFSCFGQYFCLHFEAFQLGMAP	yes	52	88	CPVCLSAMYPPIHQCSNGHTLCSGCKPRVHNRCPTC	no
Liliopsida	Poaceae	Triticum aestivum Mace	TraesMAC6A03G03263010	TraesMAC6A03G03263010.1	yes	169	227	HLINDHKVDLHEGCTFNHRYVKSNPYEVENATWMLTVFKCFGQHFCLHFEAFLLGMSP	yes	62	98	CPVCTNSMRPPILQCPNGHTICSSCKHRVDNHCPTC	no
Liliopsida	Poaceae	Triticum aestivum Mace	TraesMAC6B03G03461530	TraesMAC6B03G03461530.1	yes	169	227	HLINDHKVDLHEGCTFNHRYVKSNPYEVENATWMLTVFKCFGQHFCLHFEAFLLGMSP	yes	62	98	CPVCTNSMRPPILQCPNGHTICSSCKHRVDNHCPTC	no
Liliopsida	Poaceae	Triticum aestivum Mace	TraesMAC6D03G03663430	TraesMAC6D03G03663430.1	yes	169	227	HLINDHKVDLHEGCTFNHRYVKSNPYEVENATWMLTVFKCFGQHFCLHFEAFLLGMSP	yes	62	98	CPVCTNSMRPPILQCPNGHTICSSCKHRVDNHCPTC	no
Liliopsida	Poaceae	Triticum aestivum Mace	TraesMAC7A03G03945640	TraesMAC7A03G03945640.1	yes	185	243	HLRDDHKVDMHSGCTFNHRYVKSNPREVENATWMLTVFHCFGQYFCLHFEAFQLGMAP	yes	78	114	CPVCTNSMYPPIHQCQNGHTLCSTCKARVHNRCPTC	no
Liliopsida	Poaceae	Triticum aestivum Mace	TraesMAC7B03G04159540	TraesMAC7B03G04159540.1	yes	185	243	HLRDDHKVDMHSGCTFNHRYVKSNPREVENATWMLTVFHCFGQYFCLHFEAFQLGMAP	yes	78	114	CPVCTNSMYPPIHQCQNGHTLCSTCKARVHNRCPTC	no
Liliopsida	Poaceae	Triticum aestivum Mace	TraesMAC7D03G04405370	TraesMAC7D03G04405370.1	yes	185	243	HLRDDHKVDMHSGCTFNHRYVKSNPREVENATWMLTVFHCFGQYFCLHFEAFQLGMAP	yes	78	114	CPVCTNSMYPPIHQCQNGHTLCSTCKARVHNRCPTC	no
Liliopsida	Poaceae	Triticum aestivum Norin61	TraesNOR1A03G00064070	TraesNOR1A03G00064070.1	yes	192	250	HLRDDHKVDMHSGCTFNHRYVKSNPREVENATWMLTVFHCFGQYFCLHFEAFQLGMAP	yes	85	147	CPVCTNSMFPPIHQCQNGHTLCSTCKARVHNRCPTCRQELGDIRCLALEKVAESLELPCKYC	no
Liliopsida	Poaceae	Triticum aestivum Norin61	TraesNOR1B03G00265700	TraesNOR1B03G00265700.1	yes	191	249	HLRDDHKVDMHSGCTFNHRYVKSNPREVENATWMLTVFHCFGQYFCLHFEAFQLGMAP	yes	84	120	CPVCTNSMFPPIHQCQNGHTLCSTCKARVHNRCPTC	no
Liliopsida	Poaceae	Triticum aestivum Norin61	TraesNOR1D03G00466950	TraesNOR1D03G00466950.1	yes	192	250	HLRDDHKVDMHSGCTFNHRYVKSNPREVENATWMLTVFHCFGQYFCLHFEAFQLGMAP	yes	85	147	CPVCTNSMFPPIHQCQNGHTLCSTCKARVHNRCPTCRQELGDIRCLALEKVAESLELPCKYC	no
Liliopsida	Poaceae	Triticum aestivum Norin61	TraesNOR2A03G00627870	TraesNOR2A03G00627870.1	yes	159	217	HLKDDHKVDMHSGSTFNHRYVKSNPHEVENATWMLTVFSCFGQYFCLHFEAFQLGMAP	yes	52	88	CPVCLVAMYPPIHQCSNGHTICSGCKPRVHNRCPTC	no
Liliopsida	Poaceae	Triticum aestivum Norin61	TraesNOR2B03G00886670	TraesNOR2B03G00886670.1	yes	159	217	HLKDDHKVDMHSGSTFNHRYVKSNPHEVENATWMLTVFSCFGQYFCLHFEAFQLGMAP	yes	52	88	CPVCLVAMYPPIHQCSNGHTICSGCKPRVHNRCPTC	no
Liliopsida	Poaceae	Triticum aestivum Norin61	TraesNOR2D03G01138070	TraesNOR2D03G01138070.1	yes	159	217	HLKDDHKVDMHSGSTFNHRYVKSNPHEVENATWMLTVFSCFGQYFCLHFEAFQLGMAP	yes	52	88	CPVCLVAMYPPIHQCSNGHTICSGCKPRVHNRCPTC	no
Liliopsida	Poaceae	Triticum aestivum Norin61	TraesNOR3A03G01385830	TraesNOR3A03G01385830.1	yes	172	230	HLRDDHKVDMHSGCTFNHRYVKSNPREVENATWMLTVFHCFGQYFCLHFEAFQLGMAP	yes	65	101	CPVCTNSMYPPIHQCQNGHTLCSTCKARVHNRCPTC	no
Liliopsida	Poaceae	Triticum aestivum Norin61	TraesNOR3B03G01628000	TraesNOR3B03G01628000.1	yes	172	230	HLRDDHKVDMHSGCTFNHRYVKSNPREVENATWMLTVFHCFGQYFCLHFEAFQLGMAP	yes	65	101	CPVCTNSMYPPIHQCQNGHTLCSTCKARVHNRCPTC	no
Liliopsida	Poaceae	Triticum aestivum Norin61	TraesNOR3D03G01879070	TraesNOR3D03G01879070.1	yes	170	228	HLRDDHKVDMHSGCTFNHRYVKSNPREVENATWMLTVFHCFGQYFCLHFEAFQLGMAP	yes	63	99	CPVCTNSMYPPIHQCQNGHTLCSTCKARVHNRCPTC	no
Liliopsida	Poaceae	Triticum aestivum Norin61	TraesNOR4A03G02098430	TraesNOR4A03G02098430.1	yes	159	217	HLKDDHKVDMHSGSTFNHRYVKSNPHEVENATWMLTVFSCFGQYFCLHFEAFQLGMAP	yes	52	88	CPVCLSAMYPPIHQCSNGHTLCSGCKPRVHNRCPTC	no
Liliopsida	Poaceae	Triticum aestivum Norin61	TraesNOR4D03G02504840	TraesNOR4D03G02504840.1	yes	159	217	HLKDDHKVDMHSGSTFNHRYVKSNPHEVENATWMLTVFSCFGQYFCLHFEAFQLGMAP	yes	52	88	CPVCLSAMYPPIHQCSNGHTLCSGCKPRVHNRCPTC	no
Liliopsida	Poaceae	Triticum aestivum Norin61	TraesNOR6A03G03294810	TraesNOR6A03G03294810.1	yes	169	227	HLINDHKVDLHEGCTFNHRYVKSNPYEVENATWMLTVFKCFGQHFCLHFEAFLLGMSP	yes	62	98	CPVCTNSMRPPILQCPNGHTICSSCKHRVDNHCPTC	no
Liliopsida	Poaceae	Triticum aestivum Norin61	TraesNOR6B03G03496450	TraesNOR6B03G03496450.1	yes	169	227	HLINDHKVDLHEGCTFNHRYVKSNPYEVENATWMLTVFKCFGQHFCLHFEAFLLGMSP	yes	62	98	CPVCTNSMRPPILQCPNGHTICSSCKHRVDNHCPTC	no
Liliopsida	Poaceae	Triticum aestivum Norin61	TraesNOR7A03G03989850	TraesNOR7A03G03989850.1	yes	185	243	HLRDDHKVDMHSGCTFNHRYVKSNPREVENATWMLTVFHCFGQYFCLHFEAFQLGMAP	yes	78	114	CPVCTNSMYPPIHQCQNGHTLCSTCKARVHNRCPTC	no
Liliopsida	Poaceae	Triticum aestivum Norin61	TraesNOR7B03G04210690	TraesNOR7B03G04210690.1	yes	185	243	HLRDDHKVDMHSGCTFNHRYVKSNPREVENATWMLTVFHCFGQYFCLHFEAFQLGMAP	yes	78	114	CPVCTNSMYPPIHQCQNGHTLCSTCKARVHNRCPTC	no
Liliopsida	Poaceae	Triticum aestivum Norin61	TraesNOR7D03G04462390	TraesNOR7D03G04462390.1	yes	185	243	HLRDDHKVDMHSGCTFNHRYVKSNPREVENATWMLTVFHCFGQYFCLHFEAFQLGMAP	yes	78	118	CPVCTNSMYPPIHQVSASCQNGHTLCSTCKARVHNRCPTC	no
Liliopsida	Poaceae	Triticum aestivum Norin61	TraesNORUn03G04676330	TraesNORUn03G04676330.1	yes	159	217	HLKDDHKVDMHSGSTFNHRYVKSNPHEVENATWMLTVFSCFGQYFCLHFEAFQLGMAP	yes	52	88	CPVCLVAMYPPIHQCSNGHTICSGCKPRVHNRCPTC	no
Liliopsida	Poaceae	Triticum aestivum Paragon	TraesPAR_scaffold_006293_01G000100	TraesPAR_scaffold_006293_01G000100.1	yes	252	310	HLRDDHKVDMHSGCTFNHRYVKSNPREVENATWMLTVFHCFGQYFCLHFEAFQLGMAP	yes	145	181	CPVCTNSMFPPIHQCQNGHTLCSTCKARVHNRCPTC	no
Liliopsida	Poaceae	Triticum aestivum Paragon	TraesPAR_scaffold_018888_01G000100	TraesPAR_scaffold_018888_01G000100.1	yes	185	243	HLRDDHKVDMHSGCTFNHRYVKSNPREVENATWMLTVFHCFGQYFCLHFEAFQLGMAP	yes	78	114	CPVCTNSMYPPIHQCQNGHTLCSTCKARVHNRCPTC	no
Liliopsida	Poaceae	Triticum aestivum Paragon	TraesPAR_scaffold_037347_01G000200	TraesPAR_scaffold_037347_01G000200.1	yes	169	227	HLINDHKVDLHEGCTFNHRYVKSNPYEVENATWMLTVFKCFGQHFCLHFEAFLLGMSP	yes	62	98	CPVCTNSMRPPILQCPNGHTICSSCKHRVDNHCPTC	no
Liliopsida	Poaceae	Triticum aestivum Paragon	TraesPAR_scaffold_050692_01G000100	TraesPAR_scaffold_050692_01G000100.1	yes	170	228	HLRDDHKVDMHSGCTFNHRYVKSNPREVENATWMLTVFHCFGQYFCLHFEAFQLGMAP	yes	63	99	CPVCTNSMYPPIHQCQNGHTLCSTCKARVHNRCPTC	no
Liliopsida	Poaceae	Triticum aestivum Paragon	TraesPAR_scaffold_056541_01G000200	TraesPAR_scaffold_056541_01G000200.1	yes	169	227	HLINDHKVDLHEGCTFNHRYVKSNPYEVENATWMLTVFKCFGQHFCLHFEAFLLGMSP	yes	62	98	CPVCTNSMRPPILQCPNGHTICSSCKHRVDNHCPTC	no
Liliopsida	Poaceae	Triticum aestivum Paragon	TraesPAR_scaffold_064435_01G000200	TraesPAR_scaffold_064435_01G000200.1	yes	177	235	HLKDDHKVDMHSGSTFNHRYVKSNPHEVENATWMLTVFSCFGQYFCLHFEAFQLGMAP	yes	70	106	CPVCLVAMYPPIHQCSNGHTICSGCKPRVHNRCPTC	no
Liliopsida	Poaceae	Triticum aestivum Paragon	TraesPAR_scaffold_072454_01G000200	TraesPAR_scaffold_072454_01G000200.1	yes	159	217	HLKDDHKVDMHSGSTFNHRYVKSNPHEVENATWMLTVFSCFGQYFCLHFEAFQLGMAP	yes	52	88	CPVCLVAMYPPIHQCSNGHTICSGCKPRVHNRCPTC	no
Liliopsida	Poaceae	Triticum aestivum Paragon	TraesPAR_scaffold_087847_01G000400	TraesPAR_scaffold_087847_01G000400.1	yes	172	230	HLRDDHKVDMHSGCTFNHRYVKSNPREVENATWMLTVFHCFGQYFCLHFEAFQLGMAP	yes	65	101	CPVCTNSMYPPIHQCQNGHTLCSTCKARVHNRCPTC	no
Liliopsida	Poaceae	Triticum aestivum Paragon	TraesPAR_scaffold_091460_01G000300	TraesPAR_scaffold_091460_01G000300.1	yes	185	243	HLRDDHKVDMHSGCTFNHRYVKSNPREVENATWMLTVFHCFGQYFCLHFEAFQLGMAP	yes	78	114	CPVCTNSMYPPIHQCQNGHTLCSTCKARVHNRCPTC	no
Liliopsida	Poaceae	Triticum aestivum Paragon	TraesPAR_scaffold_094533_01G000100	TraesPAR_scaffold_094533_01G000100.1	yes	157	215	HLRDDHKVDMHSGCTFNHRYVKSNPREVENATWMLTVFHCFGQYFCLHFEAFQLGMAP	yes	50	86	CPVCTNSMYPPIHQCQNGHTLCSTCKARVHNRCPTC	no
Liliopsida	Poaceae	Triticum aestivum Paragon	TraesPAR_scaffold_103372_01G000100	TraesPAR_scaffold_103372_01G000100.1	yes	185	243	HLRDDHKVDMHSGCTFNHRYVKSNPREVENATWMLTVFHCFGQYFCLHFEAFQLGMAP	yes	78	114	CPVCTNSMYPPIHQCQNGHTLCSTCKARVHNRCPTC	no
Liliopsida	Poaceae	Triticum aestivum Paragon	TraesPAR_scaffold_118375_01G000100	TraesPAR_scaffold_118375_01G000100.1	yes	159	217	HLKDDHKVDMHSGSTFNHRYVKSNPHEVENATWMLTVFSCFGQYFCLHFEAFQLGMAP	yes	52	88	CPVCLSAMYPPIHQCSNGHTLCSGCKPRVHNRCPTC	no
Liliopsida	Poaceae	Triticum aestivum Paragon	TraesPAR_scaffold_121710_01G000100	TraesPAR_scaffold_121710_01G000100.1	yes	169	227	HLINDHKVDLHEGCTFNHRYVKSNPYEVENATWMLTVFKCFGQHFCLHFEAFLLGMSP	yes	62	98	CPVCTNSMRPPILQCPNGHTICSSCKHRVDNHCPTC	no
Liliopsida	Poaceae	Triticum aestivum Paragon	TraesPAR_scaffold_175888_01G000100	TraesPAR_scaffold_175888_01G000100.1	yes	208	266	HLKDDHKVDMHSGSTFNHRYVKSNPHEVENATWMLTVFSCFGQYFCLHFEAFQLGMAP	yes	101	137	CPVCLVAMYPPIHQCSNGHTICSGCKPRVHNRCPTC	no
Liliopsida	Poaceae	Triticum aestivum Robigus	TraesROB_scaffold_014572_01G000100	TraesROB_scaffold_014572_01G000100.1	yes	252	310	HLRDDHKVDMHSGCTFNHRYVKSNPREVENATWMLTVFHCFGQYFCLHFEAFQLGMAP	yes	145	181	CPVCTNSMFPPIHQCQNGHTLCSTCKARVHNRCPTC	no
Liliopsida	Poaceae	Triticum aestivum Robigus	TraesROB_scaffold_026124_01G000200	TraesROB_scaffold_026124_01G000200.1	yes	169	227	HLINDHKVDLHEGCTFNHRYVKSNPYEVENATWMLTVFKCFGQHFCLHFEAFLLGMSP	yes	62	98	CPVCTNSMRPPILQCPNGHTICSSCKHRVDNHCPTC	no
Liliopsida	Poaceae	Triticum aestivum Robigus	TraesROB_scaffold_028676_01G000200	TraesROB_scaffold_028676_01G000200.1	yes	185	243	HLRDDHKVDMHSGCTFNHRYVKSNPREVENATWMLTVFHCFGQYFCLHFEAFQLGMAP	yes	78	114	CPVCTNSMYPPIHQCQNGHTLCSTCKARVHNRCPTC	no
Liliopsida	Poaceae	Triticum aestivum Robigus	TraesROB_scaffold_056117_01G000200	TraesROB_scaffold_056117_01G000200.1	yes	177	235	HLKDDHKVDMHSGSTFNHRYVKSNPHEVENATWMLTVFSCFGQYFCLHFEAFQLGMAP	yes	70	106	CPVCLVAMYPPIHQCSNGHTICSGCKPRVHNRCPTC	no
Liliopsida	Poaceae	Triticum aestivum Robigus	TraesROB_scaffold_061517_01G000200	TraesROB_scaffold_061517_01G000200.1	yes	170	228	HLRDDHKVDMHSGCTFNHRYVKSNPREVENATWMLTVFHCFGQYFCLHFEAFQLGMAP	yes	63	99	CPVCTNSMYPPIHQCQNGHTLCSTCKARVHNRCPTC	no
Liliopsida	Poaceae	Triticum aestivum Robigus	TraesROB_scaffold_071507_01G000300	TraesROB_scaffold_071507_01G000300.1	yes	159	217	HLKDDHKVDMHSGSTFNHRYVKSNPHEVENATWMLTVFSCFGQYFCLHFEAFQLGMAP	yes	52	88	CPVCLVAMYPPIHQCSNGHTICSGCKPRVHNRCPTC	no
Liliopsida	Poaceae	Triticum aestivum Robigus	TraesROB_scaffold_077215_01G000200	TraesROB_scaffold_077215_01G000200.1	yes	169	227	HLINDHKVDLHEGCTFNHRYVKSNPYEVENATWMLTVFKCFGQHFCLHFEAFLLGMSP	yes	62	98	CPVCTNSMRPPILQCPNGHTICSSCKHRVDNHCPTC	no
Liliopsida	Poaceae	Triticum aestivum Robigus	TraesROB_scaffold_089721_01G000100	TraesROB_scaffold_089721_01G000100.1	yes	157	215	HLRDDHKVDMHSGCTFNHRYVKSNPREVENATWMLTVFHCFGQYFCLHFEAFQLGMAP	yes	50	86	CPVCTNSMYPPIHQCQNGHTLCSTCKARVHNRCPTC	no
Liliopsida	Poaceae	Triticum aestivum Robigus	TraesROB_scaffold_097605_01G000200	TraesROB_scaffold_097605_01G000200.1	yes	169	227	HLINDHKVDLHEGCTFNHRYVKSNPYEVENATWMLTVFKCFGQHFCLHFEAFLLGMSP	yes	62	98	CPVCTNSMRPPILQCPNGHTICSSCKHRVDNHCPTC	no
Liliopsida	Poaceae	Triticum aestivum Robigus	TraesROB_scaffold_100166_01G000400	TraesROB_scaffold_100166_01G000400.1	yes	172	230	HLRDDHKVDMHSGCTFNHRYVKSNPREVENATWMLTVFHCFGQYFCLHFEAFQLGMAP	yes	65	101	CPVCTNSMYPPIHQCQNGHTLCSTCKARVHNRCPTC	no
Liliopsida	Poaceae	Triticum aestivum Robigus	TraesROB_scaffold_102607_01G000100	TraesROB_scaffold_102607_01G000100.1	yes	185	243	HLRDDHKVDMHSGCTFNHRYVKSNPREVENATWMLTVFHCFGQYFCLHFEAFQLGMAP	yes	78	114	CPVCTNSMYPPIHQCQNGHTLCSTCKARVHNRCPTC	no
Liliopsida	Poaceae	Triticum aestivum Robigus	TraesROB_scaffold_118551_01G000100	TraesROB_scaffold_118551_01G000100.1	yes	208	266	HLKDDHKVDMHSGSTFNHRYVKSNPHEVENATWMLTVFSCFGQYFCLHFEAFQLGMAP	yes	101	137	CPVCLVAMYPPIHQCSNGHTICSGCKPRVHNRCPTC	no
Liliopsida	Poaceae	Triticum aestivum Robigus	TraesROB_scaffold_132643_01G000100	TraesROB_scaffold_132643_01G000100.1	yes	185	243	HLRDDHKVDMHSGCTFNHRYVKSNPREVENATWMLTVFHCFGQYFCLHFEAFQLGMAP	yes	78	114	CPVCTNSMYPPIHQCQNGHTLCSTCKARVHNRCPTC	no
Liliopsida	Poaceae	Triticum aestivum Robigus	TraesROB_scaffold_259539_01G000100	TraesROB_scaffold_259539_01G000100.1	yes	159	217	HLKDDHKVDMHSGSTFNHRYVKSNPHEVENATWMLTVFSCFGQYFCLHFEAFQLGMAP	yes	52	88	CPVCLSAMYPPIHQCSNGHTLCSGCKPRVHNRCPTC	no
Liliopsida	Poaceae	Triticum aestivum Stanley	TraesSTA1B03G00259340	TraesSTA1B03G00259340.1	yes	191	249	HLRDDHKVDMHSGCTFNHRYVKSNPREVENATWMLTVFHCFGQYFCLHFEAFQLGMAP	yes	84	120	CPVCTNSMFPPIHQCQNGHTLCSTCKARVHNRCPTC	no
Liliopsida	Poaceae	Triticum aestivum Stanley	TraesSTA1D03G00458820	TraesSTA1D03G00458820.1	yes	192	250	HLRDDHKVDMHSGCTFNHRYVKSNPREVENATWMLTVFHCFGQYFCLHFEAFQLGMAP	yes	85	147	CPVCTNSMFPPIHQCQNGHTLCSTCKARVHNRCPTCRQELGDIRCLALEKVAESLELPCKYC	no
Liliopsida	Poaceae	Triticum aestivum Stanley	TraesSTA2A03G00618180	TraesSTA2A03G00618180.1	yes	159	217	HLKDDHKVDMHSGSTFNHRYVKSNPHEVENATWMLTVFSCFGQYFCLHFEAFQLGMAP	yes	52	88	CPVCLVAMYPPIHQCSNGHTICSGCKPRVHNRCPTC	no
Liliopsida	Poaceae	Triticum aestivum Stanley	TraesSTA2B03G00875410	TraesSTA2B03G00875410.1	yes	159	217	HLKDDHKVDMHSGSTFNHRYVKSNPHEVENATWMLTVFSCFGQYFCLHFEAFQLGMAP	yes	52	88	CPVCLVAMYPPIHQCSNGHTICSGCKPRVHNRCPTC	no
Liliopsida	Poaceae	Triticum aestivum Stanley	TraesSTA2D03G01110620	TraesSTA2D03G01110620.1	yes	159	217	HLKDDHKVDMHSGSTFNHRYVKSNPHEVENATWMLTVFSCFGQYFCLHFEAFQLGMAP	yes	52	88	CPVCLVAMYPPIHQCSNGHTICSGCKPRVHNRCPTC	no
Liliopsida	Poaceae	Triticum aestivum Stanley	TraesSTA3A03G01356870	TraesSTA3A03G01356870.1	yes	172	230	HLRDDHKVDMHSGCTFNHRYVKSNPREVENATWMLTVFHCFGQYFCLHFEAFQLGMAP	yes	65	101	CPVCTNSMYPPIHQCQNGHTLCSTCKARVHNRCPTC	no
Liliopsida	Poaceae	Triticum aestivum Stanley	TraesSTA3B03G01598960	TraesSTA3B03G01598960.1	yes	172	230	HLRDDHKVDMHSGCTFNHRYVKSNPREVENATWMLTVFHCFGQYFCLHFEAFQLGMAP	yes	65	101	CPVCTNSMYPPIHQCQNGHTLCSTCKARVHNRCPTC	no
Liliopsida	Poaceae	Triticum aestivum Stanley	TraesSTA3D03G01846990	TraesSTA3D03G01846990.1	yes	170	228	HLRDDHKVDMHSGCTFNHRYVKSNPREVENATWMLTVFHCFGQYFCLHFEAFQLGMAP	yes	63	99	CPVCTNSMYPPIHQCQNGHTLCSTCKARVHNRCPTC	no
Liliopsida	Poaceae	Triticum aestivum Stanley	TraesSTA4A03G02074320	TraesSTA4A03G02074320.1	yes	159	217	HLKDDHKVDMHSGSTFNHRYVKSNPHEVENATWMLTVFSCFGQYFCLHFEAFQLGMAP	yes	52	88	CPVCLSAMYPPIHQCSNGHTLCSGCKPRVHNRCPTC	no
Liliopsida	Poaceae	Triticum aestivum Stanley	TraesSTA4D03G02482410	TraesSTA4D03G02482410.1	yes	159	217	HLKDDHKVDMHSGSTFNHRYVKSNPHEVENATWMLTVFSCFGQYFCLHFEAFQLGMAP	yes	52	88	CPVCLSAMYPPIHQCSNGHTLCSGCKPRVHNRCPTC	no
Liliopsida	Poaceae	Triticum aestivum Stanley	TraesSTA6A03G03253840	TraesSTA6A03G03253840.1	yes	169	227	HLINDHKVDLHEGCTFNHRYVKSNPYEVENATWMLTVFKCFGQHFCLHFEAFLLGMSP	yes	62	98	CPVCTNSMRPPILQCPNGHTICSSCKHRVDNHCPTC	no
Liliopsida	Poaceae	Triticum aestivum Stanley	TraesSTA6B03G03454420	TraesSTA6B03G03454420.1	yes	169	227	HLINDHKVDLHEGCTFNHRYVKSNPYEVENATWMLTVFKCFGQHFCLHFEAFLLGMSP	yes	62	98	CPVCTNSMRPPILQCPNGHTICSSCKHRVDNHCPTC	no
Liliopsida	Poaceae	Triticum aestivum Stanley	TraesSTA6D03G03658550	TraesSTA6D03G03658550.1	yes	169	227	HLINDHKVDLHEGCTFNHRYVKSNPYEVENATWMLTVFKCFGQHFCLHFEAFLLGMSP	yes	62	98	CPVCTNSMRPPILQCPNGHTICSSCKHRVDNHCPTC	no
Liliopsida	Poaceae	Triticum aestivum Stanley	TraesSTA7A03G03941600	TraesSTA7A03G03941600.1	yes	185	243	HLRDDHKVDMHSGCTFNHRYVKSNPREVENATWMLTVFHCFGQYFCLHFEAFQLGMAP	yes	78	114	CPVCTNSMYPPIHQCQNGHTLCSTCKARVHNRCPTC	no
Liliopsida	Poaceae	Triticum aestivum Stanley	TraesSTA7B03G04160730	TraesSTA7B03G04160730.1	yes	185	243	HLRDDHKVDMHSGCTFNHRYVKSNPREVENATWMLTVFHCFGQYFCLHFEAFQLGMAP	yes	78	114	CPVCTNSMYPPIHQCQNGHTLCSTCKARVHNRCPTC	no
Liliopsida	Poaceae	Triticum aestivum Stanley	TraesSTA7D03G04407380	TraesSTA7D03G04407380.1	yes	185	243	HLRDDHKVDMHSGCTFNHRYVKSNPREVENATWMLTVFHCFGQYFCLHFEAFQLGMAP	yes	78	114	CPVCTNSMYPPIHQCQNGHTLCSTCKARVHNRCPTC	no
Liliopsida	Poaceae	Triticum aestivum Sy Mattis	TraesSYM1A03G00065860	TraesSYM1A03G00065860.1	yes	192	250	HLRDDHKVDMHSGCTFNHRYVKSNPREVENATWMLTVFHCFGQYFCLHFEAFQLGMAP	yes	85	147	CPVCTNSMFPPIHQCQNGHTLCSTCKARVHNRCPTCRQELGDIRCLALEKVAESLELPCKYC	no
Liliopsida	Poaceae	Triticum aestivum Sy Mattis	TraesSYM1D03G00466360	TraesSYM1D03G00466360.1	yes	192	250	HLRDDHKVDMHSGCTFNHRYVKSNPREVENATWMLTVFHCFGQYFCLHFEAFQLGMAP	yes	85	147	CPVCTNSMFPPIHQCQNGHTLCSTCKARVHNRCPTCRQELGDIRCLALEKVAESLELPCKYC	no
Liliopsida	Poaceae	Triticum aestivum Sy Mattis	TraesSYM2A03G00625960	TraesSYM2A03G00625960.1	yes	159	217	HLKDDHKVDMHSGSTFNHRYVKSNPHEVENATWMLTVFSCFGQYFCLHFEAFQLGMAP	yes	52	88	CPVCLVAMYPPIHQCSNGHTICSGCKPRVHNRCPTC	no
Liliopsida	Poaceae	Triticum aestivum Sy Mattis	TraesSYM2B03G00886120	TraesSYM2B03G00886120.1	yes	208	266	HLKDDHKVDMHSGSTFNHRYVKSNPHEVENATWMLTVFSCFGQYFCLHFEAFQLGMAP	yes	101	137	CPVCLVAMYPPIHQCSNGHTICSGCKPRVHNRCPTC	no
Liliopsida	Poaceae	Triticum aestivum Sy Mattis	TraesSYM2D03G01136420	TraesSYM2D03G01136420.1	yes	159	217	HLKDDHKVDMHSGSTFNHRYVKSNPHEVENATWMLTVFSCFGQYFCLHFEAFQLGMAP	yes	52	88	CPVCLVAMYPPIHQCSNGHTICSGCKPRVHNRCPTC	no
Liliopsida	Poaceae	Triticum aestivum Sy Mattis	TraesSYM3A03G01386970	TraesSYM3A03G01386970.1	yes	172	230	HLRDDHKVDMHSGCTFNHRYVKSNPREVENATWMLTVFHCFGQYFCLHFEAFQLGMAP	yes	65	101	CPVCTNSMYPPIHQCQNGHTLCSTCKARVHNRCPTC	no
Liliopsida	Poaceae	Triticum aestivum Sy Mattis	TraesSYM3B03G01630290	TraesSYM3B03G01630290.1	yes	172	230	HLRDDHKVDMHSGCTFNHRYVKSNPREVENATWMLTVFHCFGQYFCLHFEAFQLGMAP	yes	65	101	CPVCTNSMYPPIHQCQNGHTLCSTCKARVHNRCPTC	no
Liliopsida	Poaceae	Triticum aestivum Sy Mattis	TraesSYM3D03G01875050	TraesSYM3D03G01875050.1	yes	170	228	HLRDDHKVDMHSGCTFNHRYVKSNPREVENATWMLTVFHCFGQYFCLHFEAFQLGMAP	yes	63	99	CPVCTNSMYPPIHQCQNGHTLCSTCKARVHNRCPTC	no
Liliopsida	Poaceae	Triticum aestivum Sy Mattis	TraesSYM4A03G02104540	TraesSYM4A03G02104540.1	yes	159	217	HLKDDHKVDMHSGSTFNHRYVKSNPHEVENATWMLTVFSCFGQYFCLHFEAFQLGMAP	yes	52	88	CPVCLSAMYPPIHQCSNGHTLCSGCKPRVHNRCPTC	no
Liliopsida	Poaceae	Triticum aestivum Sy Mattis	TraesSYM4D03G02515060	TraesSYM4D03G02515060.1	yes	159	217	HLKDDHKVDMHSGSTFNHRYVKSNPHEVENATWMLTVFSCFGQYFCLHFEAFQLGMAP	yes	52	88	CPVCLSAMYPPIHQCSNGHTLCSGCKPRVHNRCPTC	no
Liliopsida	Poaceae	Triticum aestivum Sy Mattis	TraesSYM6A03G03203860	TraesSYM6A03G03203860.1	yes	169	227	HLINDHKVDLHEGCTFNHRYVKSNPYEVENATWMLTVFKCFGQHFCLHFEAFLLGMSP	yes	62	98	CPVCTNSMRPPILQCPNGHTICSSCKHRVDNHCPTC	no
Liliopsida	Poaceae	Triticum aestivum Sy Mattis	TraesSYM6B03G03405940	TraesSYM6B03G03405940.1	yes	169	227	HLINDHKVDLHEGCTFNHRYVKSNPYEVENATWMLTVFKCFGQHFCLHFEAFLLGMSP	yes	62	98	CPVCTNSMRPPILQCPNGHTICSSCKHRVDNHCPTC	no
Liliopsida	Poaceae	Triticum aestivum Sy Mattis	TraesSYM6D03G03611480	TraesSYM6D03G03611480.1	yes	169	227	HLINDHKVDLHEGCTFNHRYVKSNPYEVENATWMLTVFKCFGQHFCLHFEAFLLGMSP	yes	62	98	CPVCTNSMRPPILQCPNGHTICSSCKHRVDNHCPTC	no
Liliopsida	Poaceae	Triticum aestivum Sy Mattis	TraesSYM7A03G03899610	TraesSYM7A03G03899610.1	yes	185	243	HLRDDHKVDMHSGCTFNHRYVKSNPREVENATWMLTVFHCFGQYFCLHFEAFQLGMAP	yes	78	114	CPVCTNSMYPPIHQCQNGHTLCSTCKARVHNRCPTC	no
Liliopsida	Poaceae	Triticum aestivum Sy Mattis	TraesSYM7B03G04213540	TraesSYM7B03G04213540.1	yes	185	243	HLRDDHKVDMHSGCTFNHRYVKSNPREVENATWMLTVFHCFGQYFCLHFEAFQLGMAP	yes	78	114	CPVCTNSMYPPIHQCQNGHTLCSTCKARVHNRCPTC	no
Liliopsida	Poaceae	Triticum aestivum Sy Mattis	TraesSYM7D03G04467160	TraesSYM7D03G04467160.1	yes	185	243	HLRDDHKVDMHSGCTFNHRYVKSNPREVENATWMLTVFHCFGQYFCLHFEAFQLGMAP	yes	78	114	CPVCTNSMYPPIHQCQNGHTLCSTCKARVHNRCPTC	no
Liliopsida	Poaceae	Triticum spelta	TraesTSP1B01G160300	TraesTSP1B01G160300.1	yes	252	310	HLRDDHKVDMHSGCTFNHRYVKSNPREVENATWMLTVFHCFGQYFCLHFEAFQLGMAP	yes	145	181	CPVCTNSMFPPIHQCQNGHTLCSTCKARVHNRCPTC	yes
Liliopsida	Poaceae	Triticum spelta	TraesTSP2A01G141800	TraesTSP2A01G141800.1	yes	177	235	HLKDDHKVDMHSGSTFNHRYVKSNPHEVENATWMLTVFSCFGQYFCLHFEAFQLGMAP	yes	70	106	CPVCLVAMYPPIHQCSNGHTICSGCKPRVHNRCPTC	yes
Liliopsida	Poaceae	Triticum spelta	TraesTSP2B01G168100	TraesTSP2B01G168100.1	yes	208	266	HLKDDHKVDMHSGSTFNHRYVKSNPHEVENATWMLTVFSCFGQYFCLHFEAFQLGMAP	yes	101	137	CPVCLVAMYPPIHQCSNGHTICSGCKPRVHNRCPTC	yes
Liliopsida	Poaceae	Triticum spelta	TraesTSP2D01G151700	TraesTSP2D01G151700.1	yes	159	217	HLKDDHKVDMHSGSTFNHRYVKSNPHEVENATWMLTVFSCFGQYFCLHFEAFQLGMAP	yes	52	88	CPVCLVAMYPPIHQCSNGHTICSGCKPRVHNRCPTC	yes
Liliopsida	Poaceae	Triticum spelta	TraesTSP3A01G178500	TraesTSP3A01G178500.1	yes	157	215	HLRDDHKVDMHSGCTFNHRYVKSNPREVENATWMLTVFHCFGQYFCLHFEAFQLGMAP	yes	50	86	CPVCTNSMYPPIHQCQNGHTLCSTCKARVHNRCPTC	yes
Liliopsida	Poaceae	Triticum spelta	TraesTSP3B01G210300	TraesTSP3B01G210300.1	yes	172	230	HLRDDHKVDMHSGCTFNHRYVKSNPREVENATWMLTVFHCFGQYFCLHFEAFQLGMAP	yes	65	101	CPVCTNSMYPPIHQCQNGHTLCSTCKARVHNRCPTC	yes
Liliopsida	Poaceae	Triticum spelta	TraesTSP3D01G184900	TraesTSP3D01G184900.1	yes	170	228	HLRDDHKVDMHSGCTFNHRYVKSNPREVENATWMLTVFHCFGQYFCLHFEAFQLGMAP	yes	63	99	CPVCTNSMYPPIHQCQNGHTLCSTCKARVHNRCPTC	yes
Liliopsida	Poaceae	Triticum spelta	TraesTSP4D01G176300	TraesTSP4D01G176300.1	yes	159	217	HLKDDHKVDMHSGSTFNHRYVKSNPHEVENATWMLTVFSCFGQYFCLHFEAFQLGMAP	yes	52	88	CPVCLSAMYPPIHQCSNGHTLCSGCKPRVHNRCPTC	yes
Liliopsida	Poaceae	Triticum spelta	TraesTSP6B01G126400	TraesTSP6B01G126400.1	yes	169	227	HLINDHKVDLHEGCTFNHRYVKSNPYEVENATWMLTVFKCFGQHFCLHFEAFLLGMSP	yes	62	98	CPVCTNSMRPPILQCPNGHTICSSCKHRVDNHCPTC	yes
Liliopsida	Poaceae	Triticum spelta	TraesTSP6D01G074800	TraesTSP6D01G074800.1	yes	169	227	HLINDHKVDLHEGCTFNHRYVKSNPYEVENATWMLTVFKCFGQHFCLHFEAFLLGMSP	yes	62	98	CPVCTNSMRPPILQCPNGHTICSSCKHRVDNHCPTC	yes
Liliopsida	Poaceae	Triticum spelta	TraesTSP7A01G359900	TraesTSP7A01G359900.1	yes	185	243	HLRDDHKVDMHSGCTFNHRYVKSNPREVENATWMLTVFHCFGQYFCLHFEAFQLGMAP	yes	78	114	CPVCTNSMYPPIHQCQNGHTLCSTCKARVHNRCPTC	yes
Liliopsida	Poaceae	Triticum spelta	TraesTSP7B01G262100	TraesTSP7B01G262100.1	yes	185	243	HLRDDHKVDMHSGCTFNHRYVKSNPREVENATWMLTVFHCFGQYFCLHFEAFQLGMAP	yes	78	114	CPVCTNSMYPPIHQCQNGHTLCSTCKARVHNRCPTC	yes
Liliopsida	Poaceae	Triticum spelta	TraesTSP7D01G375000	TraesTSP7D01G375000.1	yes	185	243	HLRDDHKVDMHSGCTFNHRYVKSNPREVENATWMLTVFHCFGQYFCLHFEAFQLGMAP	yes	78	114	CPVCTNSMYPPIHQCQNGHTLCSTCKARVHNRCPTC	yes
Liliopsida	Poaceae	Triticum aestivum Weebill	TraesWEE_scaffold_000157_01G000100	TraesWEE_scaffold_000157_01G000100.1	yes	252	310	HLRDDHKVDMHSGCTFNHRYVKSNPREVENATWMLTVFHCFGQYFCLHFEAFQLGMAP	yes	145	181	CPVCTNSMFPPIHQCQNGHTLCSTCKARVHNRCPTC	no
Liliopsida	Poaceae	Triticum aestivum Weebill	TraesWEE_scaffold_002069_01G000300	TraesWEE_scaffold_002069_01G000300.1	yes	185	243	HLRDDHKVDMHSGCTFNHRYVKSNPREVENATWMLTVFHCFGQYFCLHFEAFQLGMAP	yes	78	114	CPVCTNSMYPPIHQCQNGHTLCSTCKARVHNRCPTC	no
Liliopsida	Poaceae	Triticum aestivum Weebill	TraesWEE_scaffold_036108_01G000200	TraesWEE_scaffold_036108_01G000200.1	yes	169	227	HLINDHKVDLHEGCTFNHRYVKSNPYEVENATWMLTVFKCFGQHFCLHFEAFLLGMSP	yes	62	98	CPVCTNSMRPPILQCPNGHTICSSCKHRVDNHCPTC	no
Liliopsida	Poaceae	Triticum aestivum Weebill	TraesWEE_scaffold_036867_01G000200	TraesWEE_scaffold_036867_01G000200.1	yes	170	228	HLRDDHKVDMHSGCTFNHRYVKSNPREVENATWMLTVFHCFGQYFCLHFEAFQLGMAP	yes	63	99	CPVCTNSMYPPIHQCQNGHTLCSTCKARVHNRCPTC	no
Liliopsida	Poaceae	Triticum aestivum Weebill	TraesWEE_scaffold_055121_01G000100	TraesWEE_scaffold_055121_01G000100.1	yes	185	243	HLRDDHKVDMHSGCTFNHRYVKSNPREVENATWMLTVFHCFGQYFCLHFEAFQLGMAP	yes	78	114	CPVCTNSMYPPIHQCQNGHTLCSTCKARVHNRCPTC	no
Liliopsida	Poaceae	Triticum aestivum Weebill	TraesWEE_scaffold_063987_01G000100	TraesWEE_scaffold_063987_01G000100.1	yes	169	227	HLINDHKVDLHEGCTFNHRYVKSNPYEVENATWMLTVFKCFGQHFCLHFEAFLLGMSP	yes	62	98	CPVCTNSMRPPILQCPNGHTICSSCKHRVDNHCPTC	no
Liliopsida	Poaceae	Triticum aestivum Weebill	TraesWEE_scaffold_072911_01G000300	TraesWEE_scaffold_072911_01G000300.1	yes	159	217	HLKDDHKVDMHSGSTFNHRYVKSNPHEVENATWMLTVFSCFGQYFCLHFEAFQLGMAP	yes	52	88	CPVCLSAMYPPIHQCSNGHTLCSGCKPRVHNRCPTC	no
Liliopsida	Poaceae	Triticum aestivum Weebill	TraesWEE_scaffold_077682_01G000200	TraesWEE_scaffold_077682_01G000200.1	yes	177	235	HLKDDHKVDMHSGSTFNHRYVKSNPHEVENATWMLTVFSCFGQYFCLHFEAFQLGMAP	yes	70	106	CPVCLVAMYPPIHQCSNGHTICSGCKPRVHNRCPTC	no
Liliopsida	Poaceae	Triticum aestivum Weebill	TraesWEE_scaffold_087027_01G000400	TraesWEE_scaffold_087027_01G000400.1	yes	172	230	HLRDDHKVDMHSGCTFNHRYVKSNPREVENATWMLTVFHCFGQYFCLHFEAFQLGMAP	yes	65	101	CPVCTNSMYPPIHQCQNGHTLCSTCKARVHNRCPTC	no
Liliopsida	Poaceae	Triticum aestivum Weebill	TraesWEE_scaffold_106200_01G000100	TraesWEE_scaffold_106200_01G000100.1	yes	157	215	HLRDDHKVDMHSGCTFNHRYVKSNPREVENATWMLTVFHCFGQYFCLHFEAFQLGMAP	yes	50	86	CPVCTNSMYPPIHQCQNGHTLCSTCKARVHNRCPTC	no
Liliopsida	Poaceae	Triticum aestivum Weebill	TraesWEE_scaffold_108454_01G000100	TraesWEE_scaffold_108454_01G000100.1	yes	169	227	HLINDHKVDLHEGCTFNHRYVKSNPYEVENATWMLTVFKCFGQHFCLHFEAFLLGMSP	yes	62	98	CPVCTNSMRPPILQCPNGHTICSSCKHRVDNHCPTC	no
Liliopsida	Poaceae	Triticum aestivum Weebill	TraesWEE_scaffold_131526_01G000300	TraesWEE_scaffold_131526_01G000300.1	yes	159	217	HLKDDHKVDMHSGSTFNHRYVKSNPHEVENATWMLTVFSCFGQYFCLHFEAFQLGMAP	yes	52	88	CPVCLVAMYPPIHQCSNGHTICSGCKPRVHNRCPTC	no
Liliopsida	Poaceae	Triticum aestivum Weebill	TraesWEE_scaffold_165987_01G000100	TraesWEE_scaffold_165987_01G000100.1	yes	185	243	HLRDDHKVDMHSGCTFNHRYVKSNPREVENATWMLTVFHCFGQYFCLHFEAFQLGMAP	yes	78	114	CPVCTNSMYPPIHQCQNGHTLCSTCKARVHNRCPTC	no
Liliopsida	Poaceae	Triticum aestivum Weebill	TraesWEE_scaffold_177613_01G000100	TraesWEE_scaffold_177613_01G000100.1	yes	208	266	HLKDDHKVDMHSGSTFNHRYVKSNPHEVENATWMLTVFSCFGQYFCLHFEAFQLGMAP	yes	101	137	CPVCLVAMYPPIHQCSNGHTICSGCKPRVHNRCPTC	no
Liliopsida	Poaceae	Triticum dicoccoides	TRIDC1AG020130	TRIDC1AG020130.2	yes	244	302	HLRDDHKVDMHSGCTFNHRYVKSNPREVENATWMLTVFHCFGQYFCLHFEAFQLGMAP	yes	137	199	CPVCTNSMFPPIHQCQNGHTLCSTCKARVHNRCPTCRQELGDIRCLALEKVAESLELPCKYC	no
Liliopsida	Poaceae	Triticum dicoccoides	TRIDC1BG024370	TRIDC1BG024370.1	yes	221	279	HLRDDHKVDMHSGCTFNHRYVKSNPREVENATWMLTVFHCFGQYFCLHFEAFQLGMAP	yes	114	150	CPVCTNSMFPPIHQCQNGHTLCSTCKARVHNRCPTC	no
Liliopsida	Poaceae	Triticum dicoccoides	TRIDC2AG015880	TRIDC2AG015880.1	yes	159	217	HLKDDHKVDMHSGSTFNHRYVKSNPHEVENATWMLTVFSCFGQYFCLHFEAFQLGMAP	yes	69	105	CPVCLVAMYPPIHQCSNGHTICSGCKPRVHNRCPTC	no
Liliopsida	Poaceae	Triticum dicoccoides	TRIDC2BG019180	TRIDC2BG019180.1	yes	159	217	HLKDDHKVDMHSGSTFNHRYVKSNPHEVENATWMLTVFSCFGQYFCLHFEAFQLGMAP	yes	60	96	CPVCLVAMYPPIHQCSNGHTICSGCKPRVHNRCPTC	no
Liliopsida	Poaceae	Triticum dicoccoides	TRIDC3BG026330	TRIDC3BG026330.1	yes	122	180	HLRDDHKVDMHSGCTFNHRYVKSNPREVENATWMLTVFHCFGQYFCLHFEAFQLGMAP	yes	6	42	CPVCTNSMYPPIHQCQNGHTLCSTCKARVHNRCPTC	no
Liliopsida	Poaceae	Triticum dicoccoides	TRIDC4AG023470	TRIDC4AG023470.2	yes	159	217	HLKDDHKVDMHSGSTFNHRYVKSNPHEVENATWMLTVFSCFGQYFCLHFEAFQLGMAP	yes	52	88	CPVCLSAMYPPIHQCSNGHTLCSGCKPRVHNRCPTC	no
Liliopsida	Poaceae	Triticum dicoccoides	TRIDC4BG028360	TRIDC4BG028360.1	yes	159	217	HLKDDHKVDMHSGSTFNHRYVKSNPHEVENATWMLTVFSCFGQYFCLHFEAFQLGMAP	yes	5	41	CPVCLSAMYPPIHQCSNGHTLCSGCKPRVHNRCPTC	no
Liliopsida	Poaceae	Triticum dicoccoides	TRIDC6AG010960	TRIDC6AG010960.2	yes	169	227	HLINDHKVDLHEGCTFNHRYVKSNPYEVENATWMLTVFKCFGQHFCLHFEAFLLGMSP	yes	62	98	CPVCTNSMRPPILQCPNGHTICSSCKHRVDNHCPTC	no
Liliopsida	Poaceae	Triticum dicoccoides	TRIDC6BG016160	TRIDC6BG016160.1	yes	169	227	HLINDHKVDLHEGCTFNHRYVKSNPYEVENATWMLTVFKCFGQHFCLHFEAFLLGMSP	yes	62	98	CPVCTNSMRPPILQCPNGHTICSSCKHRVDNHCPTC	no
Liliopsida	Poaceae	Triticum dicoccoides	TRIDC7AG047430	TRIDC7AG047430.3	yes	163	221	HLRDDHKVDMHSGCTFNHRYVKSNPREVENATWMLTVFHCFGQYFCLHFEAFQLGMAP	yes	56	92	CPVCTNSMYPPIHQCQNGHTLCSTCKARVHNRCPTC	no
Liliopsida	Poaceae	Triticum dicoccoides	TRIDC7BG040320	TRIDC7BG040320.1	yes	118	176	HLRDDHKVDMHSGCTFNHRYVKSNPREVENATWMLTVFHCFGQYFCLHFEAFQLGMAP	yes	11	47	CPVCTNSMYPPIHQCQNGHTLCSTCKARVHNRCPTC	no
Liliopsida	Poaceae	Triticum turgidum	TRITD1Av1G078540	TRITD1Av1G078540.2	yes	192	250	HLRDDHKVDMHSGCTFNHRYVKSNPREVENATWMLTVFHCFGQYFCLHFEAFQLGMAP	yes	85	147	CPVCTNSMFPPIHQCQNGHTLCSTCKARVHNRCPTCRQELGDIRCLALEKVAESLELPCKYC	yes
Liliopsida	Poaceae	Triticum turgidum	TRITD1Bv1G081180	TRITD1Bv1G081180.1	yes	252	310	HLRDDHKVDMHSGCTFNHRYVKSNPREVENATWMLTVFHCFGQYFCLHFEAFQLGMAP	yes	145	181	CPVCTNSMFPPIHQCQNGHTLCSTCKARVHNRCPTC	yes
Liliopsida	Poaceae	Triticum turgidum	TRITD2Av1G036400	TRITD2Av1G036400.1	yes	114	172	HLKDDHKVDMHSGSTFNHRYVKSNPHEVENATWMLTVFSCFGQYFCLHFEAFQLGMAP	yes	70	106	CPVCLVAMYPPIHQCSNGHTICSGCKPRVHNRCPTC	yes
Liliopsida	Poaceae	Triticum turgidum	TRITD2Bv1G046730	TRITD2Bv1G046730.1	yes	109	167	HLKDDHKVDMHSGSTFNHRYVKSNPHEVENATWMLTVFSCFGQYFCLHFEAFQLGMAP	yes	52	88	CPVCLVAMYPPIHQCSNGHTICSGCKPRVHNRCPTC	yes
Liliopsida	Poaceae	Triticum turgidum	TRITD4Av1G100730	TRITD4Av1G100730.1	yes	114	172	HLKDDHKVDMHSGSTFNHRYVKSNPHEVENATWMLTVFSCFGQYFCLHFEAFQLGMAP	yes	52	88	CPVCLSAMYPPIHQCSNGHTLCSGCKPRVHNRCPTC	yes
Liliopsida	Poaceae	Triticum turgidum	TRITD4Bv1G094280	TRITD4Bv1G094280.1	yes	114	172	HLKDDHKVDMHSGSTFNHRYVKSNPHEVENATWMLTVFSCFGQYFCLHFEAFQLGMAP	yes	52	88	CPVCLSAMYPPIHQCSNGHTLCSGCKPRVHNRCPTC	yes
Liliopsida	Poaceae	Triticum turgidum	TRITD6Av1G022810	TRITD6Av1G022810.1	yes	169	227	HLINDHKVDLHEGCTFNHRYVKSNPYEVENATWMLTVFKCFGQHFCLHFEAFLLGMSP	yes	62	98	CPVCTNSMRPPILQCPNGHTICSSCKHRVDNHCPTC	yes
Liliopsida	Poaceae	Triticum turgidum	TRITD6Bv1G034300	TRITD6Bv1G034300.1	yes	169	227	HLINDHKVDLHEGCTFNHRYVKSNPYEVENATWMLTVFKCFGQHFCLHFEAFLLGMSP	yes	62	98	CPVCTNSMRPPILQCPNGHTICSSCKHRVDNHCPTC	yes
Liliopsida	Poaceae	Triticum turgidum	TRITD7Av1G177030	TRITD7Av1G177030.1	yes	163	221	HLRDDHKVDMHSGCTFNHRYVKSNPREVENATWMLTVFHCFGQYFCLHFEAFQLGMAP	yes	41	77	CPVCTNSMYPPIHQCQNGHTLCSTCKARVHNRCPTC	yes
Liliopsida	Poaceae	Triticum turgidum	TRITD7Bv1G138910	TRITD7Bv1G138910.1	yes	70	128	HLRDDHKVDMHSGCTFNHRYVKSNPREVENATWMLTVFHCFGQYFCLHFEAFQLGMAP	yes	56	92	CPVCTNSMYPPIHQCQNGHTLCSTCKARVHNRCPTC	yes
Liliopsida	Poaceae	Triticum urartu	TuG1812G0200001345	TuG1812G0200001345.T01	yes	159	217	HLKDDHKVDMHSGSTFNHRYVKSNPHEVENATWMLTVFSCFGQYFCLHFEAFQLGMAP	yes	52	88	CPVCLVAMYPPIHQCSNGHTICSGCKPRVHNRCPTC	yes
Liliopsida	Poaceae	Triticum urartu	TuG1812G0300001871	TuG1812G0300001871.T01	yes	172	230	HLRDDHKVDMHSGCTFNHRYVKSNPREVENATWMLTVFHCFGQYFCLHFEAFQLGMAP	yes	65	101	CPVCTNSMYPPIHQCQNGHTLCSTCKARVHNRCPTC	yes
Liliopsida	Poaceae	Triticum urartu	TuG1812G0400001747	TuG1812G0400001747.T01	yes	159	217	HLKDDHKVDMHSGSTFNHRYVKSNPHEVENATWMLTVFSCFGQYFCLHFEAFQLGMAP	yes	52	88	CPVCLSAMYPPIHQCSNGHTLCSGCKPRVHNRCPTC	yes
Liliopsida	Poaceae	Triticum urartu	TuG1812G0600000902	TuG1812G0600000902.T01	yes	169	227	HLINDHKVDLHEGCTFNHRYVKSNPYEVENATWMLTVFKCFGQHFCLHFEAFLLGMSP	yes	62	98	CPVCTNSMRPPILQCPNGHTICSSCKHRVDNHCPTC	yes
Liliopsida	Poaceae	Triticum urartu	TuG1812S0000035500	TuG1812S0000035500.T01	yes	159	217	HLKDDHKVDMHSGSTFNHRYVKSNPHEVENATWMLTVFSCFGQYFCLHFEAFQLGMAP	yes	52	88	CPVCLSAMYPPIHQCSNGHTLCSGCKPRVHNRCPTC	yes
Eudicotyledons	Vitaceae	Vitis vinifera	Vitvi02g00155	Vitvi02g00155_t001	yes	160	218	HLRDDHKVDMHTGCTFNHRYVKSNPREVENATWMLTVFNCFGQYFCLHFEAFQLGMAP	yes	53	115	CPVCTNSMYPPIHQCHNGHTLCSTCKSRVHNRCPTCRQELGDIRCLALEKVAESLELPCKYC	yes
Eudicotyledons	Vitaceae	Vitis vinifera	Vitvi06g00108	Vitvi06g00108_t001	yes	166	224	HLKDDHKVDMHDGCTFNHRYVKSNPQEVENATWMLTVFNCFGRQFCLHFEAFHLGMAP	yes	59	95	CPVCMDLMHPPIHQCPNGHTLCSNCKARVHNCCPTC	yes
Eudicotyledons	Vitaceae	Vitis vinifera	Vitvi08g01760	Vitvi08g01760_t001	yes	165	223	HLKGDHKVDMHDGCTFNHRYVKSNPQEVENATWMLTVFNCFGKQFCLHFEAFQLGTAP	yes	58	94	CPVCTSLMYPPIYQCPSGHTLCSNCKSRVHNCCPTC	yes
Eudicotyledons	Vitaceae	Vitis vinifera	Vitvi13g01483	Vitvi13g01483_t001	yes	163	221	HLKDDHKVDMHNGSTFNHRYVKSNPHEVENATWMLTVFSCFGQYFCLHFEAFQLGMAP	yes	56	92	CPVCLNAMYPPIHQCSNGHTLCSGCKPRVHNRCPTC	yes
Eudicotyledons	Vitaceae	Vitis vinifera	Vitvi16g01412	Vitvi16g01412_t001	yes	171	229	HLRDDHKVDMHTGCTFNHRYVKSNPREVENATWMLTVFHCFGQYFCLHFEAFQLGMSP	yes	64	100	CPVCTNSMYPPIHQCHNGHTLCSTCKTRVHNRCPTC	yes
Eudicotyledons	Fabaceae	Vigna radiata	Vradi06g10170	Vradi06g10170.1	yes	172	230	HLRDDHKVDMHTGCTFNHRYVKSNPREVENATWMLTVFHCFGQYFCLHFEAFQLGVAP	yes	65	101	CPVCTNSMYPPIHQCHNGHTLCSTCKTRVHNRCPTC	no
Eudicotyledons	Fabaceae	Vigna radiata	Vradi10g01140	Vradi10g01140.1	yes	168	226	HLRDDHKVDMHTGCTFNHRYVKSNPREVENATWMLTVFHCFGQYFCLHFEAFQLGMAP	yes	61	97	CPVCTNSMYPPIHQCHNGHTLCSTCKTRVHNRCPTC	no
Liliopsida	Poaceae	Zea mays	Zm00001eb017210	Zm00001eb017210_T001	yes	160	218	HLKDDHKVDMHNGCTFNHRYVKPNPHEVENATWMLTVFSCFGQYFCLHFEAFQLGMSP	yes	53	119	CPVCLSAMYPPIHQCSNGHTLCSGCKPRVHNRCPTCRHELGNIRCLALEKVAASLELPCKYQCFGC	yes
Liliopsida	Poaceae	Zea mays	Zm00001eb119060	Zm00001eb119060_T001	yes	145	203	HLRDDHKVDMHSGCTFNHRYVKSNPREVENATWMLTVFHCFGHYFCLHFEAFQLGMAP	yes	38	74	CPVCTNSMFPPIHQCPNGHTLCSTCKARVHNRCPTC	yes
Liliopsida	Poaceae	Zea mays	Zm00001eb203310	Zm00001eb203310_T001	yes	131	189	HLRDDHKVDMHSGCTFNHRYVKSNPREVENATWMLTVFHCFGQYFCLHFEAFQLGLAP	yes	84	120	CPVCTNSMYPPIHQCQNGHTLCSTCKTRVHNRCPTC	yes
Liliopsida	Poaceae	Zea mays	Zm00001eb231070	Zm00001eb231070_T001	yes	169	227	HLINDHKVDLHEGCTFNHRYVKPNPYEVENATWMLTVFKCFGQHFCLHFEAFVLGMAP	yes	62	98	CPVCTNSMRPPILQCPNGHTICSSCKHRVENHCPTC	yes
Liliopsida	Poaceae	Zea mays	Zm00001eb237020	Zm00001eb237020_T001	yes	185	243	HLRDDHKVDMHSGCTFNHRYVKSNPREVENATWMLTVFHCFGQYFCLHFEAFQLGMAP	yes	78	114	CPVCTNSMYPPIHQCQNGHTLCSTCKTRVHNRCPTC	yes
Liliopsida	Poaceae	Zea mays	Zm00001eb284450	Zm00001eb284450_T001	yes	190	248	HLRDDHKVDMHSGCTFNHRYVKSNPREVENATWMLTVFHCFGQYFCLHFEAFQLGMAP	yes	83	145	CPVCTNSMFPPIHQCQNGHTLCSTCKARVHNRCPTCRQELGDIRCLALEKVAESLELPCKYC	yes
Liliopsida	Poaceae	Zea mays	Zm00001eb329840	Zm00001eb329840_T001	yes	160	218	HLKDDHKVDMHNGSTFNHRYVKSNPHEVENATWMLTVFSCFGQYFCLHFEAFQLGMAP	yes	53	89	CPVCLSAMYPPIHQCSNGHTLCSGCKPRVHNRCPTC	yes
Liliopsida	Poaceae	Zea mays	Zm00001eb350310	Zm00001eb350310_T001	yes	192	250	HLRDDHKVDMHSGCTFNHRYVKSNPREVENATWMLTVFHCFGQYFCLHFEAFQLGMAP	yes	85	147	CPVCTNSMFPPIHQCQNGHTLCSTCKARVHNRCPTCRQELGDIRCLALEKVAESLELPCKYC	yes
Embryophyta	Funariaceae	Physcomitrium patens	Pp3c3_35340	Pp3c3_35340V3.1	no	164	222	HLRDEHKVDMHNGFTFNHRYVKSNPQEVENATWMLTVFNCFGQHFCLHFEAFQLGMAP	yes	57	93	CPVCTNSMYPPIHQCPNGHTLCSNCKQRVHNRCPTC	yes
Embryophyta	Marchantiaceae	Marchantia polymorpha	MARPO_0160s0017	PTQ28565	no	164	222	HLRDEHKVDMHNGCTFNHRYVKSNPQEVENATWMLTVFNCFGQHFCLHFEAFQLGMAP	yes	57	93	CPVCTNSMYPPIHQCPNGHTLCSNCKLRVHNRCPTC	no
Eudicotyledons	Crassulaceae	Kalanchoe fedtschenkoi	Kaladp0008s0024	Kaladp0008s0024.1	yes	168	226	HLRDDHKVDMHTGCTFNHRYVKSNPREVENATWMLTVFHCFGQYFCLHFEAFQLGMAP	yes	61	97	CPVCTNSMYPPIHQCHNGHTLCSTCKTRVHNRCPTC	no
Eudicotyledons	Crassulaceae	Kalanchoe fedtschenkoi	Kaladp0037s0253	Kaladp0037s0253.1	yes	165	223	HLKDDHKVDMHDGCTFNHRYVKSNPQEVENATWMLTVFNCYGRQFCLHFEAFQLGATP	yes	58	94	CPVCMNLMYPPIHQCPNGHTLCTDCKAKVHNCCPTC	no
Eudicotyledons	Crassulaceae	Kalanchoe fedtschenkoi	Kaladp0052s0012	Kaladp0052s0012.1	yes	165	223	HLRDDHKVDMHTGCTFNHRYVKANPREVENATWMLTVFHCFGQYFCLHFEAFQLGMAP	yes	58	94	CPVCTNSMYPPIHQCHNGHTLCSTCKTRVHNRCPTC	no
Eudicotyledons	Crassulaceae	Kalanchoe fedtschenkoi	Kaladp0060s0268	Kaladp0060s0268.1	yes	166	224	HLKDDHKVDMHNGSTFNHRYVKSNPHEVENATWMLTVFSCFGQYFCLHFEAFQLGVAP	yes	59	95	CPVCLNSMYPPIHQCQNGHTLCSGCKPRVHNRCPTC	no
Eudicotyledons	Crassulaceae	Kalanchoe fedtschenkoi	Kaladp0064s0111	Kaladp0064s0111.1	yes	165	223	HLKDDHKVDMHDGCTFNHRYVKSNPQEVENATWMLTVFNCYGRQFCLHFEAFQLGTTP	yes	58	94	CPVCMNLMYPPIHQCPNGHTLCADCKAKVHNCCPTC	no
Eudicotyledons	Crassulaceae	Kalanchoe fedtschenkoi	Kaladp0085s0052	Kaladp0085s0052.1	yes	165	223	HLKDDHKVDMHHGCSFNHRYVKSNPQEVENATWMLTVFSCFGRQFCLHFEAFHLGTSP	yes	58	94	CPVCTSLMYPPIHQCPNGHTLCSSCKVKVHNCCPTC	no
Eudicotyledons	Rosaceae	Prunus avium	Pav_sc0000586.1_g090.1	Pav_sc0000586.1_g090.1	yes	158	216	HLRDDHKVDMHSGCTFNHRYVKSNPREVENATWMLTVFHCFGQYFCLHFEAFQLGMGP	yes	51	113	CPVCTNSMYPPIHQCHNGHTLCSTCKTRVHNRCPTCRQELGDIRCLALEKVAESLELPCKYC	no
Eudicotyledons	Rosaceae	Prunus avium	Pav_sc0001335.1_g280.1	Pav_sc0001335.1_g280.1	yes	776	834	HLRDDHKVDMHTGCTFNHRYVKSNPREVENATWMLTVFHCFGQYFCLHFEAFQLGMAP	yes	669	705	CPVCTNSMYPPIHQCHNGHTLCSTCKTRVHNRCPTC	no
Eudicotyledons	Rosaceae	Prunus avium	Pav_sc0002474.1_g100.1	Pav_sc0002474.1_g100.1	yes	163	221	HLKDDHKVDMHNGSTFNHRYVKSNPHEVENATWMLTVFSCFGQYFCLHFEAFQLGMAP	yes	56	92	CPVCLNAMYPPIHQCSNGHTLCSGCKPKVHNRCPTC	no
Eudicotyledons	Brassicaceae	Arabidopsis lyrata	scaffold_403044	scaffold_403044.1	yes	163	221	HLKDDHKVDMHDGCTFNHRYVKSNPHEVENATWMLTVFNCFGRQFCLHFEAFQLGMAP	yes	56	92	CLVCTNLMYPPIHQCPNGHTLCSSCKLRVQNTCPTC	no
Eudicotyledons	Brassicaceae	Arabidopsis lyrata	scaffold_502978	scaffold_502978.1	yes	167	225	HLKDDHKVDMHDGCTFNHRYVKSNPHEVENATWMLTVFNCFGRQFCLHFEAFQLGMAP	yes	60	96	CPVCTNLMYPPIHQCPNGHTLCSNCKVRVQNTCPTC	no
Liliopsida	Poaceae	Saccharum spontaneum	Sspon.01G0010060	Sspon.01G0010060-1A	yes	100	158	HLKDDHKVDMHNGCTFNHRYVKPNPHEVENATWMLTVFSCFGQYFCLHFEAFQLGMSP	yes	53	89	CPVCLSAMYPPIHQCSNGHTLCSGCKPRVHNRCPTC	yes
Liliopsida	Poaceae	Saccharum spontaneum	Sspon.02G0001780	Sspon.02G0001780-1A	yes	160	218	HLKDDHKVDMHNGSTFNHRYVKSNPHEVENATWMLTVFSCFGQYFCLHFEAFQLGMAP	yes	53	89	CPVCLSAMYPPIHQCSNGHTLCSGCKPRVHNRCPTC	no
Liliopsida	Poaceae	Saccharum spontaneum	Sspon.02G0046670	Sspon.02G0046670-1C	yes	144	202	HLKDDHKVDMHNGSTFNHRYVKSNPHEVENATWMLTVFSCFGQYFCLHFEAFQLGMAP	yes	82	144	CPVCTNSMFPPIHQCQNGHTLCSTCKARVHNRCPTCRQELGDIRCLALEKVAESLELPCKYC	no
Liliopsida	Poaceae	Saccharum spontaneum	Sspon.04G0029270	Sspon.04G0029270-1B	yes	167	225	HLINDHKVDLHEGCTFNHRYVKPNPYEVENATWMLTVFKCFGQHFCLHFEAFLLGMTP	yes	60	96	CPVCTNSMRPPILQCPNGHTICSSCKHRVENHCPTC	no
Liliopsida	Poaceae	Saccharum spontaneum	Sspon.07G0010710	Sspon.07G0010710-1A	yes	193	251	HLRDDHKVDMHSGCTFNHRYVKSNPREVENATWMLTVFHCFGQYFCLHFEAFQLGMAP	yes	82	144	CPVCTNSMFPPIHQCQNGHTLCSTCKARVHNRCPTCRQELGDIRCLALEKVAESLELPCKYC	no
Eudicotyledons	Brassicaceae	Brassica rapa R-o-18	A04p037720.1_BraROA	A04p037720.1_BraROA.1	yes	151	209	HLKDDHKVDMHDGCTFNHRYVKSNPLEVENATWMLTVFNCFGRQFCLHFEAFQLGTAP	no			Canonical_RING_absent	no
Liliopsida	Poaceae	Oryza longistaminata	AMDW01040254.1	AMDW01040254.1	yes	93	151	HLRDDHKVDMHSGCTFNHRYVKSNPREVENATWMLTVFHCFGQYFCLHFEAFQLGMAP	no			Canonical_RING_absent	no
Eudicotyledons	Brassicaceae	Arabidopsis thaliana	AT3G13672	AT3G13672.1	yes	67	125	HLRNDHNVEMSDGRSFSHRYVHHDPKHLHHATWMLTLLDCCGRKFCLYFEAFHLRKTP	no			Canonical_RING_absent	yes
Eudicotyledons	Brassicaceae	Arabidopsis thaliana	AT5G53360	AT5G53360.1	yes	76	134	HLRDDHKVDMHTGCTFNHRYVKSNPREVENATWMLTVFQCFGQYFCLHFEAFQLGMAP	no			Canonical_RING_absent	yes
Eudicotyledons	Chenopodiaceae	chenopodium quinoa	AUR62023454	AUR62023454	yes	93	151	HLRDDHKVDMHSGCTFNHRYVKSNPREVENATWMLTVFHCFGQYFCLHFEAFQLGMAP	no			Canonical_RING_absent	no
Eudicotyledons	Brassicaceae	Brassica rapa	Bra001519	Bra001519.1	yes	70	128	HLRNDHHVEMHDGRSFSHRYVHHNPKHLHHATWMLTLLDCYGRQFCLYFEAFHLKKTP	no			Canonical_RING_absent	yes
Eudicotyledons	Brassicaceae	Camelina sativa	Csa02g049680	Csa02g049680.1	yes	93	151	HLRDDHKVDMHTGCTFNHRYVKSNPREVENATWMLTVFHCFGQYFCLHFEAFQLGMAP	no			Canonical_RING_absent	no
Eudicotyledons	Brassicaceae	Camelina sativa	Csa04g057450	Csa04g057450.1	yes	151	209	HLKDDHKVDMHDGCTFNHRYVKANPHEVENATWMLTVFNCFGRQFCLHFEAFQLGMAP	no			Canonical_RING_absent	no
Eudicotyledons	Brassicaceae	Camelina sativa	Csa18g024370	Csa18g024370.1	yes	93	151	HLRDDHKVDMHTGCTFNHRYVKSNPREVENATWMLTVFHCFGQYFCLHFEAFQLGMAP	no			Canonical_RING_absent	no
Eudicotyledons	Apiaceae	Daucus carota	DCAR_010601	KZN01847	yes	44	102	HLRDDHKVDMHTGCTFNHRYVKSNPREVENATWMLTVFHCFGQYFCLHFEAFQLGTAP	no			Canonical_RING_absent	no
Eudicotyledons	Apiaceae	Daucus carota	DCAR_025256	KZM88181	yes	80	138	HLRDDHKVDMHLGCTFNHRYVKSNPREVENATWMLTVFNCFGQYFCLHFEAFQLGMAP	no			Canonical_RING_absent	no
Liliopsida	Poaceae	Eragrostis curvula	EJB05_32769	TVU23040	yes	65	123	HLRDDHKVDMHSGCTFNHRYVKSNPREVENATWMLTVFHCFGQYFCLHFEAFQLGMAP	no			Canonical_RING_absent	no
Liliopsida	Poaceae	Eragrostis curvula	EJB05_32891	TVU16888	yes	106	164	HLRDDHKVDMHSGCTFNHRYVKSNPREVENATWMLTVFHCFGQYFCLHFEAFQLGMAP	no			Canonical_RING_absent	no
Liliopsida	Poaceae	Eragrostis tef	Et_s2713-0.24-1.path1	Et_s2713-0.24-1.mrna1	yes	110	168	HLRDDHKVDMHSGCTFNHRYVKSNPREVENATWMLTVFHCFGQYFCLHFEAFQLGMAP	no			Canonical_RING_absent	no
Liliopsida	Poaceae	Eragrostis tef	Et_s6777-0.23-1.path1	Et_s6777-0.23-1.mrna1	yes	100	158	HLRDDHKVDMHSGCTFNHRYVKSNPREVENATWMLTVFHCFGQYFCLHFEAFQLGMAP	no			Canonical_RING_absent	no
Liliopsida	Poaceae	Eragrostis tef	Et_s6777-0.51-1.path1	Et_s6777-0.51-1.mrna1	yes	93	151	HLRDDHKVDMHSGCTFNHRYVKSNPREVENATWMLTVFHCFGQYFCLHFEAFQLGMAP	no			Canonical_RING_absent	no
Eudicotyledons	Brassicaceae	Brassica napus	GSBRNA2T00123645001	CDX75727	yes	70	128	HLRNDHHVEMHDGRSFSHRYVHHNPKHLHHATWMLTLLDCYGRQFCLYFEAFHLKKTP	no			Canonical_RING_absent	no
Eudicotyledons	Brassicaceae	Brassica napus	GSBRNA2T00137673001	CDX82523	yes	70	128	HLRNDHHVEMHDGRSFSHRYVHHNPKHLHHATWMLTLLDCYGRQFCLYFEAFHLKKTP	no			Canonical_RING_absent	no
Liliopsida	Poaceae	Oryza longistaminata	KN539047.1_FG008	KN539047.1_FGP008	yes	94	152	HLRDDHKVDMHSGCTFNHRYVKSNPREVENATWMLTVFHCFGQYFCLHFEAFQLGMAP	no			Canonical_RING_absent	no
Liliopsida	Poaceae	Oryza longistaminata	KN539063.1_FG002	KN539063.1_FGP002	yes	70	128	HLRDDHKVDMHSGCTFNHRYVKSNPREVENATWMLTVFHCFGQYFCLHFEAFQLGMAP	no			Canonical_RING_absent	no
Liliopsida	Poaceae	Oryza longistaminata	KN539523.1_FG001	KN539523.1_FGP001	yes	487	545	HLRDDHKVDMHSGCTFNHRYVKSNPREVENATWMLTVFHCFGQYFCLHFEAFQLGVAP	no			Canonical_RING_absent	no
Liliopsida	Poaceae	Leersia perrieri	LPERR02G10930	LPERR02G10930.1	yes	138	196	HLRDDHKVDMHSGCTFNHRYVKSNPREVENATWMLTVFHCFGQYFCLHFEAFQLGVAP	no			Canonical_RING_absent	no
Embryophyta	Nymphaeaceae	Nymphaea colorata	NC10G0233700	NC10G0233700.1	yes	133	191	HLKDDHKVDMHDGCTFNHRYVKSNPQEVENATWMLTVFNCFGKQFCLHFEAFQLGTAP	no			Canonical_RING_absent	no
Liliopsida	Poaceae	Oryza brachyantha	OB01G18740	OB01G18740.1	yes	100	158	HLRDDHKVDMHSGCTFNHRYVKSNPREVENATWMLTVFHCFGQYFCLHFEAFQLGMAP	no			Canonical_RING_absent	no
Liliopsida	Poaceae	Oryza brachyantha	OB05G17380	OB05G17380.1	yes	100	158	HLRDDHKVDMHSGCTFNHRYVKSNPREVENATWMLTVFHCFGQYFCLHFEAFQLGMAP	no			Canonical_RING_absent	no
Liliopsida	Poaceae	Oryza brachyantha	OBART01G08500	OBART01G08500.1	yes	25	83	HLRDDHKVDMHSGCTFNHRYVKSNPREVENATWMLTVFHCFGQYFCLHFEAFQLGMAP	no			Canonical_RING_absent	no
Liliopsida	Poaceae	Oryza brachyantha	OBART02G13060	OBART02G13060.1	yes	265	323	HLRDDHKVDMHSGCTFNHRYVKSNPREVENATWMLTVFHCFGQYFCLHFEAFQLGVAP	no			Canonical_RING_absent	no
Liliopsida	Poaceae	Oryza brachyantha	OBART05G08320	OBART05G08320.1	yes	119	177	HLRDDHKVDMHSGCTFNHRYVKSNPREVENATWMLTVFHCFGQYFCLHFEAFQLGMAP	no			Canonical_RING_absent	no
Eudicotyledons	Oleaceae	Olea europaea	OE9A040489	OE9A040489.T1	yes	109	167	HLKDDHKVDMHTGSTFNHRYVKSNPRDVENATWMLTVFNCFGQYFCLHFEAFQLGTAP	no			Canonical_RING_absent	no
Eudicotyledons	Oleaceae	Olea europaea var. sylvestris	Oeu007894	Oeu007894.1	yes	40	98	HLRDDHKVDMHSGCTFNHRYVKSNPRDVENATWMLTVFHCFGQYFCLHFEAFQLGMAP	no			Canonical_RING_absent	no
Liliopsida	Poaceae	Oryza glumipatula	OGLUM01G09750	OGLUM01G09750.1	yes	25	83	HLRDDHKVDMHSGCTFNHRYVKSNPREVENATWMLTVFHCFGQYFCLHFEAFQLGMAP	no			Canonical_RING_absent	no
Liliopsida	Poaceae	Oryza nivara	ONIVA01G11080	ONIVA01G11080.1	yes	25	83	HLRDDHKVDMHSGCTFNHRYVKSNPREVENATWMLTVFHCFGQYFCLHFEAFQLGMAP	no			Canonical_RING_absent	no
Liliopsida	Poaceae	Oryza punctata	OPUNC01G08360	OPUNC01G08360.1	yes	97	155	HLRDDHKVDMHSGCTFNHRYVKSNPREVENATWMLTVFHCFGQYFCLHFEAFQLGMAP	no			Canonical_RING_absent	no
Liliopsida	Poaceae	Oryza punctata	OPUNC03G16980	OPUNC03G16980.1	yes	134	192	HLKDDHKVDMHNGCTFNHRYVKSNPHEVENATWMLTVFSCFGQYFCLHFEAFQLGMAP	no			Canonical_RING_absent	no
Liliopsida	Poaceae	Oryza punctata	OPUNC05G07550	OPUNC05G07550.1	yes	119	177	HLRDDHKVDMHSGCTFNHRYVKSNPREVENATWMLTVFHCFGQYFCLHFEAFQLGMAP	no			Canonical_RING_absent	no
Liliopsida	Poaceae	Oryza rufipogon	ORUFI01G09310	ORUFI01G09310.1	yes	118	176	HLRDDHKVDMHSGCTFNHRYVKSNPREVENATWMLTVFHCFGQYFCLHFEAFQLGMAP	no			Canonical_RING_absent	no
Eudicotyledons	Solanaceae	Solanum tuberosum	PGSC0003DMG401023705	PGSC0003DMT400060947	yes	2	60	HLKEDHKVDMHTGCTFNHRYVKSNAQQVDNAIWMLTVFDCFGRQFVLHFEAFSLGMTP	no			Canonical_RING_absent	no
Eudicotyledons	Solanaceae	Solanum tuberosum	PGSC0003DMG402023705	PGSC0003DMT400060943	yes	100	158	HLKEDHKVDMHTGCTFNHRYVKSNAQQVDNAIWMLTVFDCFGRQFVLHFEAFSLGMTP	no			Canonical_RING_absent	no
Eudicotyledons	Fabaceae	Phaseolus vulgaris	PHAVU_008G158200g	ESW12988	yes	93	151	HLRDDHKVDMHTGCTFNHRYVKSNPREVENATWMLTVFYCFGQYFCLHFEAFQLGMAP	no			Canonical_RING_absent	no
Eudicotyledons	Fagaceae	Quercus lobata	QL09p009177	QL09p009177	yes	243	301	HLRDDHKVDMHTGCTFNHRYVKSNPREVENATWMLTVFHCFGQYFCLHFEAFQLGMAP	no			Canonical_RING_absent	no
Eudicotyledons	Solanaceae	Solanum tuberosum RH89-039	RHC06H1G1495.2	RHC06H1G1495.2.1	yes	224	282	HLRDDHKVDMHTGCTFNHRYVKSNPREVENATWMLTVFHCFGQYFCLHFEAFQLGVAP	no			Canonical_RING_absent	no
Eudicotyledons	Solanaceae	Solanum lycopersicum	Solyc06g051980.3	Solyc06g051980.3.1	yes	197	255	HLRDDHKVDMHTGCTFNHRYVKSNPREVENATWMLTVFHCFGQYFCLHFEAFQLGVAP	no			Canonical_RING_absent	yes
Eudicotyledons	Fabaceae	Lupinus angustifolius	TanjilG_10874	OIV95054	yes	120	178	HLRDDHRVDMHSGCTFNHRYVKSNPTEVENATWMLTVFHCFGQYFCLHFEAFQLGMSP	no			Canonical_RING_absent	no
Eudicotyledons	Fabaceae	Lupinus angustifolius	TanjilG_32373	OIV99114	yes	65	123	HLKEDHKVDMHSGSTFNHRYVKSNPQEVENATWMLTVFSCYGQYFCLHFEAFQLGAAP	no			Canonical_RING_absent	no
Eudicotyledons	Fabaceae	Trifolium pratense	Tp57577_TGAC_v2_gene7481	Tp57577_TGAC_v2_mRNA7734	yes	95	153	HLRDDHKVDMHTGCTFNHRYVKSNPREVENATWMLTVFHCFGQYFCLHFEAFQLGMAP	no			Canonical_RING_absent	no
Liliopsida	Poaceae	Triticum aestivum Cadenza	TraesCAD_scaffold_002592_01G000200	TraesCAD_scaffold_002592_01G000200.1	yes	114	172	HLKDDHKVDMHSGSTFNHRYVKSNPHEVENATWMLTVFSCFGQYFCLHFEAFQLGMAP	no			Canonical_RING_absent	no
Liliopsida	Poaceae	Triticum aestivum Cadenza	TraesCAD_scaffold_022499_01G000100	TraesCAD_scaffold_022499_01G000100.1	yes	97	155	HLRDDHKVDMHSGCTFNHRYVKSNPREVENATWMLTVFHCFGQYFCLHFEAFQLGMAP	no			Canonical_RING_absent	no
Liliopsida	Poaceae	Triticum aestivum Claire	TraesCLE_scaffold_001779_01G000200	TraesCLE_scaffold_001779_01G000200.1	yes	114	172	HLKDDHKVDMHSGSTFNHRYVKSNPHEVENATWMLTVFSCFGQYFCLHFEAFQLGMAP	no			Canonical_RING_absent	no
Liliopsida	Poaceae	Triticum aestivum Claire	TraesCLE_scaffold_020348_01G000300	TraesCLE_scaffold_020348_01G000300.1	yes	97	155	HLRDDHKVDMHSGCTFNHRYVKSNPREVENATWMLTVFHCFGQYFCLHFEAFQLGMAP	no			Canonical_RING_absent	no
Liliopsida	Poaceae	Triticum aestivum Chinese Spring	TraesCS1D03G0330200	TraesCS1D03G0330200.1	yes	97	155	HLRDDHKVDMHSGCTFNHRYVKSNPREVENATWMLTVFHCFGQYFCLHFEAFQLGMAP	no			Canonical_RING_absent	yes
Liliopsida	Poaceae	Triticum aestivum jagger	TraesJAG1B03G00260670	TraesJAG1B03G00260670.1	yes	97	155	HLRDDHKVDMHSGCTFNHRYVKSNPREVENATWMLTVFHCFGQYFCLHFEAFQLGMAP	no			Canonical_RING_absent	no
Liliopsida	Poaceae	Triticum aestivum jagger	TraesJAG1D03G00459180	TraesJAG1D03G00459180.1	yes	97	155	HLRDDHKVDMHSGCTFNHRYVKSNPREVENATWMLTVFHCFGQYFCLHFEAFQLGMAP	no			Canonical_RING_absent	no
Liliopsida	Poaceae	Triticum aestivum Julius	TraesJUL1A03G00062720	TraesJUL1A03G00062720.1	yes	97	155	HLRDDHKVDMHSGCTFNHRYVKSNPREVENATWMLTVFHCFGQYFCLHFEAFQLGMAP	no			Canonical_RING_absent	no
Liliopsida	Poaceae	Triticum aestivum Mace	TraesMAC1A03G00064540	TraesMAC1A03G00064540.1	yes	97	155	HLRDDHKVDMHSGCTFNHRYVKSNPREVENATWMLTVFHCFGQYFCLHFEAFQLGMAP	no			Canonical_RING_absent	no
Liliopsida	Poaceae	Triticum aestivum Paragon	TraesPAR_scaffold_000133_01G000400	TraesPAR_scaffold_000133_01G000400.1	yes	97	155	HLRDDHKVDMHSGCTFNHRYVKSNPREVENATWMLTVFHCFGQYFCLHFEAFQLGMAP	no			Canonical_RING_absent	no
Liliopsida	Poaceae	Triticum aestivum Paragon	TraesPAR_scaffold_011173_01G000200	TraesPAR_scaffold_011173_01G000200.1	yes	114	172	HLKDDHKVDMHSGSTFNHRYVKSNPHEVENATWMLTVFSCFGQYFCLHFEAFQLGMAP	no			Canonical_RING_absent	no
Liliopsida	Poaceae	Triticum aestivum Paragon	TraesPAR_scaffold_088755_01G000100	TraesPAR_scaffold_088755_01G000100.1	yes	70	128	HLRDDHKVDMHSGCTFNHRYVKSNPREVENATWMLTVFHCFGQYFCLHFEAFQLGMAP	no			Canonical_RING_absent	no
Liliopsida	Poaceae	Triticum aestivum Robigus	TraesROB_scaffold_002041_01G000200	TraesROB_scaffold_002041_01G000200.1	yes	114	172	HLKDDHKVDMHSGSTFNHRYVKSNPHEVENATWMLTVFSCFGQYFCLHFEAFQLGMAP	no			Canonical_RING_absent	no
Liliopsida	Poaceae	Triticum aestivum Robigus	TraesROB_scaffold_035861_01G000300	TraesROB_scaffold_035861_01G000300.1	yes	97	155	HLRDDHKVDMHSGCTFNHRYVKSNPREVENATWMLTVFHCFGQYFCLHFEAFQLGMAP	no			Canonical_RING_absent	no
Liliopsida	Poaceae	Triticum aestivum Robigus	TraesROB_scaffold_079262_01G000100	TraesROB_scaffold_079262_01G000100.1	yes	70	128	HLRDDHKVDMHSGCTFNHRYVKSNPREVENATWMLTVFHCFGQYFCLHFEAFQLGMAP	no			Canonical_RING_absent	no
Liliopsida	Poaceae	Triticum aestivum Stanley	TraesSTA1A03G00063570	TraesSTA1A03G00063570.1	yes	91	149	HLRDDHKVDMHSGCTFNHRYVKSNPREVENATWMLTVFHCFGQYFCLHFEAFQLGMAP	no			Canonical_RING_absent	no
Liliopsida	Poaceae	Triticum aestivum Sy Mattis	TraesSYM1B03G00266890	TraesSYM1B03G00266890.1	yes	91	149	HLRDDHKVDMHSGCTFNHRYVKSNPREVENATWMLTVFHCFGQYFCLHFEAFQLGMAP	no			Canonical_RING_absent	no
Liliopsida	Poaceae	Triticum spelta	TraesTSP1A01G155900	TraesTSP1A01G155900.1	yes	70	128	HLRDDHKVDMHSGCTFNHRYVKSNPREVENATWMLTVFHCFGQYFCLHFEAFQLGMAP	no			Canonical_RING_absent	yes
Liliopsida	Poaceae	Triticum spelta	TraesTSP1D01G152400	TraesTSP1D01G152400.1	yes	97	155	HLRDDHKVDMHSGCTFNHRYVKSNPREVENATWMLTVFHCFGQYFCLHFEAFQLGMAP	no			Canonical_RING_absent	yes
Liliopsida	Poaceae	Triticum spelta	TraesTSP4A01G157500	TraesTSP4A01G157500.1	yes	114	172	HLKDDHKVDMHSGSTFNHRYVKSNPHEVENATWMLTVFSCFGQYFCLHFEAFQLGMAP	no			Canonical_RING_absent	yes
Liliopsida	Poaceae	Triticum aestivum Weebill	TraesWEE_scaffold_000636_01G000300	TraesWEE_scaffold_000636_01G000300.1	yes	97	155	HLRDDHKVDMHSGCTFNHRYVKSNPREVENATWMLTVFHCFGQYFCLHFEAFQLGMAP	no			Canonical_RING_absent	no
Liliopsida	Poaceae	Triticum aestivum Weebill	TraesWEE_scaffold_006671_01G000200	TraesWEE_scaffold_006671_01G000200.1	yes	114	172	HLKDDHKVDMHSGSTFNHRYVKSNPHEVENATWMLTVFSCFGQYFCLHFEAFQLGMAP	no			Canonical_RING_absent	no
Liliopsida	Poaceae	Triticum dicoccoides	TRIDC3AG021490	TRIDC3AG021490.2	yes	27	85	HLRDDHKVDMHSGCTFNHRYVKSNPREVENATWMLTVFHCFGQYFCLHFEAFQLGMAP	no			Canonical_RING_absent	no
Liliopsida	Poaceae	Triticum turgidum	TRITD3Av1G067480	TRITD3Av1G067480.1	yes	70	128	HLRDDHKVDMHSGCTFNHRYVKSNPREVENATWMLTVFHCFGQYFCLHFEAFQLGMAP	no			Canonical_RING_absent	yes
Liliopsida	Poaceae	Triticum turgidum	TRITD3Bv1G076640	TRITD3Bv1G076640.1	yes	67	125	HLRDDHKVDMHSGCTFNHRYVKSNPREVENATWMLTVFHCFGQYFCLHFEAFQLGMAP	no			Canonical_RING_absent	yes
Liliopsida	Poaceae	Triticum urartu	TuG1812G0100001676	TuG1812G0100001676.T01	yes	97	155	HLRDDHKVDMHSGCTFNHRYVKSNPREVENATWMLTVFHCFGQYFCLHFEAFQLGMAP	no			Canonical_RING_absent	yes
Embryophyta	Funariaceae	Physcomitrium patens	Pp3c8_2090V3	Pp3c8_2090V3.1	no	164	222	HLRDEHKVDMHNGCTFNHRYVKSNPQEVENATWMLTVFNCFGQHFCLHFEAFQLGMAP	no			Canonical_RING_absent	yes
Eudicotyledons	Brassicaceae	Brassica rapa R-o-18	A03p018280.1_BraROA	A03p018280.1_BraROA.1	no			modifed_SINA	yes	60	96	CPVCCHALTNPIFQCDNGHIACSACCIDLRNKCPSC	no
Eudicotyledons	Brassicaceae	Brassica rapa R-o-18	A04p014900.1_BraROA	A04p014900.1_BraROA.1	no			modifed_SINA	yes	46	105	CPICFEAFTIPIFQCENGHLACSSCCPKISNKCPTCTLPTGHIRCRAMESVVESVCVPC	no
Eudicotyledons	Brassicaceae	Brassica rapa R-o-18	A04p014960.1_BraROA	A04p014960.1_BraROA.1	no			modifed_SINA	yes	22	58	CPICIEPFTIPIFQCDNGHLACSSCCPKLSNKCPSC	no
Eudicotyledons	Brassicaceae	Brassica rapa R-o-18	A04p020420.1_BraROA	A04p020420.1_BraROA.1	no			modifed_SINA	yes	50	86	CPICYEPLTVPIFQCDNGHLACSSCCPKLSNKCHAC	no
Eudicotyledons	Brassicaceae	Brassica rapa R-o-18	A05p016460.1_BraROA	A05p016460.1_BraROA.1	no			modifed_SINA	yes	46	82	CPICCVPLTSNIFQCDNGHIACPTCCNKLRNKCPSC	no
Eudicotyledons	Brassicaceae	Brassica rapa R-o-18	A07p019320.1_BraROA	A07p019320.1_BraROA.1	no			modifed_SINA	yes	30	66	CPICCEPLKVPIFQCENGHLACSQCCEKVKKICPSC	no
Eudicotyledons	Brassicaceae	Brassica rapa R-o-18	A07p025420.1_BraROA	A07p025420.1_BraROA.1	no			modifed_SINA	yes	92	128	CPICCEPLKAPIFQCDNGHLACSVCCTKVRNICPSC	no
Eudicotyledons	Brassicaceae	Brassica rapa R-o-18	A07p040750.1_BraROA	A07p040750.1_BraROA.1	no			modifed_SINA	yes	98	134	CPTCLEPLRGPIYQCHNGHITCSPCLPRVYKHCPVC	no
Eudicotyledons	Brassicaceae	Brassica rapa R-o-18	A07p043140.1_BraROA	A07p043140.1_BraROA.1	no			modifed_SINA	yes	51	87	CPVCCHALTRPVFQCDNGHIACSSCCTNLRSKCPSC	no
Eudicotyledons	Brassicaceae	Brassica rapa R-o-18	A09p061750.1_BraROA	A09p061750.1_BraROA.1	no			modifed_SINA	yes	386	422	CPLCFNPLTIPIFQCDNGHIACFTCLHKLKQKCATC	no
Eudicotyledons	Solanaceae	Nicotiana attenuata	A4A49_08672	OIS96499	no			modifed_SINA	yes	61	96	CPICMNLMYPPIHQCPNGHTLCLKCKTKVHVCPIC	no
Eudicotyledons	Solanaceae	Nicotiana attenuata	A4A49_25663	OIT04948	no			modifed_SINA	yes	166	202	CPICLEPLSTPVFQCENGHIACASCCIKIANKCPSC	no
Eudicotyledons	Solanaceae	Nicotiana attenuata	A4A49_25664	OIT04949	no			modifed_SINA	yes	133	169	CPICVEILSVPVFQCENGHIACAPCCFKIANKCPLC	no
Liliopsida	Asparagaceae	Asparagus officinalis	A4U43_C01F29240	ONK81452	no			modifed_SINA	yes	69	106	CFICCEPLRPPLYQCVNGHVACRACSIKLPQNKCPNC	no
Liliopsida	Asparagaceae	Asparagus officinalis	A4U43_C01F5020	ONK79305	no			modifed_SINA	yes	32	68	CPVCTNSMYPPIHQCQNGHTLCSTCKTRVHNHCPTC	no
Liliopsida	Asparagaceae	Asparagus officinalis	A4U43_C04F6980	ONK71293	no			modifed_SINA	yes	70	136	CPVCSNSMFPPIQQCPSGHTLCSACKNRVNNKCPICRKEIGNIRCLALEKLAVSLHLPCSYQCLGC	no
Liliopsida	Asparagaceae	Asparagus officinalis	A4U43_C05F750	ONK67506	no			modifed_SINA	yes	63	99	CPVCLNAMYPPIHQCSNGHTICSGCKPRVHNRCPTC	no
Liliopsida	Asparagaceae	Asparagus officinalis	A4U43_C06F7630	ONK66414	no			modifed_SINA	yes	70	136	CPVCSNSMFPPIQQCPSGHTLCSACKNRVNNKCPICRKEIGNIRCLALEKLAVSLHLPCSYQCLGC	no
Eudicotyledons	Brassicaceae	Arabis alpina	AALP_AA2G064200	KFK40945	no			modifed_SINA	yes	45	104	CPICFEVLTIPIFQCDNGHLACSSCCPKLGNKCPSCASPIGHNRCRAMETVLESVCVPC	no
Eudicotyledons	Brassicaceae	Arabis alpina	AALP_AA2G081300	KFK41067	no			modifed_SINA	yes	52	88	CPVCFHALTIPTFQCDNRHIACSSCCTKLSNKCPTC	no
Eudicotyledons	Brassicaceae	Arabis alpina	AALP_AA5G199400	KFK34836	no			modifed_SINA	yes	32	68	CSVCFDTLTIPIFQCDNGHMACSTCCEKLRKRCATC	no
Eudicotyledons	Brassicaceae	Arabis alpina	AALP_AA5G199500	KFK34837	no			modifed_SINA	yes	43	79	CSVCFDTLTIPISQCVNGHVVCSTCCKKLKKKCATC	no
Eudicotyledons	Brassicaceae	Arabis alpina	AALP_AA5G223900	KFK35021	no			modifed_SINA	yes	45	81	CPICVEVLTIPIFQCDNGHLACSSCCPKLRNKCASC	no
Eudicotyledons	Brassicaceae	Arabis alpina	AALP_AA5G224000	KFK35022	no			modifed_SINA	yes	30	66	CPICFELLTIPIFQCDNGHLACSSCCPKLRNKCPAC	no
Eudicotyledons	Brassicaceae	Arabis alpina	AALP_AA5G224100	KFK35023	no			modifed_SINA	yes	40	76	CPICVEVLKIPIFQCDNGHIACSSCCPKLSNKCPSC	no
Eudicotyledons	Brassicaceae	Arabis alpina	AALP_AA6G352900	KFK33270	no			modifed_SINA	yes	115	151	CPICCEPLKTPIFQCDNGHLACSVCCTKVRNRCPCC	no
Eudicotyledons	Brassicaceae	Arabis alpina	AALP_AA7G181000	KFK29798	no			modifed_SINA	yes	107	143	CPTCYEPLQKPIYQCKNGHIACSSCCKKLNKICSFC	no
Liliopsida	Bromeliaceae	Ananas comosus	Aco012650.1.path1	Aco012650.1	no			modifed_SINA	yes	91	127	CSICFEPLRPPLYQCQKGHAACSSCWSLRNNKCHIC	no
Liliopsida	Bromeliaceae	Ananas comosus	Aco012651.1.path1	Aco012651.1	no			modifed_SINA	yes	82	118	CSICFEPLRPPLYQCQNGHVACSSCWSQLCNKCHIC	no
Liliopsida	Bromeliaceae	Ananas comosus	Aco012652.1.path1	Aco012652.1	no			modifed_SINA	yes	28	64	CFICIEPLGPPLYQCRNGHVVCFSCWSKRDNRCYMC	no
Liliopsida	Poaceae	Aegilops tauschii	AET1Gv20149500	AET1Gv20149500.1	no			modifed_SINA	yes	170	209	CTICSAPLRPPIFQCSVGHFICSTCRESEDQLDYKCSTC	yes
Liliopsida	Poaceae	Aegilops tauschii	AET2Gv21238900	AET2Gv21238900.1	no			modifed_SINA	yes	125	162	CKACRRMLSPPVYQCPFAHVTCSRCHEEVGDNRCSCC	yes
Liliopsida	Poaceae	Aegilops tauschii	AET3Gv20035600	AET3Gv20035600.1	no			modifed_SINA	yes	103	148	CRICSEPLKPPIFKCAAGHVLCSQCPEKLREVGHVLRLGTFCALC	no
Liliopsida	Poaceae	Aegilops tauschii	AET3Gv20036500	AET3Gv20036500.5	no			modifed_SINA	yes	54	91	CPICSSPFKPPVFQCKGGHLACGSCVAKLPWKQCQRC	yes
Liliopsida	Poaceae	Aegilops tauschii	AET3Gv20037900	AET3Gv20037900.1	no			modifed_SINA	yes	488	525	CRVCYHPVKPPVFQCNVGHLACGTCLAELPGEQCPIC	yes
Liliopsida	Poaceae	Aegilops tauschii	AET3Gv20038000	AET3Gv20038000.1	no			modifed_SINA	yes	792	829	CRVCSHPVKPPVFQCNVGHLACGRCLAELPDEQCQMC	yes
Liliopsida	Poaceae	Aegilops tauschii	AET3Gv20038600	AET3Gv20038600.2	no			modifed_SINA	yes	441	478	CSVCSRPIKPPVFECNAGHLACYKCLIGLPYKLCQTC	yes
Liliopsida	Poaceae	Aegilops tauschii	AET3Gv20039300	AET3Gv20039300.2	no			modifed_SINA	yes	63	99	CSVCCSPLVAPLSQCANGHITCFECSSDVNYSCSLC	yes
Liliopsida	Poaceae	Aegilops tauschii	AET3Gv20057400	AET3Gv20057400.1	no			modifed_SINA	yes	101	138	CPVCFHPLRPPIYQCSVGHFVCSSCRPKLVRNKCHLC	no
Liliopsida	Poaceae	Aegilops tauschii	AET3Gv20057600	AET3Gv20057600.1	no			modifed_SINA	yes	34	71	CPVCFHPLRPPIYQCSVGHFICSSCRPKLVRNNCHLC	yes
Liliopsida	Poaceae	Aegilops tauschii	AET3Gv20058400	AET3Gv20058400.2	no			modifed_SINA	yes	34	71	CPICLKPLRPPILQCSVGHFICSYCCTYQVDSKCHLC	yes
Liliopsida	Poaceae	Aegilops tauschii	AET3Gv20062000	AET3Gv20062000.1	no			modifed_SINA	yes	32	70	CAFCFDPLTPPVFQCRVGHVICSSCHHKLRKKDNCHVC	yes
Liliopsida	Poaceae	Aegilops tauschii	AET3Gv21160500	AET3Gv21160500.1	no			modifed_SINA	yes	40	76	CPVCFLPLRPPIFQCTVGHAICSSCRDKLRDKCYLC	yes
Liliopsida	Poaceae	Aegilops tauschii	AET4Gv20835400	AET4Gv20835400.3	no			modifed_SINA	yes	110	146	CSICFEPLCPPLYQCQNGHVACLSCWSRLSNKCHVC	no
Liliopsida	Poaceae	Aegilops tauschii	AET4Gv20853100	AET4Gv20853100.1	no			modifed_SINA	yes	50	88	CGVCFLPLKPPIFQCVVGHVLCSQCRDKLASARICHVC	no
Liliopsida	Poaceae	Aegilops tauschii	AET6Gv20852200	AET6Gv20852200.1	no			modifed_SINA	yes	98	132	CDLCHGPLRPPIYQCTRVQHVACRDCGAGDCRPC	yes
Liliopsida	Poaceae	Aegilops tauschii	AET7Gv20205600	AET7Gv20205600.1	no			modifed_SINA	yes	124	157	CFACQLPLRPPVHQCEGGHRVCGRCHGDRCTAC	yes
Liliopsida	Poaceae	Aegilops tauschii	AET7Gv20281800	AET7Gv20281800.1	no			modifed_SINA	yes	228	268	CAACRAPLKPPVFKCEKEHFVCCACGGGGDGRANRHCGPC	yes
Liliopsida	Poaceae	Aegilops tauschii	AET7Gv20329100	AET7Gv20329100.1	no			modifed_SINA	yes	74	113	CPFCFLPFKPPVFQCSGGHLACGDCRGERPGSQWQCERC	yes
Amborellales	Amborellaceae	Amborella trichopoda	AMTR_s00004p00156470	ERM93648	no			modifed_SINA	yes	48	84	CPVCSSSMYPPIQQCPSGHTICFDCKAKVNNKCPIC	no
Eudicotyledons	Brassicaceae	Arabidopsis thaliana	AT1G66610	AT1G66610.1	no			modifed_SINA	yes	55	91	CPICCNALTIPIFQCDKGHIACSSCCTNVSNKCPYC	yes
Eudicotyledons	Brassicaceae	Arabidopsis thaliana	AT1G66620	AT1G66620.1	no			modifed_SINA	yes	43	79	CPICCHALTSPIFQCDNGHIACSSCCTKLRNKCPSC	yes
Eudicotyledons	Brassicaceae	Arabidopsis thaliana	AT1G66630	AT1G66630.1	no			modifed_SINA	yes	48	84	CPICYHKLGAPIYQCDNGHIACSSCCKKVKYKCPYC	yes
Eudicotyledons	Brassicaceae	Arabidopsis thaliana	AT1G66650	AT1G66650.1	no			modifed_SINA	yes	85	121	CPNCFDPLKKPIFQCNNGHLACFLCCIKLKKRCSFC	yes
Eudicotyledons	Brassicaceae	Arabidopsis thaliana	AT1G66660	AT1G66660.1	no			modifed_SINA	yes	105	141	CPTCCEPLKRPIYQCSNGHLACSSCCQKLNKKCSFC	yes
Eudicotyledons	Brassicaceae	Arabidopsis thaliana	AT5G37870	AT5G37870.1	no			modifed_SINA	yes	44	80	CPICYQALKIPVFQCGNGHLACSSCCPKLRNKCPAC	yes
Eudicotyledons	Brassicaceae	Arabidopsis thaliana	AT5G37890	AT5G37890.1	no			modifed_SINA	yes	50	86	CPICYEAFTIPIFQCDNGHLACSSCCPKLNNKCPAC	yes
Eudicotyledons	Brassicaceae	Arabidopsis thaliana	AT5G37910	AT5G37910.1	no			modifed_SINA	yes	37	73	CPICCEALTSPIFQCDNGHLACGSCCPKLSNKCPAC	yes
Eudicotyledons	Brassicaceae	Arabidopsis thaliana	AT5G37930	AT5G37930.1	no			modifed_SINA	yes	112	148	CPICCEPLKIPIFQCDNGHLACTLCCTKVRNRCPSC	yes
Eudicotyledons	Malvaceae	Gossypium raimondii	B456_002G155600	KJB15003	no			modifed_SINA	yes	57	93	CPVCKNLMYPPIHQCPNGHTLCLNCKNRVHNCCPSC	no
Eudicotyledons	Malvaceae	Gossypium raimondii	B456_006G201400	KJB37354	no			modifed_SINA	yes	75	111	CPVCTNSMYPPIHQCQNGHTLCSTCKARVHNQCPTC	no
Eudicotyledons	Malvaceae	Gossypium raimondii	B456_007G178800	KJB42998	no			modifed_SINA	yes	101	137	CSICYEALTIPVFQCENGHIACSTCCIKMRNRCPSC	no
Eudicotyledons	Malvaceae	Gossypium raimondii	B456_011G212100	KJB73051	no			modifed_SINA	yes	59	95	CPVCVNLMYPPIYQCPNGHTVCSTCKTRVHNCCPTC	no
Eudicotyledons	Malvaceae	Gossypium raimondii	B456_013G005100	KJB78544	no			modifed_SINA	yes	59	95	CPVCCNSMYPPILQCLNGHTLCSGCKPKVDNRCPTC	no
Eudicotyledons	Malvaceae	Gossypium raimondii	B456_013G005700	KJB78554	no			modifed_SINA	yes	59	95	CPVCLNLMYPPIYQCPNGHTVCSICKARVHNSCPTC	no
Liliopsida	Poaceae	Oryza sativa Indica Group	BGIOSGA002665	BGIOSGA002665-PA	no			modifed_SINA	yes	52	89	CDVCFGPLTPPLYQCMRRGHITCSTCVAEMGQECQWC	no
Liliopsida	Poaceae	Oryza sativa Indica Group	BGIOSGA002667	BGIOSGA002667-PA	no			modifed_SINA	yes	79	116	CPLCLLPLKPPTYQCAAGHLACSSCHGDVPGKKCHTC	no
Liliopsida	Poaceae	Oryza sativa Indica Group	BGIOSGA002668	BGIOSGA002668-PA	no			modifed_SINA	yes	38	75	CPICFLPLKPPIFQCDAGHMACSNCRGKVAGGRCHSC	no
Liliopsida	Poaceae	Oryza sativa Indica Group	BGIOSGA004499	BGIOSGA004499-PA	no			modifed_SINA	yes	23	61	CTVCCHPLKPPVLQCGVGHVICSSCHGKLPDKNRCHVC	no
Liliopsida	Poaceae	Oryza sativa Indica Group	BGIOSGA019195	BGIOSGA019195-PA	no			modifed_SINA	yes	124	162	CGVCFLPLRPPIFQCEVGHVVCAPCRDTLAPAGRCYVC	no
Liliopsida	Poaceae	Oryza sativa Indica Group	BGIOSGA019196	BGIOSGA019196-PA	no			modifed_SINA	yes	70	108	CGVCFLPLRPPIFQCEVGHVVCSPCRDKLAPAGRCHVC	no
Liliopsida	Poaceae	Oryza sativa Indica Group	BGIOSGA022777	BGIOSGA022777-PA	no			modifed_SINA	yes	86	122	CSICFESLRPPLYQCQNGHVACFSCWSKLSNKCHIC	no
Eudicotyledons	Brassicaceae	Brassica oleracea	Bo01239s030	Bo01239s030.1	no			modifed_SINA	yes	44	80	CPVCFDSLTIPIFQCENGHVACSTCCGKLRQKCATC	yes
Eudicotyledons	Brassicaceae	Brassica oleracea	Bo4g136870	Bo4g136870.1	no			modifed_SINA	yes	46	105	CPICFEAFTIPIFQCENGHLACSSCCPKMSNKCPTCALPTGHIRCRAMESVVESVCVPC	yes
Eudicotyledons	Brassicaceae	Brassica oleracea	Bo4g136930	Bo4g136930.1	no			modifed_SINA	yes	22	58	CPICVEPFTIPIFQCDNGHLACSSCCPKLRNKCPSC	yes
Eudicotyledons	Brassicaceae	Brassica oleracea	Bo4g143960	Bo4g143960.1	no			modifed_SINA	yes	49	85	CPICFEPLTIPIFQCDNGHLACSSCCPKLSNKCPAC	yes
Eudicotyledons	Brassicaceae	Brassica oleracea	Bo4g191260	Bo4g191260.1	no			modifed_SINA	yes	53	89	CLVCTNLMYPPIYQCPNGHTLCSNCKLKVHNTCPIC	yes
Eudicotyledons	Brassicaceae	Brassica oleracea	Bo6g058720	Bo6g058720.1	no			modifed_SINA	yes	97	133	CPICCEPLKAPIFQCDNGHLACSVCCAKVRNICPSC	yes
Eudicotyledons	Brassicaceae	Brassica oleracea	Bo6g101060	Bo6g101060.1	no			modifed_SINA	yes	61	97	CPVCCHALTNPIFQCGNGHIACSSCCLKLRSKCPAC	yes
Eudicotyledons	Brassicaceae	Brassica oleracea	Bo6g101080	Bo6g101080.1	no			modifed_SINA	yes	98	134	CPTCLEPLRGPIYQCVNGHITCSPCLPRVYKQCPVC	yes
Eudicotyledons	Brassicaceae	Brassica oleracea	Bo6g101100	Bo6g101100.1	no			modifed_SINA	yes	98	134	CPTCLEPLRGPIYQCVNGHITCSPCLPRVYKQCPVC	yes
Eudicotyledons	Brassicaceae	Brassica oleracea	Bo6g109220	Bo6g109220.1	no			modifed_SINA	yes	227	263	CPVCCHALTNPIFQCDNGHIACSSCCTNLRNKCPSC	yes
Eudicotyledons	Brassicaceae	Brassica oleracea	Bo6g109230	Bo6g109230.1	no			modifed_SINA	yes	56	92	CSVCCQPLSNPIFQCDNGHVACSACCTNLRNKCPSC	yes
Eudicotyledons	Brassicaceae	Brassica oleracea	Bo6g109240	Bo6g109240.1	no			modifed_SINA	yes	54	90	CPFCCHALTRPVFQCDNGHIACSACCTNLRNRCPSC	yes
Eudicotyledons	Brassicaceae	Brassica oleracea	Bo7g056510	Bo7g056510.1	no			modifed_SINA	yes	30	66	CPICCEPLKIPIFQCENGHLACSQCCEKVKKICPSC	yes
Eudicotyledons	Brassicaceae	Brassica oleracea	Bo7g111720	Bo7g111720.1	no			modifed_SINA	yes	42	78	CPVCTFSMYPPIHQCQNGHTFCSTCKVRVHNRCPTC	yes
Eudicotyledons	Brassicaceae	Brassica oleracea	Bo9g076580	Bo9g076580.1	no			modifed_SINA	yes	37	73	CPICTEPLIAPIFQCDNGHTVCSICCPKLRNKCPFC	yes
Eudicotyledons	Brassicaceae	Brassica rapa	Bra000425	Bra000425.1	no			modifed_SINA	yes	34	70	CPICIEPLSIPIFQCDNGHLACSSCCPKLKNKCPSC	yes
Eudicotyledons	Brassicaceae	Brassica rapa	Bra003315	Bra003315.1	no			modifed_SINA	yes	59	95	CPVCTNLMYPPIHQCPNGHTLCSNCKARVQNTCPTC	yes
Eudicotyledons	Brassicaceae	Brassica rapa	Bra004174	Bra004174.1	no			modifed_SINA	yes	56	92	CPVCFQALTQHVFQCDNGHIACSSCCRELRNKCPAC	yes
Eudicotyledons	Brassicaceae	Brassica rapa	Bra004176	Bra004176.1	no			modifed_SINA	yes	96	132	CPTCLEPLRGPIYQCHNGHITCSPCLPRVYKHCPVC	yes
Eudicotyledons	Brassicaceae	Brassica rapa	Bra004401	Bra004401.1	no			modifed_SINA	yes	34	70	CPVCCHALTNPIFQCDNGHIACSSCCTNLRNKCPYC	yes
Eudicotyledons	Brassicaceae	Brassica rapa	Bra004402	Bra004402.1	no			modifed_SINA	yes	52	88	CPVCCHALTRPVFQCDNGHIACSSCCTNLRSKCPSC	yes
Eudicotyledons	Brassicaceae	Brassica rapa	Bra007204	Bra007204.1	no			modifed_SINA	yes	386	422	CPLCFNPLTIPIFQCDNGHIACFTCLHKLKQKCATC	yes
Eudicotyledons	Brassicaceae	Brassica rapa	Bra012354	Bra012354.1	no			modifed_SINA	yes	30	66	CPICCEPLKIPIFQCENGHLACSQCCEKVKKICPSC	yes
Eudicotyledons	Brassicaceae	Brassica rapa	Bra018266	Bra018266.1	no			modifed_SINA	yes	46	82	CPICCVPLTSNIFQCDNGHIACPTCCNKLRNKCPSC	yes
Eudicotyledons	Brassicaceae	Brassica rapa	Bra019710	Bra019710.1	no			modifed_SINA	yes	100	136	CPCCFEPLKRPVFQCNNGHLACYSCCTKLKKKCSLC	yes
Eudicotyledons	Brassicaceae	Brassica rapa	Bra022858	Bra022858.1	no			modifed_SINA	yes	64	100	CPVCCHALTNPIFQCDNGHIACSACCINMRNKCPSC	yes
Eudicotyledons	Brassicaceae	Brassica rapa	Bra025434	Bra025434.1	no			modifed_SINA	yes	50	86	CPICYEPLTVPIFQCDNGHLACSSCCPKLSNKCHAC	yes
Eudicotyledons	Brassicaceae	Brassica rapa	Bra028153	Bra028153.1	no			modifed_SINA	yes	46	82	CPICFEAFTIPIFQCENGHLACSSCCPKISNKCPTC	yes
Eudicotyledons	Brassicaceae	Brassica rapa	Bra028395	Bra028395.1	no			modifed_SINA	yes	92	128	CPICCEPLKAPIFQCDNGHLACSVCCTKVRNICPSC	yes
Eudicotyledons	Brassicaceae	Brassica rapa	Bra032048	Bra032048.1	no			modifed_SINA	yes	41	77	CPICFHPLTIPIFQCDNGHIVCSTCCEKLSQKCATC	yes
Liliopsida	Poaceae	Brachypodium distachyon	BRADI_1g24781v3	KQK15766	no			modifed_SINA	yes	165	207	CAVCSAPLKPPIFTCEDRHFVCSACAAGGGGCPNEYKYCGAC	yes
Liliopsida	Poaceae	Brachypodium distachyon	BRADI_1g78140v3	KQK24097	no			modifed_SINA	yes	94	130	CSICFEPLSPPLYQCQNGHVACFSCWSRLSNKCHVC	yes
Liliopsida	Poaceae	Brachypodium distachyon	BRADI_2g01666v3	KQK02470	no			modifed_SINA	yes	40	76	CGVCSGLLVPPIFQCTKGHITCSKCCPVVNNGCSLC	yes
Liliopsida	Poaceae	Brachypodium distachyon	BRADI_2g01698v3	KQK02473	no			modifed_SINA	yes	36	74	CPICSHPLRPPVFKCTVGHLICSSCHDKLLDKDMCHFC	yes
Liliopsida	Poaceae	Brachypodium distachyon	BRADI_2g01702v3	KQK02474	no			modifed_SINA	yes	37	73	CPVCFHPLRPPVFQCTVGHAICSSCHDKVLEKCHFC	yes
Liliopsida	Poaceae	Brachypodium distachyon	BRADI_2g01706v3	KQK02475	no			modifed_SINA	yes	35	72	CPVCSYPLRPPIFQCSMGHLVCSPCRDKLPDSKCQVC	yes
Liliopsida	Poaceae	Brachypodium distachyon	BRADI_2g01746v3	KQK02483	no			modifed_SINA	yes	34	71	CPICYNPLEPPIFQCSVGHFICSSCRGKQLDKKCPSC	yes
Liliopsida	Poaceae	Brachypodium distachyon	BRADI_2g01764v3	KQK02486	no			modifed_SINA	yes	34	71	CTVCSEPLKPPIFQCSLGHFLCLSCRCEILDKKCHLC	yes
Liliopsida	Poaceae	Brachypodium distachyon	BRADI_2g01770v3	KQK02488	no			modifed_SINA	yes	34	71	CPICYLPLRPPIYQCTVGHFVCSSCHPKLLAKKCHLC	yes
Liliopsida	Poaceae	Brachypodium distachyon	BRADI_2g03860v3	KQK02813	no			modifed_SINA	yes	54	90	CDICFMPFESQIYMCKNGHAACGNCCVRLQRKCPSC	yes
Liliopsida	Poaceae	Brachypodium distachyon	BRADI_2g35472v3	PNT71781	no			modifed_SINA	yes	105	143	CGVCFLPLKRPIFQCDVGHVVCSSCRDKLAPTRRCHMC	yes
Liliopsida	Poaceae	Brachypodium distachyon	BRADI_2g35520v3	PNT71783	no			modifed_SINA	yes	104	143	CGVCWLPLKPPIFQCQVGHVFCLPCRDKLVQTSARCPVC	yes
Liliopsida	Poaceae	Brachypodium distachyon	BRADI_5g07216v3	KQJ82189	no			modifed_SINA	yes	21	57	CGICASPLKPPIFQCEVGHMVCSRCSKRMCSRCHAC	yes
Liliopsida	Poaceae	Brachypodium distachyon	BRADI_5g07650v3	PNT60886	no			modifed_SINA	yes	101	146	CRICSQPLKPPIFKCEAGHVLCSRCLEKLHEVGYVLKLGVFCVLC	yes
Liliopsida	Poaceae	Brachypodium distachyon	BRADI_5g26300v3	KQJ85321	no			modifed_SINA	yes	132	169	CRACRRMLSSRVYECSAGHLTCSRCRREIGAGRCSRC	yes
Liliopsida	Poaceae	Brachypodium distachyon	BRADI_5g26310v3	PNT62148	no			modifed_SINA	yes	110	147	CRSCHRLLTPPVYQCPFSHVTCSRCHIEFGDNRCSSC	yes
Eudicotyledons	Amaranthaceae	Beta vulgaris	BVRB_2g027530	KMT18623	no			modifed_SINA	yes	136	172	CSICCLPLTIPVFQCENGHIACSSCRSNLGNTCPSC	no
Eudicotyledons	Amaranthaceae	Beta vulgaris	BVRB_2g027540	KMT18624	no			modifed_SINA	yes	77	113	CSICFLPLTIPVFQCENGHIACSSCCSNLGNTCPSC	no
Embryophyta	Papaveraceae	Papaver somniferum	C5167_005447	RZC58147	no			modifed_SINA	yes	82	118	CSICMEPLTPPIFQCENGHIACAPCCTKLGNKCPSC	no
Embryophyta	Papaveraceae	Papaver somniferum	C5167_023110	RZC61338	no			modifed_SINA	yes	83	119	CSICMEPLTPPIFQCENGHIACAPCCTKLGNKCPSC	no
Embryophyta	Papaveraceae	Papaver somniferum	C5167_045484	RZC82701	no			modifed_SINA	yes	48	84	CPVCTKSMYPPIQQCPSGHALCSNCKMKVNNKCPVC	no
Embryophyta	Papaveraceae	Papaver somniferum	C5167_046038	RZC83260	no			modifed_SINA	yes	59	95	CPVCMSSMYPPIHQCPNGHTLCSDCKARVHNCCPTC	no
Eudicotyledons	Malvaceae	Corchorus capsularis	CCACVL1_16097	OMO75674	no			modifed_SINA	yes	59	95	CPVCINLMYPPIYQCPNGHTVCSICKARVHNSCPTC	no
Eudicotyledons	Malvaceae	Corchorus capsularis	CCACVL1_27176	OMO55580	no			modifed_SINA	yes	109	145	CPICCEPLTIPVFQCDNGHIACTTCCLKVRHKCPSC	no
Eudicotyledons	Asteraceae	Cynara cardunculus	Ccrd_005587	KVH92398	no			modifed_SINA	yes	178	214	CPICLDPLCTPVFQCENGHIACSTCCSKVKRKCPSC	no
Eudicotyledons	Asteraceae	Cynara cardunculus	Ccrd_006922	KVH91065	no			modifed_SINA	yes	50	112	CPVCTNSMYPPIHQCHNGHTLCSTCKTRVHNRCPTCRQELGDIRCLALEKVAESLEFPCKYC	no
Eudicotyledons	Asteraceae	Cynara cardunculus	Ccrd_008982	KVH89030	no			modifed_SINA	yes	84	146	CPVCTNSMYPPIHQCHNGHTLCSTCKARVHNRCPTCRQELGDIRCLALEKVAESLELPCKYC	no
Eudicotyledons	Asteraceae	Cynara cardunculus	Ccrd_025575	KVH74157	no			modifed_SINA	yes	59	95	CPVCLNAMYPPIHQCSNGHTLCSGCKPRVHNRCPTC	no
Eudicotyledons	Actinidiaceae	Actinidia chinensis	CEY00_Acc02221	PSS35024	no			modifed_SINA	yes	88	124	CPVCFDTLTIPVFQCENGHVACSSCCIKLRNKCPSC	no
Eudicotyledons	Actinidiaceae	Actinidia chinensis	CEY00_Acc05900	PSS30614	no			modifed_SINA	yes	110	146	CPICLEPLSSPVFQCENGHVACSSCCIKLRNKCPSC	no
Eudicotyledons	Actinidiaceae	Actinidia chinensis	CEY00_Acc07570	PSS26277	no			modifed_SINA	yes	54	116	CPVCTNSMYPPIHQCHNGHTICSTCKARVQNRCPTCRQELGDIRCLALEKVAKSLELPCKYC	no
Eudicotyledons	Actinidiaceae	Actinidia chinensis	CEY00_Acc30440	PSR90240	no			modifed_SINA	yes	59	95	CPVCLNTMYPPIHQCPNGHTICLSCKTKVQNCCPIC	no
Eudicotyledons	Actinidiaceae	Actinidia chinensis	CEY00_Acc32506	PSR86877	no			modifed_SINA	yes	59	95	CPVCLNIMYRPIHQCPNGHTICLNCKTKVHNCCPIC	no
Eudicotyledons	Rutaceae	Citrus clementina	CICLE_v10012174mg	ESR43904	no			modifed_SINA	yes	87	123	CPICYESLTAPVFQCENGHIACSTCCSKIMNKCPSC	no
Eudicotyledons	Rutaceae	Citrus clementina	CICLE_v10012175mg	ESR43901	no			modifed_SINA	yes	96	132	CPVCYEPLNIPVYQCGNGHVVCHRCCCDLMNKCPSC	no
Eudicotyledons	Rutaceae	Citrus clementina	CICLE_v10012305mg	ESR43147	no			modifed_SINA	yes	55	91	CPVCTNLMYPPIHQCPNGHTLCSNCKNRVHNCCPTC	no
Eudicotyledons	Rutaceae	Citrus clementina	CICLE_v10013490mg	ESR43903	no			modifed_SINA	yes	54	90	CPICFEPLTVPVFQCVNGHLACSDCCAKIKRNCPTC	no
Eudicotyledons	Rutaceae	Citrus clementina	CICLE_v10013856mg	ESR43902	no			modifed_SINA	yes	33	70	CSMCDGHLTVPIFQCENGHLACSFCCITLKRKECYSC	no
Eudicotyledons	Rutaceae	Citrus clementina	CICLE_v10020998mg	ESR54328	no			modifed_SINA	yes	76	112	CPVCTNSMYPPIHQCHNGHTLCSTCKTRVHNRCPTC	no
Eudicotyledons	Cucurbitaceae	Citrullus lanatus	Cla97C03G059960	Cla97C03G059960.1	no			modifed_SINA	yes	111	147	CSICCEPLSIPIFQCENGHIACSSCCNKLKNKCATC	no
Eudicotyledons	Cucurbitaceae	Citrullus lanatus	Cla97C05G093120	Cla97C05G093120.1	no			modifed_SINA	yes	38	74	CYICCERLSIPVFQCENGHISCSSCCTKIQNKCPSC	no
Eudicotyledons	Cucurbitaceae	Cucumis sativus	Csa_3G185660	KGN57437	no			modifed_SINA	yes	38	74	CYICCEPLSIPVFQCENGHIACSSCCTKAQNKCPSC	no
Eudicotyledons	Brassicaceae	Camelina sativa	Csa00639s010	Csa00639s010.1	no			modifed_SINA	yes	26	63	CPICCLPLTSPIFQCENGHIQCYRCYKRLMRYKCPSC	no
Eudicotyledons	Brassicaceae	Camelina sativa	Csa00639s040	Csa00639s040.1	no			modifed_SINA	yes	81	117	CPNCFDPLIKPIFQCNNGHLACFVCCIKLKKRCSFC	no
Eudicotyledons	Brassicaceae	Camelina sativa	Csa00639s050	Csa00639s050.1	no			modifed_SINA	yes	59	95	CPICFEPLKKPIYQCTNGHLSCSSCCKKINNRCSFC	no
Eudicotyledons	Brassicaceae	Camelina sativa	Csa02g053390	Csa02g053390.1	no			modifed_SINA	yes	33	69	CPVCYEPLAIPVYQCDMGHVACHICWPRLNNKCPLC	no
Eudicotyledons	Brassicaceae	Camelina sativa	Csa02g055350	Csa02g055350.1	no			modifed_SINA	yes	37	73	CPVCCESLTTPIFQCDDGHLACSSCCSKLSNKCHAC	no
Eudicotyledons	Brassicaceae	Camelina sativa	Csa05g072270	Csa05g072270.1	no			modifed_SINA	yes	56	92	CPVCSHALTVPIFQCENGHIACSSCCMILRNKCPDC	no
Eudicotyledons	Brassicaceae	Camelina sativa	Csa05g072280	Csa05g072280.1	no			modifed_SINA	yes	135	171	CPVCCDALTDHIFQCDNGHIACSSCCTKLRHICPSC	no
Eudicotyledons	Brassicaceae	Camelina sativa	Csa05g072290	Csa05g072290.1	no			modifed_SINA	yes	163	199	CPVCSNALTSPIFQCDNGHIACSSCCTELRYKCHSC	no
Eudicotyledons	Brassicaceae	Camelina sativa	Csa05g072310	Csa05g072310.1	no			modifed_SINA	yes	42	115	CPVCSDSLTIPIFRCDNGHIACSSCCTKMKNVCPDCGDSIGDFRCLIMEKILEAFDVGRGFLFDLHLLDCPVC	no
Eudicotyledons	Brassicaceae	Camelina sativa	Csa05g072320	Csa05g072320.1	no			modifed_SINA	yes	45	81	CPICCYALTIPIFQCDNGHIACSSCCTKVRNKCPSC	no
Eudicotyledons	Brassicaceae	Camelina sativa	Csa05g072330	Csa05g072330.1	no			modifed_SINA	yes	26	63	CPICCLPLTSPIYQCENGHIACCRCYVRLMRYKCPSC	no
Eudicotyledons	Brassicaceae	Camelina sativa	Csa05g072340	Csa05g072340.1	no			modifed_SINA	yes	53	89	CLNCSKALTSPIYQCVDGHMTCSSCYNDLRNQCPSC	no
Eudicotyledons	Brassicaceae	Camelina sativa	Csa05g072360	Csa05g072360.1	no			modifed_SINA	yes	82	118	CPNCFDPLKKPIFQCNNGHLACFLCCIKLKKRCSLC	no
Eudicotyledons	Brassicaceae	Camelina sativa	Csa05g072390	Csa05g072390.1	no			modifed_SINA	yes	60	96	CPICFEPLKKPIYQCTNGHLSCSSCCKKMNNRCSFC	no
Eudicotyledons	Brassicaceae	Camelina sativa	Csa05g081760	Csa05g081760.1	no			modifed_SINA	yes	72	108	CPVCCDALTDHIFQCDNGHIACSSCCTKLRHICPSC	no
Eudicotyledons	Brassicaceae	Camelina sativa	Csa07g030830	Csa07g030830.1	no			modifed_SINA	yes	47	83	CPICCHALTIPIFQCDNGHIACSSCCTKVRNKCPSC	no
Eudicotyledons	Brassicaceae	Camelina sativa	Csa08g024100	Csa08g024100.1	no			modifed_SINA	yes	93	129	CSICFETLTIPIFQCDNGHLGCSSCCPKWCNKCPRC	no
Eudicotyledons	Brassicaceae	Camelina sativa	Csa10g038500	Csa10g038500.1	no			modifed_SINA	yes	45	81	CPICCHALTIPIFQCDNGHIACSSCCTKARNKCPAC	no
Eudicotyledons	Brassicaceae	Camelina sativa	Csa10g042940	Csa10g042940.1	no			modifed_SINA	yes	37	73	CPLCCEPLTIPIFQCDNGHLACSSCCPKLSNKCPSC	no
Eudicotyledons	Brassicaceae	Camelina sativa	Csa10g042950	Csa10g042950.1	no			modifed_SINA	yes	10	46	CPICYEALTVPIFQCDNGHIACSSCCPKLKNKCPAC	no
Eudicotyledons	Brassicaceae	Camelina sativa	Csa10g042980	Csa10g042980.1	no			modifed_SINA	yes	37	73	CPICVEPFTIPIFRCDNGHLACASCFPKLSNKCPSC	no
Eudicotyledons	Brassicaceae	Camelina sativa	Csa10g042990	Csa10g042990.1	no			modifed_SINA	yes	9	45	CPICFEALTIPIFQCENGHLACSSCCPKLSNKCPSC	no
Eudicotyledons	Brassicaceae	Camelina sativa	Csa10g043010	Csa10g043010.1	no			modifed_SINA	yes	198	234	CPICTDALTTPILQCDNGHISCSTCCNKLRNKCPSC	no
Eudicotyledons	Brassicaceae	Camelina sativa	Csa10g043060	Csa10g043060.1	no			modifed_SINA	yes	108	144	CPICCEPLKIPIYQCTNGHIACTSCWTKVKSICPSC	no
Eudicotyledons	Brassicaceae	Camelina sativa	Csa10g051480	Csa10g051480.1	no			modifed_SINA	yes	37	73	CPVCCESLTTPIFQCDDGHLACSSCCSKLSNKCHAC	no
Eudicotyledons	Brassicaceae	Camelina sativa	Csa11g051720	Csa11g051720.1	no			modifed_SINA	yes	53	89	CPICCEAFTTPIFQCDNGHLACASCCPKLRNKCPVC	no
Eudicotyledons	Brassicaceae	Camelina sativa	Csa11g051810	Csa11g051810.1	no			modifed_SINA	yes	9	45	CPICFEALTIPIFQCENGHLACTSCCPKLSNKCPSC	no
Eudicotyledons	Brassicaceae	Camelina sativa	Csa11g051830	Csa11g051830.1	no			modifed_SINA	yes	172	208	CPICFHALTIPIFQCDNEHLACSSCCSKLRYKCPTC	no
Eudicotyledons	Brassicaceae	Camelina sativa	Csa11g051840	Csa11g051840.1	no			modifed_SINA	yes	35	71	CPICTDALTTPILQCDNGHISCSTCCNKLRNKCPSC	no
Eudicotyledons	Brassicaceae	Camelina sativa	Csa11g051860	Csa11g051860.1	no			modifed_SINA	yes	27	63	CPICCEPLKNPIFQCDNGHLACSLCCTKVRNICPSC	no
Eudicotyledons	Brassicaceae	Camelina sativa	Csa11g051910	Csa11g051910.1	no			modifed_SINA	yes	53	89	CPICCEPLKIPIYQCTNGHIACTPCWTKVKSICPSC	no
Eudicotyledons	Brassicaceae	Camelina sativa	Csa11g062760	Csa11g062760.1	no			modifed_SINA	yes	33	69	CPVCYEPLAIPVYQCDMGHVACHICWPRLNNKCPLC	no
Eudicotyledons	Brassicaceae	Camelina sativa	Csa12g076380	Csa12g076380.1	no			modifed_SINA	yes	50	86	CPICYEALTILIFQCANGHIACSSCCPKLRNKCPAC	no
Eudicotyledons	Brassicaceae	Camelina sativa	Csa12g076410	Csa12g076410.1	no			modifed_SINA	yes	37	73	CPICVEPFSIPIFQCDNGHLACASCFPKLSNKCPSC	no
Eudicotyledons	Brassicaceae	Camelina sativa	Csa12g087720	Csa12g087720.1	no			modifed_SINA	yes	105	141	CPICCEPLKNPIFQCDNGHLACSLCCTKVRNICPSC	no
Eudicotyledons	Brassicaceae	Camelina sativa	Csa12g087750	Csa12g087750.1	no			modifed_SINA	yes	202	238	CPICFHALTVPIFQCENGHVACSSCCSKLRYKCPTC	no
Eudicotyledons	Brassicaceae	Camelina sativa	Csa12g087760	Csa12g087760.1	no			modifed_SINA	yes	9	45	CPICFEALTIPIFQCDNGHLACSSCCPKLSNKCPTC	no
Eudicotyledons	Brassicaceae	Camelina sativa	Csa13g034240	Csa13g034240.1	no			modifed_SINA	yes	40	76	CPICFETLTKPIFQCDDGHLACSSCCPKLSNKCPTC	no
Eudicotyledons	Brassicaceae	Camelina sativa	Csa13g034250	Csa13g034250.1	no			modifed_SINA	yes	51	86	CPICFETMTIPIFQCDNGHLACSSCCPKLSKCPSC	no
Eudicotyledons	Brassicaceae	Camelina sativa	Csa16g024210	Csa16g024210.1	no			modifed_SINA	yes	387	423	CPICCVTITSRIFQCDNGHVACLSCCVKMKKKCSAC	no
Eudicotyledons	Brassicaceae	Camelina sativa	Csa16g024220	Csa16g024220.1	no			modifed_SINA	yes	36	72	CPICCHALTIPIFQCDNGHIACSSCCTKLRNKCPAC	no
Eudicotyledons	Brassicaceae	Camelina sativa	Csa16g025240	Csa16g025240.1	no			modifed_SINA	yes	64	100	CPICFEPLKKPIYQCTNGHLSCSSCCKKINNRCSFC	no
Eudicotyledons	Brassicaceae	Camelina sativa	Csa17g025850	Csa17g025850.1	no			modifed_SINA	yes	18	56	CPICSEALTSPMPIFQCENGHIACSSCCTKVKNKCPAC	no
Eudicotyledons	Brassicaceae	Camelina sativa	Csa20g051610	Csa20g051610.1	no			modifed_SINA	yes	82	118	CPICFEPFTIPIFQCDNGHLACASCCPKLMNKCPSC	no
Eudicotyledons	Brassicaceae	Camelina sativa	Csa20g051640	Csa20g051640.1	no			modifed_SINA	yes	112	148	CPICFETLTIPIFQCDNGHLACSFCCPKLSNKCPSC	no
Eudicotyledons	Apiaceae	Daucus carota	DCAR_010733	KZN01979	no			modifed_SINA	yes	79	115	CPICFVALTAPVFQCNNGHIACSNCCCKIRNVCPSC	no
Eudicotyledons	Apiaceae	Daucus carota	DCAR_015249	KZM97389	no			modifed_SINA	yes	45	82	CVFCHTFLSIPVYQCDNGHLSCSACCRTLKKTTCPTC	no
Eudicotyledons	Apiaceae	Daucus carota	DCAR_025880	KZM88805	no			modifed_SINA	yes	214	250	CSICFKTFYIPIFECVNGHTTCSTCYYGVQNTCPSC	no
Liliopsida	Dioscoreaceae	Dioscorea rotundata	DRNTG_00321	DRNTG_00321.1	no			modifed_SINA	yes	62	98	CPICCHALDPPIHQCQNGHVMCSKCCVNLNGKCPSC	no
Liliopsida	Dioscoreaceae	Dioscorea rotundata	DRNTG_00324	DRNTG_00324.1	no			modifed_SINA	yes	82	118	CPVCYEALLHPIYQCKNGHVVCSRCCVTTSRKCPVC	no
Liliopsida	Dioscoreaceae	Dioscorea rotundata	DRNTG_20195	DRNTG_20195.1	no			modifed_SINA	yes	70	106	CPVCSNAMFPPIQQCPSGHTLCSTCKANVNNKCPVC	no
Liliopsida	Poaceae	Eragrostis curvula	EJB05_05429	TVU45919	no			modifed_SINA	yes	103	138	CLVCYEPLSPPILQCGVGHVLCSICRAQLTKCPLC	no
Liliopsida	Poaceae	Eragrostis curvula	EJB05_05430	TVU45920	no			modifed_SINA	yes	113	148	CPVCYEPLRAPILQCGVGHVLCSTCYLLLDKCSQC	no
Liliopsida	Poaceae	Eragrostis curvula	EJB05_05431	TVU45921	no			modifed_SINA	yes	42	77	CLVCYEPLSPPILQCGLGHVLCSICRARLSKCPLC	no
Liliopsida	Poaceae	Eragrostis curvula	EJB05_06775	TVU47185	no			modifed_SINA	yes	54	90	CPICVLPFEAEVYMCNNGHAACPRCCLSMSRKCGSC	no
Liliopsida	Poaceae	Eragrostis curvula	EJB05_13668	TVU40216	no			modifed_SINA	yes	67	107	CGVCFLPLKPPLFQCDVGHVVCSPCQRNLAAAAIRRCPVC	no
Liliopsida	Poaceae	Eragrostis curvula	EJB05_13681	TVU40228	no			modifed_SINA	yes	67	107	CGVCFLPLKPPLFQCDVGHVVCSPCQRNLAAAAIRRCPVC	no
Liliopsida	Poaceae	Eragrostis curvula	EJB05_25365	TVU33541	no			modifed_SINA	yes	59	95	CPVCTNSMLPPILQCPNGHTICSSCKVRVENHCPTC	no
Liliopsida	Poaceae	Eragrostis curvula	EJB05_31812	TVU22130	no			modifed_SINA	yes	86	123	CSLCSGFLKRPIYQCAAGHMVCCSCRFKFRGNGCRRC	no
Liliopsida	Poaceae	Eragrostis curvula	EJB05_31813	TVU22131	no			modifed_SINA	yes	62	100	CPVCLYPLRPPIFQCSVGHIICSTCCGKLKNPKKCLYC	no
Liliopsida	Poaceae	Eragrostis curvula	EJB05_31814	TVU22132	no			modifed_SINA	yes	40	78	CPICSEPLRPPIFQCAVGHLICSACCDKVPNLKKCHQC	no
Liliopsida	Poaceae	Eragrostis curvula	EJB05_31815	TVU22133	no			modifed_SINA	yes	33	71	CPICFDPLAPPIYQCLVGHFTCSSCYKKLPAMKKCHHC	no
Liliopsida	Poaceae	Eragrostis curvula	EJB05_31817	TVU22135	no			modifed_SINA	yes	51	87	CPLCFAPFLASIFQCKSGHPACESCCARVQNKCPTC	no
Liliopsida	Poaceae	Eragrostis curvula	EJB05_31822	TVU22140	no			modifed_SINA	yes	37	88	CPICFDMFLDSIFQASTREFILTSYTFVLCTNGHGVCERCCDRAHGKCPFC	no
Liliopsida	Poaceae	Eragrostis curvula	EJB05_31837	TVU22155	no			modifed_SINA	yes	83	119	CSICFEPLKPPIYQCEVGHAVCFICRGKLCNTCPIC	no
Liliopsida	Poaceae	Eragrostis curvula	EJB05_31839	TVU22157	no			modifed_SINA	yes	152	188	CPLCLAPFKASIFQCKNGHAACESCCASVQGKCPSC	no
Liliopsida	Poaceae	Eragrostis curvula	EJB05_31840	TVU22158	no			modifed_SINA	yes	59	96	CPLCTLPLTPPIFQCGVGHLCCGRCHGQLAGNQCHSC	no
Liliopsida	Poaceae	Eragrostis curvula	EJB05_31841	TVU22159	no			modifed_SINA	yes	82	118	CSICFEPLKPPIYQCEVGHAVCFRCRGKLCNTCPSC	no
Liliopsida	Poaceae	Eragrostis curvula	EJB05_31843	TVU22161	no			modifed_SINA	yes	61	104	CGVCFGPLVPPLFQCTKGHISCSECCTDGAMDDDDSESECMMC	no
Liliopsida	Poaceae	Eragrostis curvula	EJB05_31848	TVU22166	no			modifed_SINA	yes	58	95	CPLCSLPLKPPVFQCQIGHLACGTCRARLSTNQCRAC	no
Liliopsida	Poaceae	Eragrostis curvula	EJB05_31911	TVU22227	no			modifed_SINA	yes	48	107	CAICLMPFEAEIYMCTNGHAACAPCCLRINRKCWGCGEPIGDVRCRPLENLLADMCTQC	no
Liliopsida	Poaceae	Eragrostis curvula	EJB05_31912	TVU22228	no			modifed_SINA	yes	88	129	CCICFMPLDAEVYMASSSTCKNGHGACGNCCVRMNRKCGSC	no
Liliopsida	Poaceae	Eragrostis curvula	EJB05_33659	TVU17611	no			modifed_SINA	yes	85	123	CGICFRPLKPPIFQCNVGHVLCSPCLKKLENPAKCHVC	no
Liliopsida	Poaceae	Eragrostis curvula	EJB05_33661	TVU17613	no			modifed_SINA	yes	113	151	CGVCCLPLKPPIFQCERGHVVCSACCDKLKATGKCHVC	no
Liliopsida	Poaceae	Eragrostis curvula	EJB05_33671	TVU17623	no			modifed_SINA	yes	59	102	CGICFLALKPPIFQCDVGHVVCSPCRSKLLTAAAAASGRCPVC	no
Liliopsida	Poaceae	Eragrostis curvula	EJB05_33704	TVU17656	no			modifed_SINA	yes	85	123	CGICFRPLKPPIFQCNVGHVLCSPCLKKIENPAKCHVC	no
Liliopsida	Poaceae	Eragrostis curvula	EJB05_33705	TVU17657	no			modifed_SINA	yes	479	520	CTICFLPLKPPIFQCDVGHVVCSPCHDKLQEAEADGRCHVC	no
Liliopsida	Poaceae	Eragrostis curvula	EJB05_33713	TVU17665	no			modifed_SINA	yes	25	63	CGVCFNPLKPPIFQCDNGHELCSSCRDKLAPTGKCHVC	no
Liliopsida	Poaceae	Eragrostis curvula	EJB05_33714	TVU17666	no			modifed_SINA	yes	415	453	CGVCFLPLSPPVFQCDVGHIVCAACRAKLEVAGSCHVC	no
Liliopsida	Poaceae	Eragrostis curvula	EJB05_33724	TVU17674	no			modifed_SINA	yes	128	166	CGVCCLPLNPPIFQCFVGHFVCSACRCKMTAVERCHVC	no
Liliopsida	Poaceae	Eragrostis curvula	EJB05_33726	TVU17676	no			modifed_SINA	yes	23	61	CGVCFSALKPPIFQCDNGHALCSSCRDKLAPAGKCHVC	no
Liliopsida	Poaceae	Eragrostis curvula	EJB05_33738	TVU17688	no			modifed_SINA	yes	49	87	CGICCLPLKPPIFQCNVGHVVCSPCHNKLMGTGKCHLC	no
Liliopsida	Poaceae	Eragrostis curvula	EJB05_33761	TVU17710	no			modifed_SINA	yes	48	86	CGVCFLPLKPPIFQCEVGHLLCSPCRDRLAAAGKCHVC	no
Liliopsida	Poaceae	Eragrostis curvula	EJB05_33771	TVU17720	no			modifed_SINA	yes	119	157	CGVCFLPLKPPIFQCEVGHVVCSSCRDSLAAAGKCHVC	no
Liliopsida	Poaceae	Eragrostis curvula	EJB05_33772	TVU17721	no			modifed_SINA	yes	49	87	CGICCLPLKPPIFQCNVGHVVCSPCHNKLMGTGKCHLC	no
Liliopsida	Poaceae	Eragrostis curvula	EJB05_33773	TVU17722	no			modifed_SINA	yes	69	107	CGICCLPLKPPIFQCNVGHVVCSPCHNKLMGTGKCHLC	no
Liliopsida	Poaceae	Eragrostis curvula	EJB05_33774	TVU17723	no			modifed_SINA	yes	46	108	CDVCCHPLKPPIFECDNGHPLCSSCRDKLAPVGKCHVCRISTRGYRRSRAMEHLVEALCVRC	no
Liliopsida	Poaceae	Eragrostis curvula	EJB05_33782	TVU17731	no			modifed_SINA	yes	165	203	CGVCCLPLNPPIFQCFVGHFVCSACRSKMTAVERCHVC	no
Liliopsida	Poaceae	Eragrostis curvula	EJB05_33784	TVU17733	no			modifed_SINA	yes	124	187	CGVCFLPLKPPIFQCAVGHVVCSACRAKLAVVGRCYICCAPTPNSYRRCHAMEKLVDSICMPC	no
Liliopsida	Poaceae	Eragrostis curvula	EJB05_33785	TVU17734	no			modifed_SINA	yes	49	87	CGICCLPLKPPIFQCNVGHVVCSPCHNKLMGTGKCHLC	no
Liliopsida	Poaceae	Eragrostis curvula	EJB05_33786	TVU17735	no			modifed_SINA	yes	49	87	CGICCLPLKPPIFQCNVGHVVCSPCHNKLMGTGKCHLC	no
Liliopsida	Poaceae	Eragrostis curvula	EJB05_33792	TVU17741	no			modifed_SINA	yes	19	58	CGVCFLPLKLPIFQCQVGHVVCSPCRDTLAAAGGKCHVC	no
Liliopsida	Poaceae	Eragrostis curvula	EJB05_33794	TVU17743	no			modifed_SINA	yes	21	62	CGVCFLPLKPPIFQCKVGHVACAPCRDKLEAAGGGGGCHVC	no
Liliopsida	Poaceae	Eragrostis curvula	EJB05_33809	TVU17754	no			modifed_SINA	yes	49	87	CGICCLPLKPPIFQCNVGHVVCSPCHNKLMGTGKCHLC	no
Liliopsida	Poaceae	Eragrostis curvula	EJB05_33810	TVU17755	no			modifed_SINA	yes	50	90	CGVCFLPLKPPIFQCEVGHVVCSSCHDGLAATGNGKCHVC	no
Liliopsida	Poaceae	Eragrostis curvula	EJB05_33849	TVU17792	no			modifed_SINA	yes	21	88	CGVCCLPLKSPSSRVPLLFLTHIRIMNGATWLISTVILINLKYCDVGHVVCSPCCDKLKATGKCHVC	no
Liliopsida	Poaceae	Eragrostis curvula	EJB05_40713	TVU13181	no			modifed_SINA	yes	67	107	CGVCFLPLKPPLFQCDVGHVVCSPCQRNLAAAAIRRCPVC	no
Liliopsida	Poaceae	Eragrostis curvula	EJB05_48383	TVU05225	no			modifed_SINA	yes	65	102	CPLCTLPLKPPIFECETGHFVCGACHDQLPKDKCYAC	no
Liliopsida	Poaceae	Eragrostis curvula	EJB05_53478	TVU01088	no			modifed_SINA	yes	66	103	CPLCTLPLKPPIFQCESGHIVCGACHDQLPKDKCYAC	no
Liliopsida	Poaceae	Eragrostis curvula	EJB05_56002	TVT98670	no			modifed_SINA	yes	55	91	CPICVLPFEAEVYMCNNGHAACPRCCLSMSRKCGSC	no
Liliopsida	Poaceae	Eragrostis curvula	EJB05_56066	TVT98631	no			modifed_SINA	yes	84	125	CCICFMPLDAEVYMARSSTCKNGHGACGNCCVRMNRKCGSC	no
Liliopsida	Poaceae	Eragrostis curvula	EJB05_56067	TVT98632	no			modifed_SINA	yes	48	84	CAICLMPFEAEIYMCTNGHAACAPCCLRINRKCWCC	no
Liliopsida	Poaceae	Eragrostis tef	Et_s116-0.42-1.path1	Et_s116-0.42-1.mrna1	no			modifed_SINA	yes	60	96	CPVCTNSMLPPILQCPNGHTICSSCKVRVENHCPTC	no
Liliopsida	Poaceae	Eragrostis tef	Et_s12918-0.4-1.path1	Et_s12918-0.4-1.mrna1	no			modifed_SINA	yes	41	76	CPVCYEPLRAPILQCGVGHVLCSTCNILLNECPQC	no
Liliopsida	Poaceae	Eragrostis tef	Et_s12918-0.5-1.path1	Et_s12918-0.5-1.mrna1	no			modifed_SINA	yes	80	115	CPVCYEPLSLPILQCGVGHVLCSTCCARLTKCPLC	no
Liliopsida	Poaceae	Eragrostis tef	Et_s1350-0.15-1.path1	Et_s1350-0.15-1.mrna1	no			modifed_SINA	yes	37	72	CPVCYEPLRAPILQCGVGHVLCSTCNILLNECPQC	no
Liliopsida	Poaceae	Eragrostis tef	Et_s1350-0.16-1.path1	Et_s1350-0.16-1.mrna1	no			modifed_SINA	yes	7	42	CLVCYEPLSPPILQCGVGHVLCSTCCAQLTKCPLC	no
Liliopsida	Poaceae	Eragrostis tef	Et_s1665-0.19-1.path1	Et_s1665-0.19-1.mrna1	no			modifed_SINA	yes	54	92	CGICWLPLKPPIFQCEVGHVVCAACCVKLRETGKCHVC	no
Liliopsida	Poaceae	Eragrostis tef	Et_s2697-0.9-1.path1	Et_s2697-0.9-1.mrna1	no			modifed_SINA	yes	77	113	CSICFEPLEPPIYQCEVGHAVCFRCRGKLCNTCPSC	no
Liliopsida	Poaceae	Eragrostis tef	Et_s3420-0.11-1.path1	Et_s3420-0.11-1.mrna1	no			modifed_SINA	yes	60	96	CPVCTNSMLPPILQCPNGHTICSSCKVRVENHCPTC	no
Liliopsida	Poaceae	Eragrostis tef	Et_s349-0.40-1.path1	Et_s349-0.40-1.mrna1	no			modifed_SINA	yes	126	164	CGVCFLPLNPPIFQCFVGHIVCSACRSKMTVVERCHVC	no
Eudicotyledons	Myrtaceae	Eucalyptus grandis	EUGRSUZ_B02613	KCW85895	no			modifed_SINA	yes	52	88	CPVCMNLMYPPIYQCPNGHTLCSSCKTKLENLCPTC	no
Eudicotyledons	Myrtaceae	Eucalyptus grandis	EUGRSUZ_J01542	KCW52108	no			modifed_SINA	yes	123	159	CAVCLEPLTIPVFQCENGHIACSSCCRKISNKCPSC	no
Eudicotyledons	Brassicaceae	Eutrema salsugineum	EUTSA_v10006392mg	ESQ44494	no			modifed_SINA	yes	52	88	CPVCFNTLTIPIYQCDNGHVICYTCHKKLRKKCATC	no
Eudicotyledons	Brassicaceae	Eutrema salsugineum	EUTSA_v10018712mg	ESQ28691	no			modifed_SINA	yes	78	114	CPICCHALTSDIFQCDNGHIACSSCCTKLRNKCPFC	no
Eudicotyledons	Brassicaceae	Eutrema salsugineum	EUTSA_v10018780mg	ESQ28696	no			modifed_SINA	yes	111	147	CPTCNEPLKRPIYQCTNGHLACSSCLHKLRKKCPFC	no
Eudicotyledons	Brassicaceae	Eutrema salsugineum	EUTSA_v10018806mg	ESQ28277	no			modifed_SINA	yes	64	100	CPVCFHALTIPIFQCDNGHIACSSCCTKLRNQCPSC	no
Eudicotyledons	Brassicaceae	Eutrema salsugineum	EUTSA_v10027819mg	ESQ47267	no			modifed_SINA	yes	111	147	CPICCEPLKIPIFQCDNGHLACSMCCNKVKNICPSC	no
Eudicotyledons	Brassicaceae	Eutrema salsugineum	EUTSA_v10027852mg	ESQ47279	no			modifed_SINA	yes	57	93	CPVCFEALTIPIFQCDNGHLACSSCCAKLSDKCPSC	no
Eudicotyledons	Brassicaceae	Eutrema salsugineum	EUTSA_v10027864mg	ESQ47280	no			modifed_SINA	yes	57	93	CPICFEAFTIPIFQCDNGHLACSSCCAKLSDKCPSC	no
Eudicotyledons	Brassicaceae	Eutrema salsugineum	EUTSA_v10027865mg	ESQ47278	no			modifed_SINA	yes	56	92	CPICFETLTIPIFQCDNGHLACSSCCAKLSDKCPSC	no
Eudicotyledons	Brassicaceae	Eutrema salsugineum	EUTSA_v10027866mg	ESQ47281	no			modifed_SINA	yes	54	90	CPICFEAFTIPIFQCDNGHLTCSSCCPKLSDKCPSC	no
Eudicotyledons	Brassicaceae	Eutrema salsugineum	EUTSA_v10028143mg	ESQ47265	no			modifed_SINA	yes	39	75	CPICCEPLKIPIFQCDNGHLACSLCCNKVKNICPSC	no
Eudicotyledons	Brassicaceae	Eutrema salsugineum	EUTSA_v10028190mg	ESQ47264	no			modifed_SINA	yes	53	89	CPTCCEPLTIPIYQCINGHIACSLCCKRVNNICPSC	no
Eudicotyledons	Brassicaceae	Eutrema salsugineum	EUTSA_v10028216mg	ESQ47330	no			modifed_SINA	yes	39	75	CPICFEPLNIPIFQCDNGHLACSSCCAELSDKCPSC	no
Eudicotyledons	Brassicaceae	Eutrema salsugineum	EUTSA_v10028229mg	ESQ47274	no			modifed_SINA	yes	32	68	CPICWEPLVIPIFQCDNGHLACHTCFPKLKNKCPVC	no
Eudicotyledons	Brassicaceae	Eutrema salsugineum	EUTSA_v10028270mg	ESQ47268	no			modifed_SINA	yes	32	68	CPICRDPLTTSIYQCDSGHIACSICCEELGNICPYC	no
Eudicotyledons	Cannabaceae	Cannabis sativa female	evm.TU.02.1827	cds.evm.model.02.1827	no			modifed_SINA	yes	680	742	CPVCTNSMYPPIHQCHNGHTLCSTCKTRVHNRCPTCRQELGDIRCLALEKVAESLELPCKYC	no
Eudicotyledons	Cannabaceae	Cannabis sativa female	evm.TU.07.1785	cds.evm.model.07.1785	no			modifed_SINA	yes	93	129	CSICFEPLTIPVFQCENGHTACSTCCTKINNKCPSC	no
Eudicotyledons	Anacardiaceae	Pistacia vera	EVM0001055	EVM0001055.1	no			modifed_SINA	yes	125	161	CPICYESLSSPVFQCENGHIACSSCCTKIMNKCPSC	no
Eudicotyledons	Anacardiaceae	Pistacia vera	EVM0009194	EVM0009194.1	no			modifed_SINA	yes	20	56	CPICFEPLYSPVFQCENGHIVCSSCCTQIRNKCPSC	no
Eudicotyledons	Anacardiaceae	Pistacia vera	EVM0012877	EVM0012877.1	no			modifed_SINA	yes	55	91	CPVCRSLMYPPIHQCPNGHTLCSNCKNRVHNCCPTC	no
Eudicotyledons	Anacardiaceae	Pistacia vera	EVM0018331	EVM0018331.1	no			modifed_SINA	yes	55	91	CPVCRSLMYPPIHQCPNGHTLCSNCKNRVHNCCPTC	no
Eudicotyledons	Moraceae	Ficus carica	FCD_00016443	FCD_00016443-RA	no			modifed_SINA	yes	368	404	CSICFDPLTIPVFQCENGHIACSSCCTKLSHKCPSC	no
Eudicotyledons	Brassicaceae	Arabidopsis thaliana	fgenesh1_pg.C_scaffold_7003383	fgenesh1_pg.C_scaffold_7003383	no			modifed_SINA	yes	169	205	CPICFEALTIPIFQCDNGHLACSSCCHKLSNKCPTC	no
Eudicotyledons	Brassicaceae	Arabidopsis halleri	g20628	g20628.t1	no			modifed_SINA	yes	49	85	CPICYEALTIPIFQCDNGHLACSSCCPKLSNKCPAC	no
Eudicotyledons	Brassicaceae	Arabidopsis halleri	g20629	g20629.t1	no			modifed_SINA	yes	50	86	CPICYEAFTIPIFQCENGHLACSSCCPKLSNKCPTC	no
Eudicotyledons	Brassicaceae	Arabidopsis halleri	g20630	g20630.t1	no			modifed_SINA	yes	50	86	CPICYEAFTIPIFQCDNGHLACSSCCPKLNNKCPAC	no
Eudicotyledons	Brassicaceae	Arabidopsis halleri	g20631	g20631.t1	no			modifed_SINA	yes	37	73	CPICVEPFTIPIFQCDNGHLACSSCCPKLSFKCPSC	no
Eudicotyledons	Brassicaceae	Arabidopsis halleri	g20634	g20634.t1	no			modifed_SINA	yes	8	44	CPICFEPLTTPIFECGNGHLACSSCCPKLSNKCPSC	no
Eudicotyledons	Brassicaceae	Arabidopsis halleri	g20847	g20847.t1	no			modifed_SINA	yes	111	147	CPICCEPLKIPIFQCDNGHLACTLCCTKVRNRCPSC	no
Eudicotyledons	Brassicaceae	Arabidopsis halleri	g20849	g20849.t1	no			modifed_SINA	yes	61	97	CPVCSDALTIPIFQCDNGHIACSTCYKILKNRCPAC	no
Eudicotyledons	Brassicaceae	Arabidopsis halleri	g20852	g20852.t1	no			modifed_SINA	yes	23	59	CPICYEALTIPIFQCDNGHLTCSSCCPKLNNKCPTC	no
Eudicotyledons	Brassicaceae	Arabidopsis halleri	g20853	g20853.t1	no			modifed_SINA	yes	164	200	CPICFDALTIPIFQCDNGHLACSSCCPKLSNKCPTC	no
Eudicotyledons	Brassicaceae	Arabidopsis halleri	g20854	g20854.t1	no			modifed_SINA	yes	169	205	CPICFEALTIPIFQCDNGHLACSSCCHKLSNKCPTC	no
Eudicotyledons	Brassicaceae	Arabidopsis halleri	g20856	g20856.t1	no			modifed_SINA	yes	37	73	CPICVEPFTIPIFQCDNGHLACASCCPKLSNKCPAC	no
Eudicotyledons	Brassicaceae	Arabidopsis halleri	g30587	g30587.t1	no			modifed_SINA	yes	75	122	CPTCYVPGLGKIIAYYVPLKTPIYQCKNGHLACSSCCKIMNKRCSFC	no
Eudicotyledons	Brassicaceae	Arabidopsis halleri	g30589	g30589.t1	no			modifed_SINA	yes	73	109	CPHCFDPLKKPIFQCNNGHLACFLCCIKLKKRCSFC	no
Eudicotyledons	Brassicaceae	Arabidopsis halleri	g31181	g31181.t1	no			modifed_SINA	yes	41	77	CPVCCHALTSPIFRCDNGHIACSSCCTNLRNKCPAC	no
Eudicotyledons	Brassicaceae	Arabidopsis halleri	g31889	g31889.t1	no			modifed_SINA	yes	33	69	CPVCCEALTIPIFQCDNGHLACASCCPKLSNKCPSC	no
Eudicotyledons	Myrtaceae	Corymbia citriodora.Ccitriodora	gene-BT93_L4959	Cocit.L4959.1	no			modifed_SINA	yes	123	159	CAVCIEPLTIPVFQCDNGHIACSSCCRKISNKCPSC	no
Eudicotyledons	Myrtaceae	Corymbia citriodora.Ccitriodora	gene-BT93_L4960	Cocit.L4960.1	no			modifed_SINA	yes	124	160	CAVCFEPLTIPVFQCNNGHIACFSCCKKISNKCPSC	no
Eudicotyledons	Myrtaceae	Corymbia citriodora.Ccitriodora	gene-BT93_L4961	Cocit.L4961.1	no			modifed_SINA	yes	84	120	CAVCVEPLTIPVFQCVNGHIACSSCCKKISNKCPSC	no
Eudicotyledons	Myrtaceae	Corymbia citriodora.Ccitriodora	gene-BT93_L4963	Cocit.L4963.1	no			modifed_SINA	yes	122	158	CAVCIEPLTIPVFQCDNGHIACSSCCRKISNKCPSC	no
Eudicotyledons	Myrtaceae	Corymbia citriodora.Ccitriodora	gene-BT93_L4964	Cocit.L4964.1	no			modifed_SINA	yes	124	160	CAVCFEPLTIPVFQCDNGHIACFSCCKKISNKCPSC	no
Eudicotyledons	Myrtaceae	Corymbia citriodora.Ccitriodora	gene-BT93_L4965	Cocit.L4965.1	no			modifed_SINA	yes	83	119	CAVCVEPLTIPVFQCVNGHIACSSCCKKIGNKCPSC	no
Eudicotyledons	Asteraceae	Lactuca sativa	gene-LSAT_1X113921	cds-PLY95168.1	no			modifed_SINA	yes	61	97	CPVCLNAMYPPIHQCSNGHTLCSGCKPHVHNRCPTC	no
Eudicotyledons	Asteraceae	Lactuca sativa	gene-LSAT_2X81160	cds-PLY94557.1	no			modifed_SINA	yes	158	194	CPICLEPLCAPIYQCENGHIACSPCCRKSNLKCPSC	no
Eudicotyledons	Asteraceae	Lactuca sativa	gene-LSAT_2X81280	cds-PLY94553.1	no			modifed_SINA	yes	143	179	CPICLESLRSPIYQCENGHIACSCCCSKSNHKCPSC	no
Eudicotyledons	Asteraceae	Lactuca sativa	gene-LSAT_4X155121	cds-PLY87226.1	no			modifed_SINA	yes	195	231	CPICLDPLFSPVFQCENGHIACSTCCQKVKRKCPSC	no
Eudicotyledons	Frullaniaceae	Glycine max	GLYMA_03G146300	KRH67087	no			modifed_SINA	yes	60	96	CPVCKNLMYPPIHQCPNGHTLCSHCKVEVHNICPSC	yes
Eudicotyledons	Frullaniaceae	Glycine max	GLYMA_05G124500	KRH58384	no			modifed_SINA	yes	91	127	CCICYEPLAAPVFQCENGHIACSTCCVRLSNKCPMC	yes
Eudicotyledons	Frullaniaceae	Glycine max	GLYMA_08G079600	KRH42263	no			modifed_SINA	yes	91	127	CCICYEPLTSPVFQCENGHIACSICCVRLSNKCPMC	yes
Eudicotyledons	Frullaniaceae	Glycine max	GLYMA_19G149600	KRG95412	no			modifed_SINA	yes	93	129	CPVCKNLMYPPIHQCPNGHTLCSHCKVEVHNICPSC	yes
Liliopsida	Poaceae	Panicum hallii.PhalliiHAL	GQ55_3G115000	PUZ64079	no			modifed_SINA	yes	64	102	CGVCFHPLKPPIFQCDEGHVVCSLCRDKLTPAGKCHVC	no
Liliopsida	Poaceae	Panicum hallii.PhalliiHAL	GQ55_3G402200	PUZ67064	no			modifed_SINA	yes	91	127	CSICFEPLRPPLYQCQNGHVACFSCWSRLTNKCHIC	no
Liliopsida	Poaceae	Panicum hallii.PhalliiHAL	GQ55_5G458800	PUZ57811	no			modifed_SINA	yes	48	88	CCVCSGPLTTPLFQCTKGHISCSGCCTDGAKADECECLMC	no
Liliopsida	Poaceae	Panicum hallii.PhalliiHAL	GQ55_5G459000	PUZ57812	no			modifed_SINA	yes	40	79	CPRCNHPFKPPIYQFLCDAGHLACSNCHGRLPKDKCYAC	no
Liliopsida	Poaceae	Panicum hallii.PhalliiHAL	GQ55_5G459400	PUZ57816	no			modifed_SINA	yes	101	138	CPICTLPLKPPIFQCGVGHTACGSCHGQLPTNQCHSC	no
Liliopsida	Poaceae	Panicum hallii.PhalliiHAL	GQ55_5G459500	PUZ57819	no			modifed_SINA	yes	71	107	CTICFEPLQPPIYQCEVGHAVCHVCRGKLGNTCPIC	no
Liliopsida	Poaceae	Panicum hallii.PhalliiHAL	GQ55_5G460100	PUZ57824	no			modifed_SINA	yes	59	95	CPLCSAPFEAAIFQCNNGHAACRDCCDRVRGTCPSC	no
Liliopsida	Poaceae	Panicum hallii.PhalliiHAL	GQ55_5G460300	PUZ57826	no			modifed_SINA	yes	232	274	CVRCRDLLSSPVYECAAGHVTCATCHDSANGGGGGDHKCSHC	no
Liliopsida	Poaceae	Panicum hallii.PhalliiHAL	GQ55_9G147700	PUZ37791	no			modifed_SINA	yes	20	55	CPVCYEPLEPPIFQCGVGHLICKLCYARLEKCPLC	no
Eudicotyledons	Brassicaceae	Brassica napus	GSBRNA2T00005128001	CDY70665	no			modifed_SINA	yes	91	127	CPCCFEPLKRPVFQCNNGHLACYSCCTKLKKKCSLC	no
Eudicotyledons	Brassicaceae	Brassica napus	GSBRNA2T00007069001	CDY52473	no			modifed_SINA	yes	50	86	CPICYEPLTVPIFQCDNGHLACSSCCPKLSNKCPAC	no
Eudicotyledons	Brassicaceae	Brassica napus	GSBRNA2T00010781001	CDY53462	no			modifed_SINA	yes	43	79	CPVCFDSLTIPIFQCENGHIACSTCCGKLRQKCATC	no
Eudicotyledons	Brassicaceae	Brassica napus	GSBRNA2T00010784001	CDY53465	no			modifed_SINA	yes	41	77	CPICFHPLTIPIFQCDNGHIVCSTCCEKLSQKCATC	no
Eudicotyledons	Brassicaceae	Brassica napus	GSBRNA2T00033154001	CDY25763	no			modifed_SINA	yes	30	66	CPICCEPLKIPIFQCENGHLACSQCCEKVKKICPSC	no
Eudicotyledons	Brassicaceae	Brassica napus	GSBRNA2T00036798001	CDY27008	no			modifed_SINA	yes	97	133	CPICCEPLKAPIFQCDNGHLACSVCCAKVRNICPSC	no
Eudicotyledons	Brassicaceae	Brassica napus	GSBRNA2T00037127001	CDY27251	no			modifed_SINA	yes	386	422	CPLCFNPLTIPIFQCDNGHIACFTCLHKLKQKCATC	no
Eudicotyledons	Brassicaceae	Brassica napus	GSBRNA2T00048625001	CDY10787	no			modifed_SINA	yes	46	82	CPICCVPLTSNIFQCDNGHIACPTCCNKLRNKCPSC	no
Eudicotyledons	Brassicaceae	Brassica napus	GSBRNA2T00060118001	CDY36208	no			modifed_SINA	yes	289	325	CPVCCQALTQHVFQCDNGHIACSSCCLKLRNKCPVC	no
Eudicotyledons	Brassicaceae	Brassica napus	GSBRNA2T00060119001	CDY36209	no			modifed_SINA	yes	76	112	CLVCCHALTNPIFQCENGHIACSSCCLKLRSKCPVC	no
Eudicotyledons	Brassicaceae	Brassica napus	GSBRNA2T00060121001	CDY36211	no			modifed_SINA	yes	95	131	CPTCLEPLRGPIYQCVNGHITCSPCLPRVYKQCPVC	no
Eudicotyledons	Brassicaceae	Brassica napus	GSBRNA2T00061816001	CDY12498	no			modifed_SINA	yes	30	66	CPICREPLKIPIFQCENGHLACSQCCEKVKKICPSC	no
Eudicotyledons	Brassicaceae	Brassica napus	GSBRNA2T00069207001	CDY68078	no			modifed_SINA	yes	37	73	CPICTEPLIAPIFQCDNGHTVCSICCPKLRNKCPFC	no
Eudicotyledons	Brassicaceae	Brassica napus	GSBRNA2T00088378001	CDY47873	no			modifed_SINA	yes	92	128	CPICCEPLKAPIFQCDNGHLACSMCCTKVRNICPSC	no
Eudicotyledons	Brassicaceae	Brassica napus	GSBRNA2T00101918001	CDX95911	no			modifed_SINA	yes	51	87	CPVCCHALTRPVFQCDNGHIACSSCCTNLRSKCPSC	no
Eudicotyledons	Brassicaceae	Brassica napus	GSBRNA2T00102195001	CDX96138	no			modifed_SINA	yes	99	135	CPTCLEPLRGPIYQCHNGHITCSPCLPRVYKHCPVC	no
Eudicotyledons	Brassicaceae	Brassica napus	GSBRNA2T00102197001	CDX96140	no			modifed_SINA	yes	56	92	CPVCFQALTQHVFQCDNGHIACSSCCRELRNKCPAC	no
Eudicotyledons	Brassicaceae	Brassica napus	GSBRNA2T00108251001	CDX99687	no			modifed_SINA	yes	49	85	CPICFEPLTIPIFQCDNGHLACSSCCPKLSNKCPAC	no
Eudicotyledons	Brassicaceae	Brassica napus	GSBRNA2T00112782001	CDY01695	no			modifed_SINA	yes	22	58	CPICVEPFTIPIFQCDNGHLACSSCCPKLRNKCPSC	no
Eudicotyledons	Brassicaceae	Brassica napus	GSBRNA2T00112786001	CDY01699	no			modifed_SINA	yes	46	105	CPICFEAFTIPIFQCENGHLACSSCCPKMSNKCPTCALPTGHIRCRPMESVVESVCVPC	no
Eudicotyledons	Brassicaceae	Brassica napus	GSBRNA2T00112880001	CDY01756	no			modifed_SINA	yes	54	90	CPVCCHTLTRPVFQCDNGHIACSACCTNLRNRCPSC	no
Eudicotyledons	Brassicaceae	Brassica napus	GSBRNA2T00112882001	CDY01758	no			modifed_SINA	yes	206	242	CPVCCHALTNPIFQCDNGHIACSSCCTNLRNKCPSC	no
Eudicotyledons	Brassicaceae	Brassica napus	GSBRNA2T00114482001	CDX74557	no			modifed_SINA	yes	46	82	CPICFEAFTIPIFQCENGHLACSSCCPKISNKCPTC	no
Eudicotyledons	Brassicaceae	Brassica napus	GSBRNA2T00154684001	CDX92848	no			modifed_SINA	yes	42	78	CPVCTFSMYPPIHQCQNGHTFCSTCKVRVHNRCPTC	no
Eudicotyledons	Brassicaceae	Brassica napus	GSBRNA2T00156015001	CDX72185	no			modifed_SINA	yes	386	422	CPLCFDPLTIPIFQCDNGHIACFTCLHKLKQKCATC	no
Eudicotyledons	Rubiaceae	Coffea canephora	GSCOC_T00010856001	CDP18348	no			modifed_SINA	yes	56	92	CPVCLNAMYPPIHQCSNGHTICSGCKPRVHNRCPTC	no
Eudicotyledons	Rubiaceae	Coffea canephora	GSCOC_T00013207001	CDP17668	no			modifed_SINA	yes	13	48	CPVCMNTMFPPIRQCSNGHALCSNCKSRVNRCPIC	no
Eudicotyledons	Rubiaceae	Coffea canephora	GSCOC_T00027716001	CDP08670	no			modifed_SINA	yes	55	117	CPVCTNSMYPPIHQCHNGHTLCSTCKVRVHNRCPTCRQELGDIRCLALEKVAESLELPCKYC	no
Eudicotyledons	Rubiaceae	Coffea canephora	GSCOC_T00030791001	CDP10166	no			modifed_SINA	yes	123	159	CPVCGSSMYPPIHQCPNGHTLCANCKVRVHNSCPTC	no
Eudicotyledons	Rubiaceae	Coffea canephora	GSCOC_T00040195001	CDP02721	no			modifed_SINA	yes	133	169	CPICIEPLSIPVFQCENGHIACSSCCLKIRNKCPSC	no
Eudicotyledons	Asteraceae	Helianthus annuus	HanXRQr2_Chr01g0032341	HanXRQr2_Chr01g0032341	no			modifed_SINA	yes	54	90	CPVCLSIMHPPIHQCPNGHTICVVCKSKVQNSCPIC	no
Eudicotyledons	Asteraceae	Helianthus annuus	HanXRQr2_Chr11g0470191	HanXRQr2_Chr11g0470191	no			modifed_SINA	yes	110	146	CPICLDPLSTPVFQCENGHIACSLCCSKVKRKCPSC	no
Eudicotyledons	Asteraceae	Helianthus annuus	HanXRQr2_Chr11g0502211	HanXRQr2_Chr11g0502211	no			modifed_SINA	yes	57	93	CPVCLNAMYPPIHQCSNGHTLCSGCKPRVHNRCPTC	no
Liliopsida	Poaceae	Hordeum vulgare GoldenPromise	HORVU.MOREX.r2.2HG0173800	HORVU.MOREX.r2.2HG0173800.1	no			modifed_SINA	yes	125	162	CKACRRMLSPPVYQCPFAHVTCSRCHEEVGDNRCSCC	yes
Liliopsida	Poaceae	Hordeum vulgare GoldenPromise	HORVU.MOREX.r2.2HG0174060	HORVU.MOREX.r2.2HG0174060.1	no			modifed_SINA	yes	136	173	CRSCHRMLSSPVYECPDGHVTCSTCRANIGDNRCNYC	yes
Liliopsida	Poaceae	Hordeum vulgare GoldenPromise	HORVU.MOREX.r2.3HG0185320	HORVU.MOREX.r2.3HG0185320.1	no			modifed_SINA	yes	31	68	CTICFEHLTTEIYQCSVGHFVCSSCRDKILDKKCPTC	yes
Liliopsida	Poaceae	Hordeum vulgare GoldenPromise	HORVU.MOREX.r2.3HG0185340	HORVU.MOREX.r2.3HG0185340.1	no			modifed_SINA	yes	34	71	CYVCSEPLRPPIFQCSLGHFICLSCRSEILDKKCLLC	yes
Liliopsida	Poaceae	Hordeum vulgare GoldenPromise	HORVU.MOREX.r2.3HG0185350	HORVU.MOREX.r2.3HG0185350.1	no			modifed_SINA	yes	36	72	CPICYGPLGPKIFQCSVGHCICLSCREKLDKKCPVC	yes
Liliopsida	Poaceae	Hordeum vulgare GoldenPromise	HORVU.MOREX.r2.3HG0185460	HORVU.MOREX.r2.3HG0185460.1	no			modifed_SINA	yes	24	62	CAFCYHPLRPPVFQCRVGHVICSSCHHKLRKKDKCHVC	yes
Liliopsida	Poaceae	Hordeum vulgare GoldenPromise	HORVU.MOREX.r2.3HG0185680	HORVU.MOREX.r2.3HG0185680.1	no			modifed_SINA	yes	21	60	CAVCHAALKPPVFKCKNEHAVCCACAGGGGGTDKLCGPC	yes
Liliopsida	Poaceae	Hordeum vulgare GoldenPromise	HORVU.MOREX.r2.3HG0185690	HORVU.MOREX.r2.3HG0185690.1	no			modifed_SINA	yes	140	181	CAACRAPLKPPVFKCDKEHFVCCACGRNGGGDGATKHCGPC	yes
Liliopsida	Poaceae	Hordeum vulgare GoldenPromise	HORVU.MOREX.r2.3HG0185780	HORVU.MOREX.r2.3HG0185780.1	no			modifed_SINA	yes	35	72	CPVCSAPLRPPVFQCTLGHFVCSPCCDKLPDGKCQAC	yes
Liliopsida	Poaceae	Hordeum vulgare GoldenPromise	HORVU.MOREX.r2.3HG0185810	HORVU.MOREX.r2.3HG0185810.1	no			modifed_SINA	yes	5	42	CPLCQLPFKPPVFQCKRGHLACGGCVARLPCGQCKAC	yes
Liliopsida	Poaceae	Hordeum vulgare GoldenPromise	HORVU.MOREX.r2.3HG0185830	HORVU.MOREX.r2.3HG0185830.1	no			modifed_SINA	yes	50	95	CRICSEPLKPPIFKCGAGHVLCCQCPEKLREVGDVLRLGTFCALC	yes
Liliopsida	Poaceae	Hordeum vulgare GoldenPromise	HORVU.MOREX.r2.3HG0185890	HORVU.MOREX.r2.3HG0185890.1	no			modifed_SINA	yes	98	135	CPICSSPFKPPVLQCKRGHLACGSCVAKLPWKQCQRC	yes
Liliopsida	Poaceae	Hordeum vulgare GoldenPromise	HORVU.MOREX.r2.3HG0185910	HORVU.MOREX.r2.3HG0185910.1	no			modifed_SINA	yes	64	129	CPLCTLTLKPPVVQCKGGHLACGGCPAEPCRRCEHGGAFDIRNTAMDAVVSAARVECPHDGCRAC	yes
Liliopsida	Poaceae	Hordeum vulgare GoldenPromise	HORVU.MOREX.r2.3HG0185930	HORVU.MOREX.r2.3HG0185930.1	no			modifed_SINA	yes	71	110	CPICNRPFKPPVFQCSGGHLACAQCRGERPGSQWQCQRC	yes
Liliopsida	Poaceae	Hordeum vulgare GoldenPromise	HORVU.MOREX.r2.3HG0185960	HORVU.MOREX.r2.3HG0185960.1	no			modifed_SINA	yes	445	482	CRVCYHPVKPPVFQCNVGHLACGRCLAELPGEQCHIC	yes
Liliopsida	Poaceae	Hordeum vulgare GoldenPromise	HORVU.MOREX.r2.3HG0185970	HORVU.MOREX.r2.3HG0185970.1	no			modifed_SINA	yes	801	838	CRVCSHPVKPPVFQCNVGHLACGRCLAELPDEQCQMC	yes
Liliopsida	Poaceae	Hordeum vulgare GoldenPromise	HORVU.MOREX.r2.3HG0195520	HORVU.MOREX.r2.3HG0195520.1	no			modifed_SINA	yes	55	91	CDVCFLPFESQIYSCKNGHAACGSCCISMRRKCPTC	yes
Liliopsida	Poaceae	Hordeum vulgare GoldenPromise	HORVU.MOREX.r2.3HG0195660	HORVU.MOREX.r2.3HG0195660.1	no			modifed_SINA	yes	66	102	CDICFLPFESRVYSCKNGHAACAACCINMERECPSC	yes
Liliopsida	Poaceae	Hordeum vulgare GoldenPromise	HORVU.MOREX.r2.4HG0288720	HORVU.MOREX.r2.4HG0288720.1	no			modifed_SINA	yes	303	341	CAACPAPLKRPVFKCGDGHVVCSDCGCGGGANKHCDLC	yes
Liliopsida	Poaceae	Hordeum vulgare GoldenPromise	HORVU.MOREX.r2.4HG0320070	HORVU.MOREX.r2.4HG0320070.1	no			modifed_SINA	yes	38	74	CPVCFLPLRPPIFQCTVGHTICSSCRNMLTDKCCLC	yes
Liliopsida	Poaceae	Hordeum vulgare GoldenPromise	HORVU.MOREX.r2.4HG0345730	HORVU.MOREX.r2.4HG0345730.1	no			modifed_SINA	yes	136	172	CSICFEPLCPPLYQCQNGHVACLSCWSRLSNKCHIC	yes
Liliopsida	Poaceae	Hordeum vulgare GoldenPromise	HORVU.MOREX.r2.6HG0515730	HORVU.MOREX.r2.6HG0515730.1	no			modifed_SINA	yes	87	124	CDMCHGLLKAPIFQCSLLRHVACRSCSECHGGKCRPC	yes
Liliopsida	Poaceae	Hordeum vulgare	HORVU.MOREX.r3.1HG0013070	HORVU.MOREX.r3.1HG0013070.1	no			modifed_SINA	yes	36	72	CTICFVPLRPPIFQCSVGHFICFECKDQLDYKCPTC	yes
Liliopsida	Poaceae	Hordeum vulgare	HORVU.MOREX.r3.2HG0209000	HORVU.MOREX.r3.2HG0209000.1	no			modifed_SINA	yes	125	162	CKACRRMLSPPVYQCPFAHVTCSRCHEEVGDNRCSCC	yes
Liliopsida	Poaceae	Hordeum vulgare GoldenPromise	HORVU.MOREX.r3.2HG0209270	HORVU.MOREX.r3.2HG0209270.1	no			modifed_SINA	yes	136	173	CRSCHRMLSSPVYECPDGHVTCSTCRANIGDNRCNYC	yes
Liliopsida	Poaceae	Hordeum vulgare GoldenPromise	HORVU.MOREX.r3.3HG0223150	HORVU.MOREX.r3.3HG0223150.1	no			modifed_SINA	yes	24	62	CAFCYHPLRPPVFQCRVGHVICSSCHHKLRKKDKCHVC	yes
Liliopsida	Poaceae	Hordeum vulgare	HORVU.MOREX.r3.3HG0223300	HORVU.MOREX.r3.3HG0223300.1	no			modifed_SINA	yes	36	72	CPICYGPLGPKIFQCSVGHCICLSCREKLDKKCPVC	yes
Liliopsida	Poaceae	Hordeum vulgare	HORVU.MOREX.r3.3HG0223310	HORVU.MOREX.r3.3HG0223310.1	no			modifed_SINA	yes	34	71	CYVCSEPLRPPIFQCSLGHFICLSCRSEILDKKCLLC	yes
Liliopsida	Poaceae	Hordeum vulgare	HORVU.MOREX.r3.3HG0223360	HORVU.MOREX.r3.3HG0223360.1	no			modifed_SINA	yes	31	68	CTICFEHLTTEIYQCSVGHFVCSSCRDKILDKKCPTC	yes
Liliopsida	Poaceae	Hordeum vulgare	HORVU.MOREX.r3.3HG0223600	HORVU.MOREX.r3.3HG0223600.1	no			modifed_SINA	yes	21	60	CAVCHAALKPPVFKCKNEHAVCCACAGGGGGTDKLCGPC	yes
Liliopsida	Poaceae	Hordeum vulgare GoldenPromise	HORVU.MOREX.r3.3HG0223610	HORVU.MOREX.r3.3HG0223610.1	no			modifed_SINA	yes	140	181	CAACRAPLKPPVFKCDKEHFVCCACGRNGGGDGATKHCGPC	yes
Liliopsida	Poaceae	Hordeum vulgare GoldenPromise	HORVU.MOREX.r3.3HG0223650	HORVU.MOREX.r3.3HG0223650.1	no			modifed_SINA	yes	140	181	CAACRAPLKPPVFKCDKEHFVCCACGRNGGGDGATKHCGPC	yes
Liliopsida	Poaceae	Hordeum vulgare	HORVU.MOREX.r3.3HG0223750	HORVU.MOREX.r3.3HG0223750.1	no			modifed_SINA	yes	35	72	CPVCSAPLRPPVFQCTLGHFVCSPCCDKLPDGKCQAC	yes
Liliopsida	Poaceae	Hordeum vulgare	HORVU.MOREX.r3.3HG0223780	HORVU.MOREX.r3.3HG0223780.1	no			modifed_SINA	yes	5	42	CPLCQLPFKPPVFQCKRGHLACGGCVARLPCGQCKAC	yes
Liliopsida	Poaceae	Hordeum vulgare	HORVU.MOREX.r3.3HG0223800	HORVU.MOREX.r3.3HG0223800.1	no			modifed_SINA	yes	50	95	CRICSEPLKPPIFKCGAGHVLCCQCPEKLREVGDVLRLGTFCALC	yes
Liliopsida	Poaceae	Hordeum vulgare	HORVU.MOREX.r3.3HG0223870	HORVU.MOREX.r3.3HG0223870.1	no			modifed_SINA	yes	98	135	CPICSSPFKPPVLQCKRGHLACGSCVAKLPWKQCQRC	yes
Liliopsida	Poaceae	Hordeum vulgare	HORVU.MOREX.r3.3HG0223900	HORVU.MOREX.r3.3HG0223900.1	no			modifed_SINA	yes	64	129	CPLCTLTLKPPVVQCKGGHLACGGCPAEPCRRCEHGGAFDIRNTAMDAVVSAARVECPHDGCRAC	yes
Liliopsida	Poaceae	Hordeum vulgare GoldenPromise	HORVU.MOREX.r3.3HG0223920	HORVU.MOREX.r3.3HG0223920.1	no			modifed_SINA	yes	71	110	CPICNRPFKPPVFQCSGGHLACAQCRGERPGSQWQCQRC	yes
Liliopsida	Poaceae	Hordeum vulgare	HORVU.MOREX.r3.3HG0223950	HORVU.MOREX.r3.3HG0223950.1	no			modifed_SINA	yes	445	482	CRVCYHPVKPPVFQCNVGHLACGRCLAELPGEQCHIC	yes
Liliopsida	Poaceae	Hordeum vulgare	HORVU.MOREX.r3.3HG0223960	HORVU.MOREX.r3.3HG0223960.1	no			modifed_SINA	yes	801	838	CRVCSHPVKPPVFQCNVGHLACGRCLAELPDEQCQMC	yes
Liliopsida	Poaceae	Hordeum vulgare	HORVU.MOREX.r3.3HG0235620	HORVU.MOREX.r3.3HG0235620.1	no			modifed_SINA	yes	55	91	CDVCFLPFESQIYSCKNGHAACGSCCISMRRKCPTC	yes
Liliopsida	Poaceae	Hordeum vulgare	HORVU.MOREX.r3.3HG0235800	HORVU.MOREX.r3.3HG0235800.1	no			modifed_SINA	yes	66	102	CDICFLPFESRVYSCKNGHAACAACCINMERECPSC	yes
Liliopsida	Poaceae	Hordeum vulgare	HORVU.MOREX.r3.4HG0345900	HORVU.MOREX.r3.4HG0345900.1	no			modifed_SINA	yes	303	341	CAACPAPLKRPVFKCGDGHVVCSDCGCGGGANKHCDLC	yes
Liliopsida	Poaceae	Hordeum vulgare	HORVU.MOREX.r3.4HG0384800	HORVU.MOREX.r3.4HG0384800.1	no			modifed_SINA	yes	38	74	CPVCFLPLRPPIFQCTVGHTICSSCRNMLTDKCCLC	yes
Liliopsida	Poaceae	Hordeum vulgare	HORVU.MOREX.r3.4HG0414910	HORVU.MOREX.r3.4HG0414910.1	no			modifed_SINA	yes	136	172	CSICFEPLCPPLYQCQNGHVACLSCWSRLSNKCHIC	yes
Liliopsida	Poaceae	Hordeum vulgare	HORVU.MOREX.r3.6HG0621690	HORVU.MOREX.r3.6HG0621690.1	no			modifed_SINA	yes	98	132	CDLCHGPLRPPIYQCTRVQHVACGDCGAGECRPC	yes
Liliopsida	Poaceae	Hordeum vulgare	HORVU.MOREX.r3.6HG0621700	HORVU.MOREX.r3.6HG0621700.1	no			modifed_SINA	yes	87	124	CDMCHGLLKAPIFQCSLLRHVACRSCSECHGGKCRPC	yes
Eudicotyledons	Convolvulaceae	Ipomoea triloba	itb12g04070	itb12g04070.t1	no			modifed_SINA	yes	134	170	CPICFDSLTIPVFQCENGHVACASCCINISNKCPSC	no
Eudicotyledons	Convolvulaceae	Ipomoea triloba	itb12g04090	itb12g04090.t1	no			modifed_SINA	yes	129	165	CPICFLSLTIPLFQCENGHIACASCCTKLINKCPSC	no
Eudicotyledons	Juglandaceae	Juglans regia	Jr01_08080	Jr01_08080_p1	no			modifed_SINA	yes	120	156	CTICFEPLSCPVFQCENGHIACSSCCVRLLNKCPSC	yes
Eudicotyledons	Juglandaceae	Juglans regia	Jr02_16070	Jr02_16070_p1	no			modifed_SINA	yes	52	88	CPVCTNSMYPPIHQCQNGHTLCSTCKTRVHNRCPTC	yes
Eudicotyledons	Juglandaceae	Juglans regia	Jr14_21310	Jr14_21310_p1	no			modifed_SINA	yes	61	97	CPVCMNLMHPPIYQCPNGHTLCSNCKGRVHNSCPTC	yes
Liliopsida	Poaceae	Oryza longistaminata	KN539123.1_FG004	KN539123.1_FGP004	no			modifed_SINA	yes	52	88	CGICFMPFHAEIYMCNNGHAACGSCCAGVNRACPSC	no
Liliopsida	Poaceae	Oryza longistaminata	KN539123.1_FG013	KN539123.1_FGP013	no			modifed_SINA	yes	11	47	CGICFLPFEDRVYMCKNGHAACGSCCVVVDRACPSC	no
Liliopsida	Poaceae	Oryza longistaminata	KN539123.1_FG016	KN539123.1_FGP016	no			modifed_SINA	yes	53	88	CPVCFEPFKPPIFQCSVGHFICSSCCNKLNKCPGC	no
Liliopsida	Poaceae	Oryza longistaminata	KN539123.1_FG020	KN539123.1_FGP020	no			modifed_SINA	yes	47	83	CPICFVPFEDRVYMCKNGHAACGSCYAKMNTMCPCC	no
Liliopsida	Poaceae	Oryza longistaminata	KN539123.1_FG023	KN539123.1_FGP023	no			modifed_SINA	yes	47	83	CPICFVPFEDRVYMCKNGHAACGSCYAKMNTMCPCC	no
Liliopsida	Poaceae	Leersia perrieri	LPERR01G01370	LPERR01G01370.1	no			modifed_SINA	yes	67	105	CPLCQLPLKPPIYQCTAAGHLACGSCHGGAAGKRCYAC	no
Liliopsida	Poaceae	Leersia perrieri	LPERR01G01380	LPERR01G01380.1	no			modifed_SINA	yes	102	138	CIICFEPLKPPIFQCEVGHVVCSVCLSKIGERCHMC	no
Liliopsida	Poaceae	Leersia perrieri	LPERR01G01390	LPERR01G01390.1	no			modifed_SINA	yes	62	100	CPLCFLPLKPPIFQCSAGHLACGECHAKLAADAQCQAC	no
Liliopsida	Poaceae	Leersia perrieri	LPERR01G01400	LPERR01G01400.1	no			modifed_SINA	yes	50	86	CAICFLPLEPPIYQCKNGHPSCKNCLAGLNNRCPSC	no
Liliopsida	Poaceae	Leersia perrieri	LPERR01G01490	LPERR01G01490.1	no			modifed_SINA	yes	24	59	CTVCYEPFKPPILQCSVGHFICSSCRNKLKKCPQC	no
Liliopsida	Poaceae	Leersia perrieri	LPERR01G27300	LPERR01G27300.1	no			modifed_SINA	yes	514	552	CTICSHPLKRPVFQCRVGHVLCSSCHGKLPDKKNCHTC	no
Liliopsida	Poaceae	Leersia perrieri	LPERR05G03350	LPERR05G03350.1	no			modifed_SINA	yes	32	72	CGVCFLPLRPPIFQCPVGHVVCSPCRDKLARTCPRKCHVC	no
Liliopsida	Poaceae	Leersia perrieri	LPERR06G12360	LPERR06G12360.1	no			modifed_SINA	yes	82	143	CSICFESLRPPLYQGWGIHKGCSQAACHCDAKDEHRCHQCKNGHVACFSCWAKLSNKCHVC	no
Eudicotyledons	Fabaceae	Vigna angularis	LR48_Vigan03g224000	KOM38858	no			modifed_SINA	yes	60	96	CSVCKNLMYPPIHQCPNGHTLCCHCKVEVHNICPSC	no
Eudicotyledons	Fabaceae	Vigna angularis	LR48_Vigan464s002900	KOM27832	no			modifed_SINA	yes	91	127	CCICYEPLSAPVFQCENGHIACSNCCVRLKNKCPMC	no
Liliopsida	Musaceae	Musa acuminata	Ma06_g11130	Ma06_t11130.1	no			modifed_SINA	yes	65	101	CIVCFGPLLPPIYQCQNGHVACHPCYEKLRHICHTC	no
Liliopsida	Musaceae	Musa acuminata	Ma07_g11800	Ma07_t11800.1	no			modifed_SINA	yes	106	142	CSICYEPLRPPIFQCQSGHVACSSCCSKLLNKCHLC	no
Liliopsida	Musaceae	Musa acuminata	Ma10_g26170	Ma10_t26170.1	no			modifed_SINA	yes	88	124	CPVCTNTMYPPIHQCRNGHTLCSSCKPRVQDQCPTC	no
Eudicotyledons	Euphorbiaceae	Manihot esculenta	MANES_02G074100	OAY57142	no			modifed_SINA	yes	117	153	CPICYDSLTIPVFQCENGHTACSSCCKKIANKCPSC	no
Embryophyta	Marchantiaceae	Marchantia polymorpha	MARPO_0006s0194	PTQ48177	no			modifed_SINA	yes	65	101	CNICMEPLSPPIFQCTNGHIACTECCVKMHGICPSC	no
Eudicotyledons	Rosaceae	Malus domestica Golden	MD02G0242200	MD02G0242200	no			modifed_SINA	yes	56	92	CPVCLNAMYPPIHQCSNGHTLCSACKPRVHNRCPTC	no
Eudicotyledons	Rosaceae	Malus domestica Golden	MD03G0010400	MD03G0010400	no			modifed_SINA	yes	59	95	CPVCMNLMCPPIHQCPNGHTLCSSCKVRVHNCCPTC	no
Eudicotyledons	Rosaceae	Malus domestica Golden	MD09G0223100	MD09G0223100	no			modifed_SINA	yes	203	239	CFICCEPLTVPVYQCENGHIACSSCCTKSKNKCPTC	no
Eudicotyledons	Rosaceae	Malus domestica Golden	MD10G0088000	MD10G0088000	no			modifed_SINA	yes	120	157	CPICYEPLTIPVFQCDQNGHIACSSCISKMNNKCPSC	no
Eudicotyledons	Rosaceae	Malus domestica Golden	MD11G0013100	MD11G0013100	no			modifed_SINA	yes	59	95	CPVCMSLMCPTIHQCPNGHTLCSSCKVRVHNCCPTC	no
Eudicotyledons	Cucurbitaceae	Cucumis melo	MELO3C022842.2	MELO3C022842.2.1	no			modifed_SINA	yes	113	149	CSICCEPLSIPIFQCENGHIACSSCCNKLKNKCATC	no
Eudicotyledons	Fabaceae	Medicago truncatula	MTR_1g046640	KEH41205	no			modifed_SINA	yes	13	49	CCKCFEPLTIPIFQCDNDHIVCSTCCTKLRNKCHEC	no
Eudicotyledons	Fabaceae	Medicago truncatula	MTR_1g046650	KEH41206	no			modifed_SINA	yes	13	49	CCKCFEPLTIPIFQCDNGHIVCSTCCTKLKNKCHEC	no
Eudicotyledons	Fabaceae	Medicago truncatula	MTR_2g038420	AES65367	no			modifed_SINA	yes	27	66	CCICFLLLSIPIFQCKTGHIVCFTCCSKLGNKCDKCSKC	no
Eudicotyledons	Fabaceae	Medicago truncatula	MTR_2g038430	AES65368	no			modifed_SINA	yes	27	66	CSICFQLLSFPIFQCDNGHIVCSTCCSKFGNKCDKCSKC	no
Eudicotyledons	Fabaceae	Medicago truncatula	MTR_4g094468	KEH31317	no			modifed_SINA	yes	99	135	CFICSEPLAVPIYQCENGHIACSKCCGELRNKCPMC	no
Eudicotyledons	Fabaceae	Medicago truncatula	MTR_5g061290	AES97879	no			modifed_SINA	yes	20	56	CSNCFELLTIPLYKCDNGHIVCSTCCDKLEKKCPKC	no
Eudicotyledons	Fabaceae	Medicago truncatula	MTR_5g067400	AES98351	no			modifed_SINA	yes	13	49	CCKCFQPLTIPVFQCDNGHIVCSTCCTKLRNKCHEC	no
Eudicotyledons	Fabaceae	Medicago truncatula	MTR_5g076370	AES99083	no			modifed_SINA	yes	35	72	CCICLQPSSSIPVFQCDNDHIVCSTCFPQLMNNCHKC	no
Eudicotyledons	Fabaceae	Medicago truncatula	MTR_5g076520	AES99097	no			modifed_SINA	yes	13	49	CCNCCEPLTIPVSQCDNGHIVCSTCCPKLGNKCYKC	no
Eudicotyledons	Fabaceae	Medicago truncatula	MTR_5g076660	AES99109	no			modifed_SINA	yes	35	71	CCICFQPLSIPVFQCVNGHIVCSTCCDKHRNKCPKC	no
Eudicotyledons	Fabaceae	Medicago truncatula	MTR_5g076720	AES99114	no			modifed_SINA	yes	84	120	CCNCYQPLKIPVFQCDNGHIVCSTCCPKLRNKCHKC	no
Eudicotyledons	Fabaceae	Medicago truncatula	MTR_7g024290	AES78077	no			modifed_SINA	yes	13	49	CCNCFQPLSIPVFQCDNGHIVCSTCCPKLRNKCHKC	no
Eudicotyledons	Fabaceae	Medicago truncatula	MTR_7g093600	AES81513	no			modifed_SINA	yes	61	97	CPVCKNLMYPPIYQCPNGHTLCSNCKIEVHNLCPTC	no
Eudicotyledons	Fabaceae	Medicago truncatula	MTR_7g094390	KEH23716	no			modifed_SINA	yes	174	210	CYICFQPLTIPVFQCDNGHIACSTCYPKLRNTCPKC	no
Eudicotyledons	Fabaceae	Medicago truncatula	MTR_8g038370	AET02270	no			modifed_SINA	yes	114	150	CPVCLNAMYPPIHQCSNGHTICSDCKPRVHNRCPTC	no
Embryophyta	Nymphaeaceae	Nymphaea colorata	NC1G0105890	NC1G0105890.1	no			modifed_SINA	yes	69	105	CPVCSNSMYPPIQQCPSGHTLCFDCKSRVNNRCPIC	no
Embryophyta	Nymphaeaceae	Nymphaea colorata	NC6G0254000	NC6G0254000.1	no			modifed_SINA	yes	78	114	CPICMEPLAPPIYQCWNGHITCSSCCLKLKKKCHTC	no
Embryophyta	Nymphaeaceae	Nymphaea colorata	NC9G0112240	NC9G0112240.1	no			modifed_SINA	yes	42	78	CPVCTNSMYPPIHQCHNGHTLCSTCKSRVHNRCPTC	no
Liliopsida	Poaceae	Oryza brachyantha	OB0071G10050	OB0071G10050.1	no			modifed_SINA	yes	59	95	CDACFGPLAPPLYQCTRGHITCATCMEETGQGCLWC	no
Liliopsida	Poaceae	Oryza brachyantha	OB0071G10070	OB0071G10070.1	no			modifed_SINA	yes	405	443	CPLCLLLLKPPTYQCAAGHLACSSCHGDGAVERACHTC	no
Liliopsida	Poaceae	Oryza brachyantha	OB0071G10090	OB0071G10090.1	no			modifed_SINA	yes	48	84	CNICFEPLKSPIFQCEVGHVICSVCLPKIGENCHMC	no
Liliopsida	Poaceae	Oryza brachyantha	OB0071G10100	OB0071G10100.1	no			modifed_SINA	yes	64	101	CPLCLLPLKPPIFQCGAGHLACGVCHGKLSDVHCRAC	no
Liliopsida	Poaceae	Oryza brachyantha	OB03G13550	OB03G13550.1	no			modifed_SINA	yes	39	79	CGVCCLPLSPPIFQCQVGHVVCFRCRYKLWLTGAGKCHVC	no
Liliopsida	Poaceae	Oryza brachyantha	OB06G22780	OB06G22780.1	no			modifed_SINA	yes	81	117	CSICFDSLRPPLYQCQNGHVACSACWSKLNNKCHVC	no
Liliopsida	Poaceae	Oryza brachyantha	OBART01G01460	OBART01G01460.1	no			modifed_SINA	yes	465	502	CPICFLPLKPPIFQCDAGHMACSNCRGKVAGGRCHSC	no
Liliopsida	Poaceae	Oryza brachyantha	OBART01G01500	OBART01G01500.1	no			modifed_SINA	yes	298	334	CGICFLPFEDRVYMCKNGHAACGSCCLVMGRECPSC	no
Liliopsida	Poaceae	Oryza brachyantha	OBART01G01620	OBART01G01620.1	no			modifed_SINA	yes	24	59	CPVCFEPFKPPIFQCSVGHFICSSCCNKLNKCPGC	no
Liliopsida	Poaceae	Oryza brachyantha	OBART05G03690	OBART05G03690.1	no			modifed_SINA	yes	132	170	CGVCFLPLRPPIFQCEVGHVVCAPCRDTLAPAGRCYVC	no
Liliopsida	Poaceae	Oryza brachyantha	OBART06G12350	OBART06G12350.1	no			modifed_SINA	yes	86	122	CSICFESLRPPLYQCQNGHVACFSCWSKLSNKCHIC	no
Eudicotyledons	Oleaceae	Olea europaea	OE9A015164	OE9A015164.T1	no			modifed_SINA	yes	48	83	CPVCMNIMYPPIHQCPNGHTLCSKCKSKVRSCPIC	no
Eudicotyledons	Oleaceae	Olea europaea	OE9A024126	OE9A024126.T1	no			modifed_SINA	yes	37	72	CPICMNIMYPPIHQCSNGHTLCSKCKSKVRSCPIC	no
Eudicotyledons	Oleaceae	Olea europaea	OE9A034267	OE9A034267.T1	no			modifed_SINA	yes	63	99	CPVCTNSMYPPIHQCHNGHTLCSTCKMRVHNRCPTC	no
Eudicotyledons	Oleaceae	Olea europaea	OE9A041496	OE9A041496.T1	no			modifed_SINA	yes	326	392	CPICLEPLGLPVFQCKNGHIACKSCCTKMRNKCGSCSLQIGLIRCRAIETVIESIKIKCRNACYGC	no
Eudicotyledons	Oleaceae	Olea europaea	OE9A064795	OE9A064795.T1	no			modifed_SINA	yes	140	176	CPICLEPLTLPVFQCENGHIACAPCCTKMLNRCRNC	no
Eudicotyledons	Oleaceae	Olea europaea	OE9A095806	OE9A095806.T1	no			modifed_SINA	yes	66	101	CPICMNIMYPPIHQCSNGHTLCSKCKSKVRSCPIC	no
Eudicotyledons	Oleaceae	Olea europaea var. sylvestris	Oeu000896	Oeu000896.1	no			modifed_SINA	yes	168	204	CLICFEPLTLPVFQCENGHIACAPCCTKMLNRCGNC	no
Eudicotyledons	Oleaceae	Olea europaea var. sylvestris	Oeu004949	Oeu004949.3	no			modifed_SINA	yes	53	89	CPVCTNSMYPPIHQCHNGHTLCSTCKARVHNRCPTC	no
Eudicotyledons	Oleaceae	Olea europaea var. sylvestris	Oeu040309	Oeu040309.1	no			modifed_SINA	yes	18	53	CPICMNIMYPPIHQCSNGHTLCSKCKSKVRSCPIC	no
Eudicotyledons	Oleaceae	Olea europaea var. sylvestris	Oeu040722	Oeu040722.1	no			modifed_SINA	yes	54	90	CPVCTNSMYPPIHQCHNGHTLCSTCKMRVHNRCPTC	no
Eudicotyledons	Oleaceae	Olea europaea var. sylvestris	Oeu047424	Oeu047424.1	no			modifed_SINA	yes	140	176	CPICLEPLTLPVFQCENGHIACAPCCTKMLNRCGNC	no
Eudicotyledons	Oleaceae	Olea europaea var. sylvestris	Oeu058538	Oeu058538.1	no			modifed_SINA	yes	27	62	CPVCMNIMYPPIHQCPNGHTLCSKCKSKVRSCPIC	no
Liliopsida	Poaceae	Oryza glumipatula	OGLUM01G01580	OGLUM01G01580.1	no			modifed_SINA	yes	52	89	CDVCFGPLTPPLYQCMRRGHITCSTCVAEMGQECQWC	no
Liliopsida	Poaceae	Oryza glumipatula	OGLUM01G01640	OGLUM01G01640.1	no			modifed_SINA	yes	79	116	CPLCLLPLKPPTYQCAAGHLACSSCHGDVPGKKCHTC	no
Liliopsida	Poaceae	Oryza glumipatula	OGLUM01G01650	OGLUM01G01650.1	no			modifed_SINA	yes	60	97	CPLCLLPLKPPIFQCVAGHLACGVCHAKLTDVHCQAC	no
Liliopsida	Poaceae	Oryza glumipatula	OGLUM01G01770	OGLUM01G01770.1	no			modifed_SINA	yes	24	59	CPVCFEPFKPPIFQCSVGHFICSSCCNKLNKCPGC	no
Liliopsida	Poaceae	Oryza glumipatula	OGLUM01G35970	OGLUM01G35970.1	no			modifed_SINA	yes	23	61	CTVCCHPLKPPVLQCGVGHVICSSCHGKLPDKNRCHVC	no
Liliopsida	Poaceae	Oryza glumipatula	OGLUM05G03660	OGLUM05G03660.1	no			modifed_SINA	yes	132	170	CGVCFLPLRPPIFQCEVGHAVCAPCRDTLAPAGRCYVC	no
Liliopsida	Poaceae	Oryza glumipatula	OGLUM05G03670	OGLUM05G03670.1	no			modifed_SINA	yes	44	82	CGVCFLPLRPPIFQCEVGHVVCSPCRDKLAPAGRCHVC	no
Liliopsida	Poaceae	Oryza glumipatula	OGLUM06G13280	OGLUM06G13280.1	no			modifed_SINA	yes	86	122	CSICFESLRPPLYQCQNGHVACFSCWSKLSNKCHIC	no
Liliopsida	Poaceae	Oryza meridionalis	OMERI01G00890	OMERI01G00890.1	no			modifed_SINA	yes	52	89	CDVCFGPLTPPLYQCMRRGHITCSTCVAEMGQECQWC	no
Liliopsida	Poaceae	Oryza meridionalis	OMERI01G00910	OMERI01G00910.1	no			modifed_SINA	yes	78	115	CPLCLLPLKPPTYQCAAGHLACSSCHGDVPGKKCHTC	no
Liliopsida	Poaceae	Oryza meridionalis	OMERI01G00930	OMERI01G00930.1	no			modifed_SINA	yes	58	94	CSICFEPLKSPIFQCDIGHVVCSACLGKIGENCHMC	no
Liliopsida	Poaceae	Oryza meridionalis	OMERI01G00950	OMERI01G00950.1	no			modifed_SINA	yes	163	200	CPPCLLPLKPPIFQCVAGHLACGVCHAKLTDVHCQAC	no
Liliopsida	Poaceae	Oryza meridionalis	OMERI01G01000	OMERI01G01000.1	no			modifed_SINA	yes	65	101	CGICFLPFEDRVYMCKNGHAACGSCCVVMGRECPSC	no
Liliopsida	Poaceae	Oryza meridionalis	OMERI01G01110	OMERI01G01110.1	no			modifed_SINA	yes	24	59	CPVCFEPFKPPIFQCSVGHFICSSCCNKLNKCPGC	no
Liliopsida	Poaceae	Oryza meridionalis	OMERI01G28890	OMERI01G28890.1	no			modifed_SINA	yes	23	61	CTVCCHPLKPPVLQCGVGHVICSSCHGKLPDKNRCHLC	no
Liliopsida	Poaceae	Oryza meridionalis	OMERI05G03610	OMERI05G03610.1	no			modifed_SINA	yes	135	173	CGVCFLPLRPPIFQCQVGHVVCAPCRDKLAPAGRCHVC	no
Liliopsida	Poaceae	Oryza meridionalis	OMERI05G03630	OMERI05G03630.1	no			modifed_SINA	yes	153	191	CGVCCLPLRPPIFQCEVGHVVCAPCRDKLAPAGRCHVC	no
Liliopsida	Poaceae	Oryza meridionalis	OMERI06G14530	OMERI06G14530.1	no			modifed_SINA	yes	84	120	CSICFESLRPPLYQCQNGHVACFSCWSKLSNKCHIC	no
Liliopsida	Poaceae	Oryza nivara	ONIVA01G01650	ONIVA01G01650.3	no			modifed_SINA	yes	429	466	CPLCLLPLKPPTYQCAAGHLACSSCHGDVPGKPCHAC	no
Liliopsida	Poaceae	Oryza nivara	ONIVA01G01660	ONIVA01G01660.1	no			modifed_SINA	yes	59	95	CSICFEPLKSPIFQCDIGHVVCSACLGKIGENCHMC	no
Liliopsida	Poaceae	Oryza nivara	ONIVA01G01670	ONIVA01G01670.1	no			modifed_SINA	yes	71	133	CPLCLLPLKPPIFQVTNHSFIRFVFVFSALRFGIHVFVQCVAGHLACGACHGKLADVHCQAC	no
Liliopsida	Poaceae	Oryza nivara	ONIVA01G01710	ONIVA01G01710.1	no			modifed_SINA	yes	52	88	CGICFMPFQAEIYMCNNGHAACGSCCAGMHRACPSC	no
Liliopsida	Poaceae	Oryza nivara	ONIVA01G01820	ONIVA01G01820.1	no			modifed_SINA	yes	5	40	CPVCFEPFKPPIFQCSVGHFICSSCCNKLNKCPGC	no
Liliopsida	Poaceae	Oryza nivara	ONIVA01G01830	ONIVA01G01830.1	no			modifed_SINA	yes	24	62	CTICYNPLQPPVFQCGVGHVICSSCHGKLLDTSRCHMC	no
Liliopsida	Poaceae	Oryza nivara	ONIVA01G36160	ONIVA01G36160.1	no			modifed_SINA	yes	23	61	CTVCCHPLKPPVLQCGVGHVICSSCHGKLPDKNRCHVC	no
Liliopsida	Poaceae	Oryza nivara	ONIVA05G03990	ONIVA05G03990.1	no			modifed_SINA	yes	124	162	CGVCFLPLRPPIFQCEVGHVVCAPCRDTLAPAGRCYVC	no
Liliopsida	Poaceae	Oryza nivara	ONIVA05G04000	ONIVA05G04000.1	no			modifed_SINA	yes	48	86	CGVCFLPLRPPIFQCEVGHVVCSPCRDKLAPAGRCHVC	no
Liliopsida	Poaceae	Oryza nivara	ONIVA06G14080	ONIVA06G14080.1	no			modifed_SINA	yes	86	122	CSICFESLRPPLYQCQNGHVACFSCWSKLSNKCHIC	no
Liliopsida	Poaceae	Oryza punctata	OPUNC01G01260	OPUNC01G01260.4	no			modifed_SINA	yes	47	84	CDVCFGPLTPPLYQCMRRGHITCSTCIAEMGQECQWC	no
Liliopsida	Poaceae	Oryza punctata	OPUNC01G01270	OPUNC01G01270.1	no			modifed_SINA	yes	42	79	CPICFLPLKPPIFQCNAGHLACSNCRGKIAGGRCHSC	no
Liliopsida	Poaceae	Oryza punctata	OPUNC01G01290	OPUNC01G01290.1	no			modifed_SINA	yes	45	81	CAICSMPFQAEIYMCNNGHAACGSCCAGVNKACPSC	no
Liliopsida	Poaceae	Oryza punctata	OPUNC01G01400	OPUNC01G01400.1	no			modifed_SINA	yes	24	59	CPVCFEPFKPPILQCSVGHFICSSCCNKLNKCPGC	no
Liliopsida	Poaceae	Oryza punctata	OPUNC01G01420	OPUNC01G01420.1	no			modifed_SINA	yes	36	71	CPVCFEPFEPPIFQCSVGHFICSSCCNKLNKCPGC	no
Liliopsida	Poaceae	Oryza punctata	OPUNC01G30870	OPUNC01G30870.1	no			modifed_SINA	yes	23	61	CTVCCHPLKPPVLQCGVGHVICSPCHGKLPDKNRCHLC	no
Liliopsida	Poaceae	Oryza punctata	OPUNC05G03420	OPUNC05G03420.1	no			modifed_SINA	yes	129	167	CRVCCLPLRPPIFQCEVGHVICSPCRDKLAPAGKCHVC	no
Liliopsida	Poaceae	Oryza punctata	OPUNC05G03430	OPUNC05G03430.1	no			modifed_SINA	yes	122	160	CGVCCLPLRPPIFQCEVGHVVCAPCRDKLAPAGKCYVC	no
Liliopsida	Poaceae	Oryza punctata	OPUNC06G11790	OPUNC06G11790.2	no			modifed_SINA	yes	82	118	CSICFESLRPPLYQCQNGHVACFSCWSKLSNKCHIC	no
Liliopsida	Poaceae	Oryza glaberrima	ORGLA01G0014700	ORGLA01G0014700.1	no			modifed_SINA	yes	24	63	CTICYNPLQPPVFQQCGVGHVICSSCHGKLLDTSRCHMC	no
Liliopsida	Poaceae	Oryza glaberrima	ORGLA05G0034000	ORGLA05G0034000.1	no			modifed_SINA	yes	124	162	CGVCFLPLRPPIFQCEVGHVVCAPCRDTLAPAGRCYVC	no
Liliopsida	Poaceae	Oryza glaberrima	ORGLA05G0034100	ORGLA05G0034100.1	no			modifed_SINA	yes	70	108	CGVCFLPLRPPIFQCEVGHVVCSPCRDKLAPAGRCHVC	no
Liliopsida	Poaceae	Oryza glaberrima	ORGLA06G0261100	ORGLA06G0261100.1	no			modifed_SINA	yes	86	122	CSICFESLRPPLYQCQNGHVACFSCWSKLSNKCHIC	no
Liliopsida	Poaceae	Oryza glaberrima	ORGLA06G0294200	ORGLA06G0294200.1	no			modifed_SINA	yes	86	122	CSICFESLRPPLYQCQNGHVACFSCWSKLSNKCHIC	no
Liliopsida	Poaceae	Oryza rufipogon	ORUFI01G01550	ORUFI01G01550.1	no			modifed_SINA	yes	79	116	CPLCLLPLKPPTYQCAAGHLACSSCHGDVPGKKCHTC	no
Liliopsida	Poaceae	Oryza rufipogon	ORUFI01G01620	ORUFI01G01620.1	no			modifed_SINA	yes	65	101	CGICFLPFEDRVYMCKNGHAACGSCCVVMGRKCPSC	no
Liliopsida	Poaceae	Oryza rufipogon	ORUFI01G01670	ORUFI01G01670.1	no			modifed_SINA	yes	5	40	CPVCFEPFKPPIFQCSVGHFICSSCCNKLNKCPGC	no
Liliopsida	Poaceae	Oryza rufipogon	ORUFI01G01680	ORUFI01G01680.1	no			modifed_SINA	yes	19	54	CPVCYEPFKPPILQCSVGHFICSSCRMKLKKCPVC	no
Liliopsida	Poaceae	Oryza rufipogon	ORUFI01G01710	ORUFI01G01710.1	no			modifed_SINA	yes	24	62	CTICYNPLQPPVFQCTVGHVICSSCHGKLADTSRCHMC	no
Liliopsida	Poaceae	Oryza rufipogon	ORUFI01G35030	ORUFI01G35030.1	no			modifed_SINA	yes	23	61	CTVCCHPLKPPVLQCGVGHVICSSCHGKLPDKNRCHVC	no
Liliopsida	Poaceae	Oryza rufipogon	ORUFI05G03780	ORUFI05G03780.1	no			modifed_SINA	yes	132	170	CGVCFLLLRPPIFQCEVGHVVCAPCRDTLAPAGRCYVC	no
Liliopsida	Poaceae	Oryza rufipogon	ORUFI06G13040	ORUFI06G13040.1	no			modifed_SINA	yes	86	122	CSICFESLRPPLYQCQNGHVACFSCWSKLSNKCHIC	no
Liliopsida	Poaceae	Oryza sativa Japonica Group	Os01g0121900	Os01t0121900-00	no			modifed_SINA	yes	52	89	CDVCFGPLTPPLYQCMRRGHITCSTCVAEMGQECQWC	yes
Liliopsida	Poaceae	Oryza sativa Japonica Group	Os01g0122200	Os01t0122200-01	no			modifed_SINA	yes	79	116	CPLCLLPLKPPTYQCAAGHLACSSCHGDVPGKKCHTC	yes
Liliopsida	Poaceae	Oryza sativa Japonica Group	Os01g0123700	Os01t0123700-00	no			modifed_SINA	yes	57	93	CPICFVPFEDRVYMCKNGHAACGSCYAKMNTMCPCC	yes
Liliopsida	Poaceae	Oryza sativa Japonica Group	Os05g0152600	Os05t0152600-00	no			modifed_SINA	yes	132	170	CGVCFLLLRPPIFQCEVGHVVCAPCRDTLAPAGRCYVC	yes
Liliopsida	Poaceae	Oryza sativa Japonica Group	Os05g0152900	Os05t0152900-00	no			modifed_SINA	yes	148	186	CGVCCLPLRPPIFQCEVGHVVCAPCRDKLAPAGRCHVC	yes
Liliopsida	Poaceae	Panicum hallii FIL2	PAHAL_3G120900	PVH61779	no			modifed_SINA	yes	64	102	CGVCFHPLKPPIFQCDEGHVVCSLCRDKLAPAGKCHVC	no
Liliopsida	Poaceae	Panicum hallii FIL2	PAHAL_3G121900	PVH61786	no			modifed_SINA	yes	63	101	CVMCRLPLKPPIFQCKAGHVRCSLCHEKLKATGSCHMC	no
Liliopsida	Poaceae	Panicum hallii FIL2	PAHAL_3G423200	PAN20924	no			modifed_SINA	yes	91	127	CSICFEPLRPPLYQCQNGHVACFSCWSRLTNKCHIC	no
Liliopsida	Poaceae	Panicum hallii FIL2	PAHAL_5G455500	PAN31993	no			modifed_SINA	yes	48	88	CCVCSGPLTTPLFQCTKGHISCSGCCTDGAMADECECLMC	no
Liliopsida	Poaceae	Panicum hallii FIL2	PAHAL_5G455600	PAN31994	no			modifed_SINA	yes	40	79	CPRCNHPFKPPIYQFLCDAGHLACSNCHGRLPKDKCYAC	no
Liliopsida	Poaceae	Panicum hallii FIL2	PAHAL_5G455900	PAN31998	no			modifed_SINA	yes	101	138	CPICTLPLKPPIFQCGVGHTACGSCHGQLPTNQCHSC	no
Liliopsida	Poaceae	Panicum hallii FIL2	PAHAL_5G456000	PAN32000	no			modifed_SINA	yes	71	107	CTICFEPLRPPIYQCEVGHAVCHVCRGKLGNTCPIC	no
Liliopsida	Poaceae	Panicum hallii FIL2	PAHAL_5G456400	PVH39216	no			modifed_SINA	yes	80	117	CSLCSLALKRPIYQCAVGHLACGGCRTKLSTNACRTC	no
Liliopsida	Poaceae	Panicum hallii FIL2	PAHAL_5G456500	PVH39217	no			modifed_SINA	yes	59	95	CPLCSAPFEAAIFQCKNGHAACRGCCDRVRGTCPSC	no
Liliopsida	Poaceae	Panicum hallii FIL2	PAHAL_5G456800	PAN32011	no			modifed_SINA	yes	223	265	CVRCRDLLSSPVYECAAGHVTCATCHDSANGGGGGDHKCSHC	no
Liliopsida	Poaceae	Panicum hallii FIL2	PAHAL_9G152200	PAN45938	no			modifed_SINA	yes	20	55	CPVCYEPLEPPIFQCGVGHLICKLCYARLEKCPLC	no
Liliopsida	Poaceae	Panicum hallii FIL2	PAHAL_9G460900	PAN49625	no			modifed_SINA	yes	53	89	CPVCLSSMYPPIHQCSNGHTLCSGCKPRVHNRCPTC	no
Eudicotyledons	Solanaceae	Solanum tuberosum	PGSC0003DMG400004288	PGSC0003DMT400010948	no			modifed_SINA	yes	61	96	CPVCMNLMYPPIHQCPNGHTLCLKCKSKVHVCPIC	no
Eudicotyledons	Solanaceae	Solanum tuberosum	PGSC0003DMG401016693	PGSC0003DMT400043046	no			modifed_SINA	yes	142	178	CPICLEHLRVPIFQCENGHIACASCCTKIANKCPSC	no
Eudicotyledons	Fabaceae	Phaseolus vulgaris	PHAVU_001G144100g	ESW34341	no			modifed_SINA	yes	60	96	CSVCKNLMYPPIHQCPNGHTLCCHCKVEVHNICPSC	no
Eudicotyledons	Fabaceae	Phaseolus vulgaris	PHAVU_002G201000g	ESW31008	no			modifed_SINA	yes	88	124	CCICYEPLSAPVFQCENGHIACSNCCVRLNNKCPMC	no
Eudicotyledons	Salicaceae	Populus trichocarpa	POPTR_017G122800v3	PNS96543	no			modifed_SINA	yes	152	212	CAICLYPLTIPVFQLPFLHGAVTVFYIVLGIVEGCSSKCENGHTACSSCCSKLAHKCPAC	no
Eudicotyledons	Salicaceae	Populus trichocarpa	POPTR_017G148100v3	PNS96943	no			modifed_SINA	yes	167	203	CPICCEPLTIPVFQCDNGHTACSSCCIKLQHKCPSC	no
Embryophyta	Funariaceae	Physcomitrium patens	Pp3c18_21700	Pp3c18_21700V3.1	no			modifed_SINA	yes	53	89	CTICTEPLAAPIYQCENGHVACASCSKLTKNVCPSC	yes
Embryophyta	Funariaceae	Physcomitrium patens	Pp3c8_1840	Pp3c8_1840V3.1	no			modifed_SINA	yes	57	93	CQICMEALHTPIFQCSNGHIACSSCCQKLGNICASC	yes
Eudicotyledons	Rosaceae	Prunus dulcis	Prudul26B002525	VVA30125	no			modifed_SINA	yes	119	156	CPICFEPLTIPVYQCDQNGHIACSSCCTKINNKCPSC	no
Eudicotyledons	Rosaceae	Prunus dulcis	Prudul26B009060	VVA27536	no			modifed_SINA	yes	57	119	CPVCTNFMFPPIHQCLNGHTLCSICKLRVNNRCPTCREELGDIRCLALEKVAESLELPCKYC	no
Eudicotyledons	Rosaceae	Prunus dulcis	Prudul26B009807	VVA30122	no			modifed_SINA	yes	39	76	CPICYEPLTIPVYQCDQNGHIACSSCRTKINDKCPFC	no
Eudicotyledons	Rosaceae	Prunus dulcis	Prudul26B011606	VVA28524	no			modifed_SINA	yes	185	221	CLICYEPLTIPVFQCENGHIACSSCCTKSKNKCPSC	no
Eudicotyledons	Rosaceae	Prunus dulcis	Prudul26B016658	VVA30123	no			modifed_SINA	yes	48	94	CPICFEPLTIPVYQCDQNGHIACSSCCTKINNRCPSCSGSIGCCRC	no
Eudicotyledons	Rosaceae	Prunus dulcis	Prudul26B023686	VVA30121	no			modifed_SINA	yes	178	215	CPICCEPLTIPVYQCDQNGHIACSSCRTKINNKCPSC	no
Eudicotyledons	Rosaceae	Prunus dulcis	Prudul26B027569	VVA30124	no			modifed_SINA	yes	71	108	CPICYEPLTIPVYQCDQNGHIACSSCRTKINNNCPSC	no
Eudicotyledons	Rosaceae	Prunus dulcis	Prudul26B029388	VVA23284	no			modifed_SINA	yes	59	95	CPVCMNLMCPPIHQCPNGHTLCSSCKVRVHNCCPTC	no
Eudicotyledons	Rosaceae	Prunus persica	PRUPE_3G152000	ONI17331	no			modifed_SINA	yes	179	215	CLICYEPLTIPVFQCENGHIACSSCCTKSKNKCPSC	no
Eudicotyledons	Rosaceae	Prunus persica	PRUPE_5G122400	ONI07479	no			modifed_SINA	yes	57	119	CPVCTNFMFPPIHQCLNGHTLCSVCKLRVNNRCPTCREELGDIRCLALEKVAESLELPCKYC	no
Eudicotyledons	Rosaceae	Prunus persica	PRUPE_6G012400	ONH99111	no			modifed_SINA	yes	59	95	CPVCMNLMCPPIHQCPNGHTLCSSCKVRVHNCCPTC	no
Eudicotyledons	Rosaceae	Prunus persica	PRUPE_8G145400	ONH91944	no			modifed_SINA	yes	177	214	CPICCEPLTIPVYQCDQNGHIACSSCRTKINNKCPSC	no
Eudicotyledons	Rosaceae	Prunus persica	PRUPE_8G145500	ONH91945	no			modifed_SINA	yes	130	167	CPICFEPLTIPVYQCDQNGHIACSSCCTKINNKCPSC	no
Eudicotyledons	Fabaceae	Pisum sativum	Psat0s1696g0040	Psat0s1696g0040.1	no			modifed_SINA	yes	67	104	CCICFQPLTIPVFLCDNGHIVCSTCCDYKLEKKCDKC	no
Eudicotyledons	Fabaceae	Pisum sativum	Psat0s1718g0240	Psat0s1718g0240.1	no			modifed_SINA	yes	55	91	CPVCLNAMYPPIHQCSNGHTICSGCKPRVHNRCPTC	no
Eudicotyledons	Fabaceae	Pisum sativum	Psat2g042640	Psat2g042640.1	no			modifed_SINA	yes	34	73	CCNCFQPLTIPLFQCDNGHFVCSACCPKIWNKCPKCSIC	no
Eudicotyledons	Fabaceae	Pisum sativum	Psat2g042720	Psat2g042720.1	no			modifed_SINA	yes	32	68	CCKCFQPLTIPVFMCDNGHIVCSTCCLSLVKECDKC	no
Eudicotyledons	Fabaceae	Pisum sativum	Psat2g042760	Psat2g042760.1	no			modifed_SINA	yes	64	100	CCVCLHLLTIPVFQCDNGHIVCSTCCDKLGNKCDKC	no
Eudicotyledons	Fabaceae	Pisum sativum	Psat2g043040	Psat2g043040.1	no			modifed_SINA	yes	32	71	CHNCFKPLCAPVFQCENGHIACSTCCSKFKNKCQKCRKC	no
Eudicotyledons	Fabaceae	Pisum sativum	Psat3g067240	Psat3g067240.1	no			modifed_SINA	yes	61	97	CPVCKNLMYPPIHQCPNGHTLCSSCKIEVHNLCPTC	no
Eudicotyledons	Fabaceae	Pisum sativum	Psat7g094040	Psat7g094040.1	no			modifed_SINA	yes	90	126	CFICSEPLTIPIFQCENGHIACSKCCGELRNKCPMC	no
Eudicotyledons	Rosaceae	Rosa chinensis	RchiOBHm_Chr2g0111691	PRQ48526	no			modifed_SINA	yes	88	125	CPICFEPLTVPVFQCDQNGHIACSLCCTKINNKCPSC	no
Eudicotyledons	Rosaceae	Rosa chinensis	RchiOBHm_Chr3g0479261	PRQ44436	no			modifed_SINA	yes	36	72	CPVCTSLMYPPIHQCPNGHTLCSDCKVRVQNCCPTC	no
Eudicotyledons	Rosaceae	Rosa chinensis	RchiOBHm_Chr3g0493571	PRQ45632	no			modifed_SINA	yes	123	159	CPICCESLTVPVFQCENGHIACSSCSTKIKNKCPSC	no
Eudicotyledons	Rosaceae	Rosa chinensis	RchiOBHm_Chr5g0081221	PRQ35548	no			modifed_SINA	yes	59	95	CPVCMNLMCPPIHQCPNGHTLCSSCKTRVQNCCPTC	no
Eudicotyledons	Rosaceae	Rosa chinensis	RchiOBHm_Chr6g0252861	PRQ22672	no			modifed_SINA	yes	121	157	CPICFEPLTIPVFQCENNGHIACYYCSSKIHKCPSC	no
Eudicotyledons	Rosaceae	Rosa chinensis	RchiOBHm_Chr6g0252871	PRQ22673	no			modifed_SINA	yes	95	131	CPICYEPLTVPVFQCDDNGHLICSSCQFKIYKCPLC	no
Eudicotyledons	Rosaceae	Rosa chinensis	RchiOBHm_Chr6g0253841	PRQ22765	no			modifed_SINA	yes	130	167	CPICFEPLTVPVFQCDGNGHLACSSCCAKIENKCPSC	no
Eudicotyledons	Rosaceae	Rosa chinensis	RchiOBHm_Chr6g0253921	PRQ22772	no			modifed_SINA	yes	95	132	CPICCEPLTVPVFQCDQNGHLACSLCCTKINNKCPFC	no
Eudicotyledons	Solanaceae	Solanum tuberosum RH89-039	RHC03H1G0488.2	RHC03H1G0488.2.1	no			modifed_SINA	yes	153	189	CPICLEHLRVPIFQCENGHIACASCCTKIANKCPSC	no
Eudicotyledons	Solanaceae	Solanum tuberosum RH89-039	RHC03H1G0489.2	RHC03H1G0489.2.1	no			modifed_SINA	yes	125	161	CPICFEHLCVPVFQCENGHIACASCCIKIANKCPSC	no
Eudicotyledons	Solanaceae	Solanum tuberosum RH89-039	RHC03H1G1447.2	RHC03H1G1447.2.1	no			modifed_SINA	yes	53	89	CPVCTNSMYPPIHQCHNGHTLCSTCKTRVHNRCPTC	no
Eudicotyledons	Solanaceae	Solanum tuberosum RH89-039	RHC12H1G2796.2	RHC12H1G2796.2.1	no			modifed_SINA	yes	61	96	CPVCMNLMYPPIHQCPNGHTLCLKCKSKVHVCPIC	no
Liliopsida	Poaceae	Secale cereale	SECCE2Rv1G0137790	SECCE2Rv1G0137790.1	no			modifed_SINA	yes	142	179	CRSCHRMLSSPVYECPDGHVTCSRCRDNIGDNRCNYC	yes
Liliopsida	Poaceae	Secale cereale	SECCE2Rv1G0138350	SECCE2Rv1G0138350.1	no			modifed_SINA	yes	125	162	CKACRRMLSPPVYQCPFAHVTCSRCHEEVGDNRCSCC	yes
Liliopsida	Poaceae	Secale cereale	SECCE3Rv1G0147200	SECCE3Rv1G0147200.1	no			modifed_SINA	yes	58	95	CSVCSRPIKPPVFECNAGHLACYKCLIGLPYRLCQKC	yes
Liliopsida	Poaceae	Secale cereale	SECCE3Rv1G0147210	SECCE3Rv1G0147210.1	no			modifed_SINA	yes	58	95	CSVCSRPIKPPVFECNAGHLACYKCLIGLPYRLCQKC	yes
Liliopsida	Poaceae	Secale cereale	SECCE3Rv1G0147240	SECCE3Rv1G0147240.1	no			modifed_SINA	yes	410	447	CSVCSRPIKPPVFECNAGHLACYKCLIGLPCKLCQKC	yes
Liliopsida	Poaceae	Secale cereale	SECCE3Rv1G0147270	SECCE3Rv1G0147270.1	no			modifed_SINA	yes	444	481	CRVCYHPVKPPVFQCNVGHLACGTCLAELPGEQCSVC	yes
Liliopsida	Poaceae	Secale cereale	SECCE3Rv1G0147280	SECCE3Rv1G0147280.1	no			modifed_SINA	yes	788	825	CRVCSRPVKPPVFQCNVGHLACGRCLAELPDEQCQMC	yes
Liliopsida	Poaceae	Secale cereale	SECCE3Rv1G0147310	SECCE3Rv1G0147310.1	no			modifed_SINA	yes	64	97	CFACQLPLRPPVHQCEGGHRVCGRCHGDRCMAC	yes
Liliopsida	Poaceae	Secale cereale	SECCE3Rv1G0147580	SECCE3Rv1G0147580.1	no			modifed_SINA	yes	56	101	CRICSEPLKPPIFKCVAGHVLCSQCPEKLREVGHVLRLGTFCALC	yes
Liliopsida	Poaceae	Secale cereale	SECCE3Rv1G0148070	SECCE3Rv1G0148070.1	no			modifed_SINA	yes	34	71	CPICSEPLRPPIFQCSVGHFICKDCCADRLNNKCHLC	yes
Liliopsida	Poaceae	Secale cereale	SECCE3Rv1G0148100	SECCE3Rv1G0148100.1	no			modifed_SINA	yes	34	71	CSVCSKPLRPPIFQCSLGHFICLSCRSEILDKKCHLC	yes
Liliopsida	Poaceae	Secale cereale	SECCE3Rv1G0153530	SECCE3Rv1G0153530.1	no			modifed_SINA	yes	38	76	CAVCCDPLRPPIFQCTAGRHIICSSCHDKLPGKCCFCC	yes
Liliopsida	Poaceae	Secale cereale	SECCE3Rv1G0153540	SECCE3Rv1G0153540.1	no			modifed_SINA	yes	40	82	CAVCCDPLRPPIFQCTAGRHIICSSCHDNLPDNLAGKRCFCC	yes
Liliopsida	Poaceae	Secale cereale	SECCE3Rv1G0154330	SECCE3Rv1G0154330.1	no			modifed_SINA	yes	19	61	CAACLVPLKPPVFRCENEHFVCHACGGGGDGDGGANKHCCPC	yes
Liliopsida	Poaceae	Secale cereale	SECCE3Rv1G0154420	SECCE3Rv1G0154420.1	no			modifed_SINA	yes	147	189	CAACLVPLKPPVFRCENEHFVCHACGGGGDGDGGANKHCSPC	yes
Liliopsida	Poaceae	Secale cereale	SECCE3Rv1G0157130	SECCE3Rv1G0157130.1	no			modifed_SINA	yes	56	93	CPICSSPFKPPVFQCKGGHLVCGRCVAKLPWKQCQRC	yes
Liliopsida	Poaceae	Secale cereale	SECCE3Rv1G0157140	SECCE3Rv1G0157140.1	no			modifed_SINA	yes	63	97	CFACQLPLRPPVHQCEGGHRVCGRCHGDRCCTAC	yes
Liliopsida	Poaceae	Secale cereale	SECCE4Rv1G0244730	SECCE4Rv1G0244730.1	no			modifed_SINA	yes	72	110	CPVCSDRLRPPVFQCAAGWHKACSRCQSKLPGKQCHSC	yes
Liliopsida	Poaceae	Secale cereale	SECCE4Rv1G0255750	SECCE4Rv1G0255750.1	no			modifed_SINA	yes	65	98	CFACQLPLRPPVHQCEGGHRVCGRCHGDRCTAC	yes
Liliopsida	Poaceae	Secale cereale	SECCE5Rv1G0372510	SECCE5Rv1G0372510.1	no			modifed_SINA	yes	95	131	CSICFEPLCPPLYQCQNGHVACLSCWSRLSNKCHIC	yes
Liliopsida	Poaceae	Secale cereale	SECCE5Rv1G0374270	SECCE5Rv1G0374270.1	no			modifed_SINA	yes	22	60	CGVCCLPLKPPIFQCVVGHVLCSQCRDKLASVRSCHVC	yes
Liliopsida	Poaceae	Secale cereale	SECCE6Rv1G0397490	SECCE6Rv1G0397490.1	no			modifed_SINA	yes	60	98	CHVCVLPLKPPVFQCEAAGHVACASCHGKLPGKRCHTC	yes
Liliopsida	Poaceae	Secale cereale	SECCE6Rv1G0414590	SECCE6Rv1G0414590.1	no			modifed_SINA	yes	75	112	CDVCHHLLKAPIFQCSLLRHVVCRSCSELHGGKCHPC	yes
Liliopsida	Poaceae	Secale cereale	SECCE7Rv1G0463200	SECCE7Rv1G0463200.1	no			modifed_SINA	yes	44	80	CEICSLPFDSQIFMCKNGHAACGTCCIGMNRKCASC	yes
Liliopsida	Poaceae	Secale cereale	SECCE7Rv1G0507550	SECCE7Rv1G0507550.1	no			modifed_SINA	yes	56	93	CPICSSPFKPPVFQCKGGHLSCGSCVAKLPWKQCQRC	yes
Liliopsida	Poaceae	Secale cereale	SECCE7Rv1G0512080	SECCE7Rv1G0512080.1	no			modifed_SINA	yes	35	71	CLICRHPLRPPIFQCTVGHKICSSCHDKLADKCCFC	yes
Lycopodiophyta	Selaginellaceae	Selaginella moellendorffii	SELMODRAFT_68562	EFJ33962	no			modifed_SINA	yes	4	40	CSVCMESLTPPIFQCSNGHIACQSCRSKISDVCPTC	no
Liliopsida	Poaceae	Setaria italica	SETIT_022628mg	KQL16405	no			modifed_SINA	yes	91	127	CSICFEPLQPPLYQCQNGHVACFSCWSRLTNKCHIC	no
Liliopsida	Poaceae	Setaria viridis	SEVIR_3G037200v2	TKW24201	no			modifed_SINA	yes	81	143	CGVCFLPLKPPIFQCDEGHVVCSPCRDKLAPKGRCHVCGIATHNYHRCHAMERLVESICVPC	no
Liliopsida	Poaceae	Setaria viridis	SEVIR_3G085400v2	TKW24968	no			modifed_SINA	yes	87	149	CPVCTNSMFPPIHQCQNGHTLCSTCKARVHNRCPTCRQELGDIRCLALEKVAESLELPCKYC	no
Liliopsida	Poaceae	Setaria viridis	SEVIR_3G327500v2	TKW28497	no			modifed_SINA	yes	91	127	CSICFEPLQPPLYQCQNGHVACFSCWSRLTNKCHIC	no
Liliopsida	Poaceae	Setaria viridis	SEVIR_5G082100v2	TKW13178	no			modifed_SINA	yes	52	92	CCVCSGPLTTPLFQCTKGHISCSDCCTDVALDDQSECLMC	no
Liliopsida	Poaceae	Setaria viridis	SEVIR_5G083400v2	TKW13191	no			modifed_SINA	yes	34	70	CPVCYHPLRPPIFQCSVGHVACSSCCANLPDRCHSC	no
Liliopsida	Poaceae	Setaria viridis	SEVIR_9G154800v2	TKV92291	no			modifed_SINA	yes	20	55	CPVCYEPLEPPIYQCGVGHLVCKSCCKRLKKCPLC	no
Eudicotyledons	Pedaliaceae	Sesamum indicum	SIN_1004617	SIN_1004617.t	no			modifed_SINA	yes	166	202	CPICLEPLSPPVNQCENGHIACASCCIKMRNKCASC	no
Eudicotyledons	Solanaceae	Solanum lycopersicum	Solyc03g034450.3	Solyc03g034450.3.1	no			modifed_SINA	yes	93	129	CPICLEHLSVPVFQCENGHIACASCCTKIANKCPSC	yes
Eudicotyledons	Solanaceae	Solanum lycopersicum	Solyc03g034457.1	Solyc03g034457.1.1	no			modifed_SINA	yes	146	182	CPICFEHLCVPVFQCGNGHIACAPCCIKIANKCPSC	yes
Eudicotyledons	Solanaceae	Solanum lycopersicum	Solyc03g042520.2	Solyc03g042520.2.1	no			modifed_SINA	yes	100	136	CPICFEHLCVPVFQCGNGHIACAPCCIKIANKCPSC	no
Eudicotyledons	Solanaceae	Solanum lycopersicum	Solyc03g042560.2	Solyc03g042560.2.1	no			modifed_SINA	yes	94	130	CPICFEHLCVPVFQCGNGHIACAPCCIKIANKCPSC	yes
Liliopsida	Poaceae	Sorghum bicolor	SORBI_3001G154800	KXG37942	no			modifed_SINA	yes	20	55	CPICYEPLMPPIYQCGVGHLICNSCCIRLNKCPLC	yes
Liliopsida	Poaceae	Sorghum bicolor	SORBI_3003G089900	KXG32008	no			modifed_SINA	yes	34	70	CPVCYHPLRPPIFQCAVGHVVCSSCCAKLPDKCHCC	yes
Liliopsida	Poaceae	Sorghum bicolor	SORBI_3003G090000	KXG32009	no			modifed_SINA	yes	40	78	CPICYGPLQPPIFQCVVGHLICSSCRGKLQKPKKCHHC	yes
Liliopsida	Poaceae	Sorghum bicolor	SORBI_3003G090100	KXG32010	no			modifed_SINA	yes	7	43	CPICLSLFQGSIFQCKNGHVVCDACSVRIHGTCPSC	yes
Liliopsida	Poaceae	Sorghum bicolor	SORBI_3003G090200	KXG32011	no			modifed_SINA	yes	7	43	CPICLSLFEGSIFQCKNGHAVCDACRVRIHGTCPSC	yes
Liliopsida	Poaceae	Sorghum bicolor	SORBI_3003G090400	EES02574	no			modifed_SINA	yes	184	229	CAYCFELLSSPVYECVDGHVTCGVCHESANEGDDGEAGDDRCIRC	yes
Liliopsida	Poaceae	Sorghum bicolor	SORBI_3003G090900	OQU86434	no			modifed_SINA	yes	7	43	CPICLSLFQGSIFQCKNGHVVCDACLVHIQGTCPSC	yes
Liliopsida	Poaceae	Sorghum bicolor	SORBI_3003G091300	KXG32019	no			modifed_SINA	yes	96	132	CPICFSLFEGSIFQCKNGHVVCDPCRVRIHGTCPSC	yes
Liliopsida	Poaceae	Sorghum bicolor	SORBI_3003G092000	EES00397	no			modifed_SINA	yes	75	112	CPLCTLPLKPPIFQCGVGHMVCGSCHGQLSTNQCHWC	yes
Liliopsida	Poaceae	Sorghum bicolor	SORBI_3003G092300	KXG32025	no			modifed_SINA	yes	61	100	CPRCTMPLKPPIFQFQCEAGHLACGTCYAVLTKDKCYSC	yes
Liliopsida	Poaceae	Sorghum bicolor	SORBI_3003G092400	EES00400	no			modifed_SINA	yes	63	105	CPVCTLPLKPPVFQCAFGHLACGVCHVTSSSGGGGAGRCSVC	yes
Liliopsida	Poaceae	Sorghum bicolor	SORBI_3003G092500	KXG32026	no			modifed_SINA	yes	48	89	CCVCSGPLTPPLFQCTKGHVSCSRCCPADGYLDDEVECLMC	yes
Liliopsida	Poaceae	Sorghum bicolor	SORBI_3003G092600	KXG32029	no			modifed_SINA	yes	90	130	CCVCFGPLTSPIFQCTKGHVSCSGCCTERYEDDEVECLMC	yes
Liliopsida	Poaceae	Sorghum bicolor	SORBI_3008G075900	OQU78943	no			modifed_SINA	yes	90	126	CSICFEPLQPPLYQCQNGHVVCFSCWSRLTNKCHIC	yes
Liliopsida	Poaceae	Sorghum bicolor	SORBI_3009G045700	EES19035	no			modifed_SINA	yes	68	108	CGVCFLALRPPIFQCEVGHVVCSACRDKLEATGNGNCHVC	yes
Liliopsida	Poaceae	Sorghum bicolor	SORBI_3009G047000	EES17728	no			modifed_SINA	yes	60	98	CGACYHPLKPPIFQCNEGHVVCSSCRDKLVPAGKCHVC	yes
Liliopsida	Poaceae	Sorghum bicolor	SORBI_3009G047400	EES17731	no			modifed_SINA	yes	72	110	CVVCYLPLKPPIFQCDVGHAVCSRCRDKLQATGKCPVC	yes
Liliopsida	Poaceae	Sorghum bicolor	SORBI_3009G047500	OQU77422	no			modifed_SINA	yes	20	58	CGVCFLPLKPPIFQCARGHVLCSPCSDKLRDAGKCHLC	yes
Liliopsida	Poaceae	Sorghum bicolor	SORBI_3009G047700	KXG21320	no			modifed_SINA	yes	90	130	CGVCFLALRPPIFQCEVGHVVCSACRDKLEATGNGVCHVC	yes
Liliopsida	Poaceae	Sorghum bicolor	SORBI_3009G047900	EES17735	no			modifed_SINA	yes	181	219	CSICYLPLKSPIFQCPVGHVVCSPCHDKLRQATNCHVC	yes
Eudicotyledons	Solanaceae	Capsicum annuum	T459_01642	PHT93760	no			modifed_SINA	yes	57	92	CPVCMDPMHPPIQQCPNGHTLCVKCKSKVHVCPIC	no
Eudicotyledons	Solanaceae	Capsicum annuum	T459_01645	PHT93763	no			modifed_SINA	yes	59	94	CAACMNLMYPPIYQCPNGHALCEYCKSKVLVCPIC	no
Eudicotyledons	Solanaceae	Capsicum annuum	T459_11689	PHT83246	no			modifed_SINA	yes	30	66	CPICLEHLSVPVFQCENGHIACASCCIKIANKCPSC	no
Eudicotyledons	Solanaceae	Capsicum annuum	T459_31476	PHT67051	no			modifed_SINA	yes	61	96	CPVCMNLMYPPIHQCPNGHTLCLKCKSKVHVCPIC	no
Eudicotyledons	Fabaceae	Lupinus angustifolius	TanjilG_06923	OIV95461	no			modifed_SINA	yes	60	96	CPVCKNLMYPPIHQCPNGHTLCSNCKIEVHNICPTC	no
Eudicotyledons	Fabaceae	Lupinus angustifolius	TanjilG_08071	OIW15274	no			modifed_SINA	yes	61	97	CPVCTNSMYPPIHQCHNGHTLCSTCKTRVHNRCPTC	no
Eudicotyledons	Fabaceae	Lupinus angustifolius	TanjilG_09157	OIW18963	no			modifed_SINA	yes	110	146	CCICYEPFSAPIFQCENGHIACSNCCGKLGNKCPMC	no
Eudicotyledons	Fabaceae	Lupinus angustifolius	TanjilG_18065	OIW04588	no			modifed_SINA	yes	47	83	CPVCTNSMYPPIHQCHNGHTLCSTCKTRVNNRCPTC	no
Eudicotyledons	Malvaceae	Theobroma cacao Belizian Criollo B97-61/B0	Tc04v2_g010050	Tc04v2_p010050.1	no			modifed_SINA	yes	104	140	CSICYEALTIPVFQCENGHIACSICCIKIRNKCPSC	no
Eudicotyledons	Malvaceae	Theobroma cacao Belizian Criollo B97-61/B0	Tc05v2_g014750	Tc05v2_p014750.3	no			modifed_SINA	yes	58	94	CPVCTNLMYPPIHQCPNGHTLCSNCKIRVHNCCPTC	no
Eudicotyledons	Malvaceae	Theobroma cacao Belizian Criollo B97-61/B0	Tc10v2_g013270	Tc10v2_p013270.4	no			modifed_SINA	yes	59	95	CPVCVNLMYPPIYQCPNGHTVCSICKARVHNSCPTC	no
Eudicotyledons	Malvaceae	Theobroma cacao Matina	TCM_019286	EOY04030	no			modifed_SINA	yes	104	140	CSICYEALTIPVFQCENGHIACSICCIKIRNKCPSC	no
Eudicotyledons	Malvaceae	Theobroma cacao Matina	TCM_024949	EOY09537	no			modifed_SINA	yes	58	143	CPVCTNLMYPPIHQCPNGHTLCSNCKIRVHNCCPTCCYDLGNIRCLALEKVAESLELPCKYQNLGCHDIFPYYSKLKHEQHCRFC	no
Eudicotyledons	Malvaceae	Theobroma cacao Matina	TCM_045399	EOY19997	no			modifed_SINA	yes	59	95	CPVCVNLMYPPIYQCPNGHTVCSICKARVHNSCPTC	no
Eudicotyledons	Fabaceae	Trifolium pratense	Tp57577_TGAC_v2_gene18791	Tp57577_TGAC_v2_mRNA19444	no			modifed_SINA	yes	49	85	CCVCFQPLTIPVFQCDNAHIVCSTCYPKLKNKCQKC	no
Eudicotyledons	Fabaceae	Trifolium pratense	Tp57577_TGAC_v2_gene18878	Tp57577_TGAC_v2_mRNA19534	no			modifed_SINA	yes	121	157	CYNCSQTLTVPLFQCDNSHIVCSTCCPKLMNKCGKC	no
Eudicotyledons	Fabaceae	Trifolium pratense	Tp57577_TGAC_v2_gene23821	Tp57577_TGAC_v2_mRNA24639	no			modifed_SINA	yes	97	133	CFICSEPLSIPIYQCENGHIACSKCCGELMNKCPMC	no
Eudicotyledons	Fabaceae	Trifolium pratense	Tp57577_TGAC_v2_gene29400	Tp57577_TGAC_v2_mRNA30410	no			modifed_SINA	yes	54	90	CPVCLNPMYPPIHQCSNGHTICTDCKPRVHNRCPTC	no
Eudicotyledons	Fabaceae	Trifolium pratense	Tp57577_TGAC_v2_gene31523	Tp57577_TGAC_v2_mRNA32583	no			modifed_SINA	yes	47	83	CPVCTNSMYPPIHQCLNGHTLCSNCKTRLHNRCPTC	no
Eudicotyledons	Fabaceae	Trifolium pratense	Tp57577_TGAC_v2_gene5303	Tp57577_TGAC_v2_mRNA5484	no			modifed_SINA	yes	27	74	CCMCFQPLTNRSKCNLMIFFFVAIQCDNGHIVCSTCCPKLRNKCPKC	no
Eudicotyledons	Fabaceae	Trifolium pratense	Tp57577_TGAC_v2_gene5310	Tp57577_TGAC_v2_mRNA5491	no			modifed_SINA	yes	47	83	CCVCFQPLTIPIFQCDNGHIVCSTCCPKQKNKCHKC	no
Eudicotyledons	Fabaceae	Trifolium pratense	Tp57577_TGAC_v2_gene5316	Tp57577_TGAC_v2_mRNA5497	no			modifed_SINA	yes	35	71	CCICFQSLSIPVIQCDNGHIVCSTCCSKLRNKCQKC	no
Eudicotyledons	Fabaceae	Trifolium pratense	Tp57577_TGAC_v2_gene5324	Tp57577_TGAC_v2_mRNA5506	no			modifed_SINA	yes	90	145	CCICFQPLSIPASFRNLANGSKSNLTIFVVEIQCDNGHIVCSTCCPKLKNKCQKC	no
Eudicotyledons	Fabaceae	Trifolium pratense	Tp57577_TGAC_v2_gene5330	Tp57577_TGAC_v2_mRNA5512	no			modifed_SINA	yes	23	59	CCNCFKPLTIPVFQCDNGHIICSTCNPELRNKCPQC	no
Eudicotyledons	Fabaceae	Trifolium pratense	Tp57577_TGAC_v2_gene5333	Tp57577_TGAC_v2_mRNA5515	no			modifed_SINA	yes	96	132	CCICFQPLTIPVFQCDNGHIVCSTCCPNLGNKCDKC	no
Liliopsida	Poaceae	Triticum aestivum Arinalrfor	TraesARI1A03G00021010	TraesARI1A03G00021010.1	no			modifed_SINA	yes	36	75	CTICSAPLRPPIFQCSVGHFICSSCREREDQLDYKCPTC	no
Liliopsida	Poaceae	Triticum aestivum Arinalrfor	TraesARI1B03G00351820	TraesARI1B03G00351820.1	no			modifed_SINA	yes	38	77	CPLCLRPLTPRVYECKGGHMACADCRVEHPENQRQCQKC	no
Liliopsida	Poaceae	Triticum aestivum Arinalrfor	TraesARI1D03G00429640	TraesARI1D03G00429640.1	no			modifed_SINA	yes	36	75	CTICSAPLRPPIFQCSVGHFICSSCHESEDQLDHKCPTC	no
Liliopsida	Poaceae	Triticum aestivum Arinalrfor	TraesARI2A03G00779620	TraesARI2A03G00779620.1	no			modifed_SINA	yes	22	60	CGVCCLPLKPPIFQCGVGHALCEQCRGKLASARTCHVC	no
Liliopsida	Poaceae	Triticum aestivum Arinalrfor	TraesARI2A03G00816300	TraesARI2A03G00816300.1	no			modifed_SINA	yes	138	175	CRSCHRMLSTPVYECPDGHVTCSRCRDNIGDNRCNYC	no
Liliopsida	Poaceae	Triticum aestivum Arinalrfor	TraesARI2A03G00817230	TraesARI2A03G00817230.1	no			modifed_SINA	yes	125	162	CKACRRMLSPPVYQCPFAHVTCSRCHEEVGDNRCSCC	no
Liliopsida	Poaceae	Triticum aestivum Arinalrfor	TraesARI2B03G01036400	TraesARI2B03G01036400.1	no			modifed_SINA	yes	19	57	CGVCCLPLKPPIFQCGVGHALCEQCRGKLASARTCHVC	no
Liliopsida	Poaceae	Triticum aestivum Arinalrfor	TraesARI2B03G01083660	TraesARI2B03G01083660.1	no			modifed_SINA	yes	140	177	CRSCHRMLSSPVYECPDGHVTCSRCRDNIGDNRCNYC	no
Liliopsida	Poaceae	Triticum aestivum Arinalrfor	TraesARI2B03G01084420	TraesARI2B03G01084420.1	no			modifed_SINA	yes	125	162	CKACRRMLSPPVYQCPFAHVTCSRCHEEVGDNRCSCC	no
Liliopsida	Poaceae	Triticum aestivum Arinalrfor	TraesARI2D03G01321730	TraesARI2D03G01321730.1	no			modifed_SINA	yes	125	162	CKACRRMLSPPVYQCPFAHVTCSRCHEEVGDNRCSCC	no
Liliopsida	Poaceae	Triticum aestivum Arinalrfor	TraesARI2D03G01322320	TraesARI2D03G01322320.1	no			modifed_SINA	yes	140	177	CRSCHRMLSSPVYECPDGHVTCSRCRDNIGDNRCNYC	no
Liliopsida	Poaceae	Triticum aestivum Arinalrfor	TraesARI3A03G01331240	TraesARI3A03G01331240.1	no			modifed_SINA	yes	60	93	CFACQLPLRPPVHQCEGGHRVCGRCHGDRCTAC	no
Liliopsida	Poaceae	Triticum aestivum Arinalrfor	TraesARI3A03G01331270	TraesARI3A03G01331270.1	no			modifed_SINA	yes	56	93	CPICSSPFKPPVFQCIGGHLACGSCVAKLPWKQCQRC	no
Liliopsida	Poaceae	Triticum aestivum Arinalrfor	TraesARI3A03G01332850	TraesARI3A03G01332850.1	no			modifed_SINA	yes	35	71	CSVCCSPLVAPLSQCANGHITCFECSSDLSYSCSLC	no
Liliopsida	Poaceae	Triticum aestivum Arinalrfor	TraesARI3A03G01332950	TraesARI3A03G01332950.1	no			modifed_SINA	yes	44	81	CSGCCSPLVPPIFQCANGHITCLKCCADLKHSSCGLC	no
Liliopsida	Poaceae	Triticum aestivum Arinalrfor	TraesARI3A03G01333010	TraesARI3A03G01333010.1	no			modifed_SINA	yes	322	359	CSVCSRPIKPPVFECNAGHLACYKCLIGLPYKLCQTC	no
Liliopsida	Poaceae	Triticum aestivum Arinalrfor	TraesARI3A03G01333200	TraesARI3A03G01333200.1	no			modifed_SINA	yes	750	787	CRVCSHPVKPPVFQCNVGHLACGRCLAELPDEQCQMC	no
Liliopsida	Poaceae	Triticum aestivum Arinalrfor	TraesARI3A03G01333210	TraesARI3A03G01333210.1	no			modifed_SINA	yes	71	108	CRVCYHPVKPPVFQCNVGHLACGTCLAELPGEQCPIC	no
Liliopsida	Poaceae	Triticum aestivum Arinalrfor	TraesARI3A03G01333280	TraesARI3A03G01333280.1	no			modifed_SINA	yes	60	93	CPLCTLPLKPPVVQCKGGHVACGVCLAEPCRMC	no
Liliopsida	Poaceae	Triticum aestivum Arinalrfor	TraesARI3A03G01333380	TraesARI3A03G01333380.1	no			modifed_SINA	yes	60	97	CPICSSPFKPPVFQCKGGHLACGSCVAKLPWKQCQRC	no
Liliopsida	Poaceae	Triticum aestivum Arinalrfor	TraesARI3A03G01333410	TraesARI3A03G01333410.1	no			modifed_SINA	yes	55	88	CFACQLPLRPPVHQCEGGHRVCGRCHGDRCTAC	no
Liliopsida	Poaceae	Triticum aestivum Arinalrfor	TraesARI3A03G01333630	TraesARI3A03G01333630.1	no			modifed_SINA	yes	78	115	CPLCSLPFKPPVFQCKGGHFACGVCVARLPCGRCKAC	no
Liliopsida	Poaceae	Triticum aestivum Arinalrfor	TraesARI3A03G01333680	TraesARI3A03G01333680.1	no			modifed_SINA	yes	52	97	CRICSEPLKPPIFKCAAGHVLCSQCPEKLREVGHVLRLGTFCALC	no
Liliopsida	Poaceae	Triticum aestivum Arinalrfor	TraesARI3A03G01334170	TraesARI3A03G01334170.1	no			modifed_SINA	yes	78	117	CPICSTPLSPPIFQCSLGHFLCSACHDKLPGTDRACGMC	no
Liliopsida	Poaceae	Triticum aestivum Arinalrfor	TraesARI3A03G01334180	TraesARI3A03G01334180.1	no			modifed_SINA	yes	33	71	CSICCHPMRPPIFQCQYTVGHTICSSCHDKLPGKCCFC	no
Liliopsida	Poaceae	Triticum aestivum Arinalrfor	TraesARI3A03G01334230	TraesARI3A03G01334230.1	no			modifed_SINA	yes	39	75	CLICSEPLRPPIFQCTMRHTICLSCHDKFPDKCFFC	no
Liliopsida	Poaceae	Triticum aestivum Arinalrfor	TraesARI3A03G01334420	TraesARI3A03G01334420.1	no			modifed_SINA	yes	34	71	CPVCFHPLRPPIYQCSVGHFICSSCRPKLVRNKCHLC	no
Liliopsida	Poaceae	Triticum aestivum Arinalrfor	TraesARI3A03G01334560	TraesARI3A03G01334560.1	no			modifed_SINA	yes	13	52	CLACYLPLRPPIYQCSVGHFICCSCHDKLPAEERKCSTC	no
Liliopsida	Poaceae	Triticum aestivum Arinalrfor	TraesARI3A03G01334660	TraesARI3A03G01334660.1	no			modifed_SINA	yes	31	68	CTVCFEHFRTEIYQCSVGHFICSSCRDKILDKKCPTC	no
Liliopsida	Poaceae	Triticum aestivum Arinalrfor	TraesARI3A03G01334670	TraesARI3A03G01334670.1	no			modifed_SINA	yes	34	71	CPICFVPLSPPIFQCSVGHFICEDCCADRLNNKCHLC	no
Liliopsida	Poaceae	Triticum aestivum Arinalrfor	TraesARI3A03G01334680	TraesARI3A03G01334680.1	no			modifed_SINA	yes	34	71	CPICLKPLRPPILQCSVGHFVCSHCCTHQLDGKCHLC	no
Liliopsida	Poaceae	Triticum aestivum Arinalrfor	TraesARI3A03G01334760	TraesARI3A03G01334760.1	no			modifed_SINA	yes	36	72	CPICYEPLRPPLFQCSVGHCICSSCRGKLDKKCPVC	no
Liliopsida	Poaceae	Triticum aestivum Arinalrfor	TraesARI3A03G01334770	TraesARI3A03G01334770.1	no			modifed_SINA	yes	29	65	CPICYEHLRPPIFQCSVGHFICSPCCVKLDKKCPVC	no
Liliopsida	Poaceae	Triticum aestivum Arinalrfor	TraesARI3A03G01339370	TraesARI3A03G01339370.1	no			modifed_SINA	yes	32	70	CAFCFDPLKPPVFQCRVGHVICSSCHHKLRKKDNCHVC	no
Liliopsida	Poaceae	Triticum aestivum Arinalrfor	TraesARI3A03G01345160	TraesARI3A03G01345160.1	no			modifed_SINA	yes	36	74	CAVCCDPLRPPISQCSTGRHTICSSCQDKLPGKCCYCC	no
Liliopsida	Poaceae	Triticum aestivum Arinalrfor	TraesARI3A03G01345190	TraesARI3A03G01345190.1	no			modifed_SINA	yes	35	72	CPVCSTPLRPPVFQCALGHFVCSPCRDKLPDSKCQAC	no
Liliopsida	Poaceae	Triticum aestivum Arinalrfor	TraesARI3A03G01358700	TraesARI3A03G01358700.1	no			modifed_SINA	yes	5	41	CDICYLPFESQVFSCKNGHAACANCCISMHRKCPSC	no
Liliopsida	Poaceae	Triticum aestivum Arinalrfor	TraesARI3A03G01535900	TraesARI3A03G01535900.1	no			modifed_SINA	yes	36	72	CPVCFLPLRPPIFQCTVGHTICSSCRDKLRDKCCLC	no
Liliopsida	Poaceae	Triticum aestivum Arinalrfor	TraesARI3B03G01556680	TraesARI3B03G01556680.1	no			modifed_SINA	yes	34	71	CPVCFHPLRPPIYQCSVGHFICSSCRPKLVRNNCHLC	no
Liliopsida	Poaceae	Triticum aestivum Arinalrfor	TraesARI3B03G01556690	TraesARI3B03G01556690.1	no			modifed_SINA	yes	34	71	CPVCFHPLKPPIYQCSVGHFICSSCRPKLVRNKCHLC	no
Liliopsida	Poaceae	Triticum aestivum Arinalrfor	TraesARI3B03G01556950	TraesARI3B03G01556950.1	no			modifed_SINA	yes	93	132	CPVCSAPLSPPIFQCSLGHFVCSACHDKLPGTDRACGVC	no
Liliopsida	Poaceae	Triticum aestivum Arinalrfor	TraesARI3B03G01557820	TraesARI3B03G01557820.1	no			modifed_SINA	yes	126	162	CALCHGLLSSPVYECGDGHLTCHRCHDPDLMPCIRC	no
Liliopsida	Poaceae	Triticum aestivum Arinalrfor	TraesARI3B03G01557830	TraesARI3B03G01557830.1	no			modifed_SINA	yes	51	96	CRICSEPLKPPIFKCAAGHVLCSQCPEKLREVGHVLRLGTFCALC	no
Liliopsida	Poaceae	Triticum aestivum Arinalrfor	TraesARI3B03G01558110	TraesARI3B03G01558110.1	no			modifed_SINA	yes	279	312	CFACQLPLRPPVHQCEGGHRVCGRCHGDRCTSC	no
Liliopsida	Poaceae	Triticum aestivum Arinalrfor	TraesARI3B03G01558170	TraesARI3B03G01558170.1	no			modifed_SINA	yes	58	95	CPICSSPFKPPVFQCKGGHLACGSCVAKLPWKQCQRC	no
Liliopsida	Poaceae	Triticum aestivum Arinalrfor	TraesARI3B03G01558200	TraesARI3B03G01558200.1	no			modifed_SINA	yes	57	96	CHFCSRPLKPPVHQCNAGHLACGDCRGERPGDERQCQKC	no
Liliopsida	Poaceae	Triticum aestivum Arinalrfor	TraesARI3B03G01560270	TraesARI3B03G01560270.1	no			modifed_SINA	yes	44	80	CSACCSPLAPPLFQCTNGHIACSECRTNAEYSCSLC	no
Liliopsida	Poaceae	Triticum aestivum Arinalrfor	TraesARI3B03G01560940	TraesARI3B03G01560940.1	no			modifed_SINA	yes	46	82	CLVCCGPLAAPLSQCANGHITCFECSSDLNYSCSLC	no
Liliopsida	Poaceae	Triticum aestivum Arinalrfor	TraesARI3B03G01561000	TraesARI3B03G01561000.1	no			modifed_SINA	yes	44	81	CSGCCSPLVPPIFQCANGHITCLKCCADLKHSSCGLC	no
Liliopsida	Poaceae	Triticum aestivum Arinalrfor	TraesARI3B03G01561010	TraesARI3B03G01561010.1	no			modifed_SINA	yes	410	447	CSVCSRPIKPPVFECNAGHLACYKCLIGLPYKLCQTC	no
Liliopsida	Poaceae	Triticum aestivum Arinalrfor	TraesARI3B03G01561150	TraesARI3B03G01561150.1	no			modifed_SINA	yes	786	823	CRVCSHPVKAPVFQCNVGHLACGRCLAELPGEQCQMC	no
Liliopsida	Poaceae	Triticum aestivum Arinalrfor	TraesARI3B03G01561160	TraesARI3B03G01561160.1	no			modifed_SINA	yes	450	487	CRVCYHPVKPPVFQCNVGHLACGTCLAELPGEQCPIC	no
Liliopsida	Poaceae	Triticum aestivum Arinalrfor	TraesARI3B03G01561220	TraesARI3B03G01561220.1	no			modifed_SINA	yes	57	96	CHFCSRPLKPPVHQCNAGHLACGDCRGERPGNERQCQKC	no
Liliopsida	Poaceae	Triticum aestivum Arinalrfor	TraesARI3B03G01561290	TraesARI3B03G01561290.1	no			modifed_SINA	yes	58	95	CPICFSPFKPPVFQCKGGHLACGSCVAKLPWKQCQRC	no
Liliopsida	Poaceae	Triticum aestivum Arinalrfor	TraesARI3B03G01561320	TraesARI3B03G01561320.1	no			modifed_SINA	yes	61	94	CFACQLPLRPPVHQCEGGHRVCGRCHGDRCTAC	no
Liliopsida	Poaceae	Triticum aestivum Arinalrfor	TraesARI3B03G01561750	TraesARI3B03G01561750.1	no			modifed_SINA	yes	53	98	CRICSEPLKPPIFKCAAGHVLCSQCPEKLREVGHVLRLGTFCALC	no
Liliopsida	Poaceae	Triticum aestivum Arinalrfor	TraesARI3B03G01567780	TraesARI3B03G01567780.1	no			modifed_SINA	yes	32	70	CAFCFDPLRPPVFQCRVGHVICSSCHHKLRKKDNCHVC	no
Liliopsida	Poaceae	Triticum aestivum Arinalrfor	TraesARI3B03G01567790	TraesARI3B03G01567790.1	no			modifed_SINA	yes	48	109	CTICMDPLRPPVLQCTVGHVICSSCHGSLLNKDSCHMCTATGGYNRCIALDKILESFCVSC	no
Liliopsida	Poaceae	Triticum aestivum Arinalrfor	TraesARI3B03G01567910	TraesARI3B03G01567910.1	no			modifed_SINA	yes	19	57	CAICFDPLRPPVFQCVVGHAICSPCHGRLINKENCNTC	no
Liliopsida	Poaceae	Triticum aestivum Arinalrfor	TraesARI3B03G01571390	TraesARI3B03G01571390.1	no			modifed_SINA	yes	42	80	CAVCFDPLRPPVFQCAVGHVICSPCQGKLINKENCNTC	no
Liliopsida	Poaceae	Triticum aestivum Arinalrfor	TraesARI3B03G01571510	TraesARI3B03G01571510.1	no			modifed_SINA	yes	44	82	CSVCYDHLRPPVFQCVMGHIICSSCYGNLLNKDKCHVC	no
Liliopsida	Poaceae	Triticum aestivum Arinalrfor	TraesARI3B03G01572050	TraesARI3B03G01572050.1	no			modifed_SINA	yes	34	71	CSVCSEPLRPPIFQCSLGHFICLSCRSEILDKKCHLC	no
Liliopsida	Poaceae	Triticum aestivum Arinalrfor	TraesARI3B03G01572070	TraesARI3B03G01572070.1	no			modifed_SINA	yes	34	71	CSLCLKPLRPPILQCSVGHFICSYCCTSQLDSKCHLC	no
Liliopsida	Poaceae	Triticum aestivum Arinalrfor	TraesARI3B03G01572110	TraesARI3B03G01572110.1	no			modifed_SINA	yes	34	71	CSLCLKPLRPPILQCSVGHFICSYCCTSQLDSKCHLC	no
Liliopsida	Poaceae	Triticum aestivum Arinalrfor	TraesARI3B03G01572150	TraesARI3B03G01572150.1	no			modifed_SINA	yes	31	68	CTVCFEHFSTEIYQCSVGHFICSSCRDKILDKKCPTC	no
Liliopsida	Poaceae	Triticum aestivum Arinalrfor	TraesARI3B03G01572310	TraesARI3B03G01572310.1	no			modifed_SINA	yes	34	71	CPVCFHPLRPPIYQCSVGHFICSSCRPKLVRNNCHLC	no
Liliopsida	Poaceae	Triticum aestivum Arinalrfor	TraesARI3B03G01572330	TraesARI3B03G01572330.1	no			modifed_SINA	yes	34	71	CPVCFHPLRPPIYQCSVGHFVCSSCRPKLVRNKCHLC	no
Liliopsida	Poaceae	Triticum aestivum Arinalrfor	TraesARI3B03G01572460	TraesARI3B03G01572460.1	no			modifed_SINA	yes	114	158	CAACRAPLKPPVFKCEKEHFVCCACGGGGDGVGDGGRTKHCCPC	no
Liliopsida	Poaceae	Triticum aestivum Arinalrfor	TraesARI3B03G01572760	TraesARI3B03G01572760.1	no			modifed_SINA	yes	184	229	CAACRAPLKPPVFKCEREHFVCCDCGGDDDHDDGDGGATKHCGPC	no
Liliopsida	Poaceae	Triticum aestivum Arinalrfor	TraesARI3B03G01572870	TraesARI3B03G01572870.1	no			modifed_SINA	yes	50	86	CPVCCHPLRSPIFQCTVGHTICSSCHDKLPEKCHFC	no
Liliopsida	Poaceae	Triticum aestivum Arinalrfor	TraesARI3B03G01573270	TraesARI3B03G01573270.1	no			modifed_SINA	yes	48	93	CRICSEPLKPPIFKCAAGHVLCSQCPEKLREVGHVLRLGTFCPLC	no
Liliopsida	Poaceae	Triticum aestivum Arinalrfor	TraesARI3B03G01585330	TraesARI3B03G01585330.1	no			modifed_SINA	yes	61	99	CPLCTLPFKPPVLQCNKGGHLACGGCVALLPGGQCRAC	no
Liliopsida	Poaceae	Triticum aestivum Arinalrfor	TraesARI3B03G01585350	TraesARI3B03G01585350.1	no			modifed_SINA	yes	152	227	CAACPGPLRPPVVKCENEHLVCHACGGDGDGGGGATKHCVACPYKRFGCARSMAYHSAADHAASCRHAPCYCFDC	no
Liliopsida	Poaceae	Triticum aestivum Arinalrfor	TraesARI3B03G01585370	TraesARI3B03G01585370.1	no			modifed_SINA	yes	131	173	CAACPGPLRPPVVKCENEHLVCHACGGDGDGGGGATKHCVPC	no
Liliopsida	Poaceae	Triticum aestivum Arinalrfor	TraesARI3B03G01585380	TraesARI3B03G01585380.1	no			modifed_SINA	yes	152	194	CAACPGPLRPPVVKCENEHLVCHACGGDGDGGGGATKHCVPC	no
Liliopsida	Poaceae	Triticum aestivum Arinalrfor	TraesARI3B03G01600320	TraesARI3B03G01600320.1	no			modifed_SINA	yes	74	114	CDECHGPLKPPVYQCSRMHPVACGDCGGGGGGGGGECRPC	no
Liliopsida	Poaceae	Triticum aestivum Arinalrfor	TraesARI3B03G01756190	TraesARI3B03G01756190.1	no			modifed_SINA	yes	46	82	CSVCCSPLVAPLSQCANGHITCFNCSSDLNYSCSLC	no
Liliopsida	Poaceae	Triticum aestivum Arinalrfor	TraesARI3B03G01782630	TraesARI3B03G01782630.1	no			modifed_SINA	yes	40	78	CGVCCLPLKSPIFQCKVGHVICSPCRDNLAAEGRCHVC	no
Liliopsida	Poaceae	Triticum aestivum Arinalrfor	TraesARI3B03G01806800	TraesARI3B03G01806800.1	no			modifed_SINA	yes	38	74	CPVCFLPLRPPIFQCTLGHAICSSCRDKLQDKCCLC	no
Liliopsida	Poaceae	Triticum aestivum Arinalrfor	TraesARI3D03G01831380	TraesARI3D03G01831380.1	no			modifed_SINA	yes	108	144	CALCHGLLSSPVYECGDGHLTCHRCYDLALMPCIRC	no
Liliopsida	Poaceae	Triticum aestivum Arinalrfor	TraesARI3D03G01831410	TraesARI3D03G01831410.1	no			modifed_SINA	yes	48	93	CRICSEPLKPPIFKCAAGHVLCSQCPEKLREVGHVLRLGTFCALC	no
Liliopsida	Poaceae	Triticum aestivum Arinalrfor	TraesARI3D03G01831590	TraesARI3D03G01831590.1	no			modifed_SINA	yes	56	89	CCACQLPLRPPVHQCEGGHRVCGRCHGDRCTAC	no
Liliopsida	Poaceae	Triticum aestivum Arinalrfor	TraesARI3D03G01831630	TraesARI3D03G01831630.1	no			modifed_SINA	yes	56	93	CPICSSPFKPPVFQCKGGHLACGSCVTKLPWKQCQRC	no
Liliopsida	Poaceae	Triticum aestivum Arinalrfor	TraesARI3D03G01831650	TraesARI3D03G01831650.1	no			modifed_SINA	yes	60	93	CPLCTLPLKPPVLQCKGGHVACGGCLAEPCRRC	no
Liliopsida	Poaceae	Triticum aestivum Arinalrfor	TraesARI3D03G01831690	TraesARI3D03G01831690.1	no			modifed_SINA	yes	450	487	CRVCYHPVKPPVFQCNVGHLACGTCLAELPGEQCPIC	no
Liliopsida	Poaceae	Triticum aestivum Arinalrfor	TraesARI3D03G01831700	TraesARI3D03G01831700.1	no			modifed_SINA	yes	792	829	CRVCSHPVKPPVFQCNVGHLACGRCLAELPDEQCQMC	no
Liliopsida	Poaceae	Triticum aestivum Arinalrfor	TraesARI3D03G01831800	TraesARI3D03G01831800.1	no			modifed_SINA	yes	441	478	CSVCSRPIKPPVFECNAGHLACYKCLIGLPYKLCQTC	no
Liliopsida	Poaceae	Triticum aestivum Arinalrfor	TraesARI3D03G01831880	TraesARI3D03G01831880.1	no			modifed_SINA	yes	42	78	CSVCCSPLVAPLSQCANGHITCFECSSDVNYSCSLC	no
Liliopsida	Poaceae	Triticum aestivum Arinalrfor	TraesARI3D03G01832370	TraesARI3D03G01832370.1	no			modifed_SINA	yes	44	80	CSACCSPLAPPLFQCTNGHIACSECRTNAEYSCSFC	no
Liliopsida	Poaceae	Triticum aestivum Arinalrfor	TraesARI3D03G01834330	TraesARI3D03G01834330.1	no			modifed_SINA	yes	48	85	CPVCSKPLSPPIYQCSVGHVVCWSCCEGLPEKKCDVC	no
Liliopsida	Poaceae	Triticum aestivum Arinalrfor	TraesARI3D03G01834470	TraesARI3D03G01834470.1	no			modifed_SINA	yes	11	48	CTVCFEHFRTEIYQCSVGHFICSSCRDKILDKKCPTC	no
Liliopsida	Poaceae	Triticum aestivum Arinalrfor	TraesARI3D03G01834520	TraesARI3D03G01834520.1	no			modifed_SINA	yes	34	71	CPVCFHPLRPPIYQCSVGHFVCSSCRPKLVRNKCHLC	no
Liliopsida	Poaceae	Triticum aestivum Arinalrfor	TraesARI3D03G01834550	TraesARI3D03G01834550.1	no			modifed_SINA	yes	34	71	CPVCFHPLRPPIYQCSVGHFICSSCRPKLVRNNCHLC	no
Liliopsida	Poaceae	Triticum aestivum Arinalrfor	TraesARI3D03G01834610	TraesARI3D03G01834610.1	no			modifed_SINA	yes	34	71	CPVCFHPLRPPIYQCSVGHFICSYCRPKLVRNKCHLC	no
Liliopsida	Poaceae	Triticum aestivum Arinalrfor	TraesARI3D03G01834630	TraesARI3D03G01834630.1	no			modifed_SINA	yes	13	52	CLACYLPLRPPIYQCSVGHFICCSCHDKLPAEERKCSTC	no
Liliopsida	Poaceae	Triticum aestivum Arinalrfor	TraesARI3D03G01834660	TraesARI3D03G01834660.1	no			modifed_SINA	yes	31	68	CTVCFEHFSTEIYQCSVGHFICSSCRDKILDKKCPTC	no
Liliopsida	Poaceae	Triticum aestivum Arinalrfor	TraesARI3D03G01834690	TraesARI3D03G01834690.1	no			modifed_SINA	yes	34	71	CPICLKPLRPPILQCSVGHFICSYCCTYQVDSKCHLC	no
Liliopsida	Poaceae	Triticum aestivum Arinalrfor	TraesARI3D03G01834740	TraesARI3D03G01834740.1	no			modifed_SINA	yes	36	72	CPICYEPLRPPIFQCSVGHCICSSCREKLDKKCPVC	no
Liliopsida	Poaceae	Triticum aestivum Arinalrfor	TraesARI3D03G01834750	TraesARI3D03G01834750.1	no			modifed_SINA	yes	5	41	CPICFEPLRPPILQCFVGHFICPSCCAKVDKKCPVC	no
Liliopsida	Poaceae	Triticum aestivum Arinalrfor	TraesARI3D03G01834890	TraesARI3D03G01834890.1	no			modifed_SINA	yes	44	82	CTVCYHPLRPPVFQCAVGHVICSSCHDKLKNKNKCHAC	no
Liliopsida	Poaceae	Triticum aestivum Arinalrfor	TraesARI3D03G01835230	TraesARI3D03G01835230.1	no			modifed_SINA	yes	32	70	CAFCFDPLTPPVFQCRVGHVICSSCHHKLRKKDNCHVC	no
Liliopsida	Poaceae	Triticum aestivum Arinalrfor	TraesARI3D03G01845370	TraesARI3D03G01845370.1	no			modifed_SINA	yes	50	87	CPICSKPLRPPIYQCSVGHVVCWSCRQGLPERKCSTC	no
Liliopsida	Poaceae	Triticum aestivum Arinalrfor	TraesARI3D03G01846660	TraesARI3D03G01846660.1	no			modifed_SINA	yes	79	117	CPLCTLPFKPPVFQCNKGGHLACGGCVALLPGGQCRAC	no
Liliopsida	Poaceae	Triticum aestivum Arinalrfor	TraesARI3D03G02025770	TraesARI3D03G02025770.1	no			modifed_SINA	yes	37	73	CPVCFLPLRPPIFQCTVGHAICSSCRDKLRDKCYLC	no
Liliopsida	Poaceae	Triticum aestivum Arinalrfor	TraesARI4A03G02148790	TraesARI4A03G02148790.1	no			modifed_SINA	yes	151	195	CAACPAPLKRPIFMCGNGHVVCCACGGGGNGNGDGGANKHCDLC	no
Liliopsida	Poaceae	Triticum aestivum Arinalrfor	TraesARI4B03G02301090	TraesARI4B03G02301090.1	no			modifed_SINA	yes	237	279	CAACPAPLKRPVFMCGNGHVVCCSCGGGGNGDGGANKHCDLC	no
Liliopsida	Poaceae	Triticum aestivum Arinalrfor	TraesARI4B03G02302940	TraesARI4B03G02302940.1	no			modifed_SINA	yes	31	70	CPLCLRPLMPPVYECKGGHLACADCRVECPKNQRQCQKC	no
Liliopsida	Poaceae	Triticum aestivum Arinalrfor	TraesARI4B03G02439700	TraesARI4B03G02439700.1	no			modifed_SINA	yes	92	128	CSICFEPLCPPLYQCQNGHVACLSCWSRLSNKCHVC	no
Liliopsida	Poaceae	Triticum aestivum Arinalrfor	TraesARI4D03G02484310	TraesARI4D03G02484310.1	no			modifed_SINA	yes	259	303	CAACPAPLKRPIFMCGNGHVVCCACGGGGNGNGDGGANKHCDLC	no
Liliopsida	Poaceae	Triticum aestivum Arinalrfor	TraesARI4D03G02487250	TraesARI4D03G02487250.1	no			modifed_SINA	yes	31	70	CPLCLRPLTPPVYECKGGHLACADCRVECPENQRQCQKC	no
Liliopsida	Poaceae	Triticum aestivum Arinalrfor	TraesARI4D03G02602310	TraesARI4D03G02602310.1	no			modifed_SINA	yes	93	136	CSICFEPLCPPLYQLVLCIFQCQNGHVACLSCWSRLSNKCHVC	no
Liliopsida	Poaceae	Triticum aestivum Arinalrfor	TraesARI5A03G02665200	TraesARI5A03G02665200.1	no			modifed_SINA	yes	31	70	CPLCLRPLKPPIYECKGRHLSCADCRIERPGNQRRCQKC	no
Liliopsida	Poaceae	Triticum aestivum Arinalrfor	TraesARI5A03G02717360	TraesARI5A03G02717360.1	no			modifed_SINA	yes	30	69	CPVCSTPLSPPIFQCKLGHLVCSPCRDKLPGKKKACSVC	no
Liliopsida	Poaceae	Triticum aestivum Arinalrfor	TraesARI5A03G02786710	TraesARI5A03G02786710.1	no			modifed_SINA	yes	49	86	CPICFRPFKPPVFQCEGGHLACGSCVVELPWQQCGKC	no
Liliopsida	Poaceae	Triticum aestivum Arinalrfor	TraesARI5A03G02819480	TraesARI5A03G02819480.1	no			modifed_SINA	yes	95	131	CSICFEPLCPPLYQCQNGHVACLSCWSRLSNKCHVC	no
Liliopsida	Poaceae	Triticum aestivum Arinalrfor	TraesARI5A03G02828010	TraesARI5A03G02828010.1	no			modifed_SINA	yes	45	96	CCSCTSWSRRRASSPASLLTPPAGAPSPKCANGHITCFKCSSDLNYSCSLC	no
Liliopsida	Poaceae	Triticum aestivum Arinalrfor	TraesARI5B03G02964160	TraesARI5B03G02964160.1	no			modifed_SINA	yes	74	113	CPFCFLPFKPPVFQCNGGHLACGDCRGEQPGSQWQCERC	no
Liliopsida	Poaceae	Triticum aestivum Arinalrfor	TraesARI6A03G03218840	TraesARI6A03G03218840.1	no			modifed_SINA	yes	62	98	CPVCTNSMRPPILQCPNGHTICSSCKHRVDNHCPTC	no
Liliopsida	Poaceae	Triticum aestivum Arinalrfor	TraesARI6A03G03348380	TraesARI6A03G03348380.1	no			modifed_SINA	yes	98	132	CDLCHGPLRPPIYQCTSVQHVACRDCGADECRPC	no
Liliopsida	Poaceae	Triticum aestivum Arinalrfor	TraesARI6B03G03565850	TraesARI6B03G03565850.1	no			modifed_SINA	yes	98	132	CDLCHGPLRPPIYQCTRVQHVACRDCGTGECRPC	no
Liliopsida	Poaceae	Triticum aestivum Arinalrfor	TraesARI6B03G03565940	TraesARI6B03G03565940.1	no			modifed_SINA	yes	87	124	CDVCYGLLKAPIFQCSLLRHVACRSCSEFHGGKCRPC	no
Liliopsida	Poaceae	Triticum aestivum Arinalrfor	TraesARI6D03G03741640	TraesARI6D03G03741640.1	no			modifed_SINA	yes	98	132	CDLCHGPLRPPIYQCTRVQHVACRDCGAGDCRPC	no
Liliopsida	Poaceae	Triticum aestivum Arinalrfor	TraesARI6D03G03741760	TraesARI6D03G03741760.1	no			modifed_SINA	yes	70	111	CDECHYPLKPPVYQCSRMRHVACGDCVSGGGDDDEYECTSC	no
Liliopsida	Poaceae	Triticum aestivum Arinalrfor	TraesARI7B03G04203830	TraesARI7B03G04203830.1	no			modifed_SINA	yes	38	77	CPLCLRPLTSLVYECKGGHLACVDCRVERPRNQRQCQKC	no
Liliopsida	Poaceae	Triticum aestivum Arinalrfor	TraesARI7D03G04370610	TraesARI7D03G04370610.1	no			modifed_SINA	yes	61	94	CFACQLPLRPPVHQCEGGHRVCGRCHGDRCTAC	no
Liliopsida	Poaceae	Triticum aestivum Arinalrfor	TraesARI7D03G04370650	TraesARI7D03G04370650.1	no			modifed_SINA	yes	58	95	CPICSSPFKPPVFQCKGGHLACGSCVAKLPWKQCQRC	no
Liliopsida	Poaceae	Triticum aestivum Arinalrfor	TraesARI7D03G04389390	TraesARI7D03G04389390.1	no			modifed_SINA	yes	56	95	CPFCFLPFKPPVFQCSGGHLACGDCRGERPGSQWQCERC	no
Liliopsida	Poaceae	Triticum aestivum Arinalrfor	TraesARIUn03G04597090	TraesARIUn03G04597090.1	no			modifed_SINA	yes	36	74	CGVCFLPLKPPIFQCVVGHVLCSQCRDKLASARICHVC	no
Liliopsida	Poaceae	Triticum aestivum Cadenza	TraesCAD_scaffold_000333_01G000200	TraesCAD_scaffold_000333_01G000200.1	no			modifed_SINA	yes	98	132	CDLCHGPLRPPIYQCTRVQHVACRDCGTGECRPC	no
Liliopsida	Poaceae	Triticum aestivum Cadenza	TraesCAD_scaffold_000579_01G000100	TraesCAD_scaffold_000579_01G000100.1	no			modifed_SINA	yes	58	95	CPICFSPFKPPVFQCKGGHLACGSCVAKLPWKQCQRC	no
Liliopsida	Poaceae	Triticum aestivum Cadenza	TraesCAD_scaffold_000579_01G000400	TraesCAD_scaffold_000579_01G000400.1	no			modifed_SINA	yes	61	94	CFACQLPLRPPVHQCEGGHRVCGRCHGDRCTAC	no
Liliopsida	Poaceae	Triticum aestivum Cadenza	TraesCAD_scaffold_000924_01G000100	TraesCAD_scaffold_000924_01G000100.1	no			modifed_SINA	yes	22	60	CGVCCLPLKPPIFQCGVGHALCEQCRGKLASARTCHVC	no
Liliopsida	Poaceae	Triticum aestivum Cadenza	TraesCAD_scaffold_000950_01G001300	TraesCAD_scaffold_000950_01G001300.1	no			modifed_SINA	yes	140	177	CRSCHRMLSSPVYECPDGHVTCSRCRDNIGDNRCNYC	no
Liliopsida	Poaceae	Triticum aestivum Cadenza	TraesCAD_scaffold_002349_01G000400	TraesCAD_scaffold_002349_01G000400.1	no			modifed_SINA	yes	34	71	CPVCFHPLRPPIYQCSVGHFVCSSCRPKLVRNKCHLC	no
Liliopsida	Poaceae	Triticum aestivum Cadenza	TraesCAD_scaffold_002349_01G000600	TraesCAD_scaffold_002349_01G000600.1	no			modifed_SINA	yes	34	71	CPVCFHPLRPPIYQCSVGHFICSSCRPKLVRNNCHLC	no
Liliopsida	Poaceae	Triticum aestivum Cadenza	TraesCAD_scaffold_003630_01G000100	TraesCAD_scaffold_003630_01G000100.1	no			modifed_SINA	yes	43	79	CLVCCGPLAAPLSQCANGHITCFECSSDLNYSCSLC	no
Liliopsida	Poaceae	Triticum aestivum Cadenza	TraesCAD_scaffold_003686_01G000300	TraesCAD_scaffold_003686_01G000300.1	no			modifed_SINA	yes	92	128	CSICFEPLCPPLYQCQNGHVACLSCWSRLSNKCHVC	no
Liliopsida	Poaceae	Triticum aestivum Cadenza	TraesCAD_scaffold_003792_01G000300	TraesCAD_scaffold_003792_01G000300.1	no			modifed_SINA	yes	9	52	CSICFEPLCPPLYQLVLCIFQCQNGHVACLSCWSRLSNKCHVC	no
Liliopsida	Poaceae	Triticum aestivum Cadenza	TraesCAD_scaffold_004122_01G000300	TraesCAD_scaffold_004122_01G000300.1	no			modifed_SINA	yes	32	70	CAFCFDPLRPPVFQCRVGHVICSSCHHKLRKKDNCHVC	no
Liliopsida	Poaceae	Triticum aestivum Cadenza	TraesCAD_scaffold_004122_01G001000	TraesCAD_scaffold_004122_01G001000.1	no			modifed_SINA	yes	21	59	CTICFDPLQPPVFQCAVGHVICSPCQGKLINKENCNTC	no
Liliopsida	Poaceae	Triticum aestivum Cadenza	TraesCAD_scaffold_004464_01G000600	TraesCAD_scaffold_004464_01G000600.1	no			modifed_SINA	yes	36	75	CTICSAPLRPPIFQCSVGHFICSSCREREDQLDYKCPTC	no
Liliopsida	Poaceae	Triticum aestivum Cadenza	TraesCAD_scaffold_005416_01G000100	TraesCAD_scaffold_005416_01G000100.1	no			modifed_SINA	yes	36	73	CPICLKPLRPPILQCSVGHFVCSHCCTHQLDGKCHLC	no
Liliopsida	Poaceae	Triticum aestivum Cadenza	TraesCAD_scaffold_005864_01G000200	TraesCAD_scaffold_005864_01G000200.1	no			modifed_SINA	yes	48	93	CRICSEPLKPPIFKCAAGHVLCSQCPEKLREVGHVLRLGTFCPLC	no
Liliopsida	Poaceae	Triticum aestivum Cadenza	TraesCAD_scaffold_005914_01G000100	TraesCAD_scaffold_005914_01G000100.1	no			modifed_SINA	yes	50	86	CPVCCHPLRSPIFQCTVGHTICSSCHDKLPEKCHFC	no
Liliopsida	Poaceae	Triticum aestivum Cadenza	TraesCAD_scaffold_005914_01G000200	TraesCAD_scaffold_005914_01G000200.1	no			modifed_SINA	yes	61	123	CPVCYLPLRPPIFQCTVGHTICSSCHDKLQEKCHFCSLPTVYNRCHMVEHVVESVKVACSNC	no
Liliopsida	Poaceae	Triticum aestivum Cadenza	TraesCAD_scaffold_006037_01G000400	TraesCAD_scaffold_006037_01G000400.1	no			modifed_SINA	yes	37	73	CPVCFLPLRPPIFQCTVGHAICSSCRDKLRDKCYLC	no
Liliopsida	Poaceae	Triticum aestivum Cadenza	TraesCAD_scaffold_006196_01G000100	TraesCAD_scaffold_006196_01G000100.1	no			modifed_SINA	yes	36	74	CAVCCDPLRPPISQCSTGRHTICSSCQDKLPGKCCYCC	no
Liliopsida	Poaceae	Triticum aestivum Cadenza	TraesCAD_scaffold_006196_01G000200	TraesCAD_scaffold_006196_01G000200.1	no			modifed_SINA	yes	35	72	CPVCSTPLRPPVFQCALGHFVCSPCRDKLPDSKCQAC	no
Liliopsida	Poaceae	Triticum aestivum Cadenza	TraesCAD_scaffold_006246_01G000300	TraesCAD_scaffold_006246_01G000300.1	no			modifed_SINA	yes	7	46	CPICSTPLSPPIFQCSLGHFLCSACHDKLPGTDRACGMC	no
Liliopsida	Poaceae	Triticum aestivum Cadenza	TraesCAD_scaffold_008220_01G000200	TraesCAD_scaffold_008220_01G000200.1	no			modifed_SINA	yes	49	94	CRICSEPLKPPIFKCAAGHVLCSQCPEKLREVGHVLRLGTFCALC	no
Liliopsida	Poaceae	Triticum aestivum Cadenza	TraesCAD_scaffold_009419_01G000500	TraesCAD_scaffold_009419_01G000500.1	no			modifed_SINA	yes	41	77	CSACCSPLAPPLFQCTNGHIACSECRTNAEYSCSLC	no
Liliopsida	Poaceae	Triticum aestivum Cadenza	TraesCAD_scaffold_010196_01G000300	TraesCAD_scaffold_010196_01G000300.1	no			modifed_SINA	yes	56	89	CCACQLPLRPPVHQCEGGHRVCGRCHGDRCTAC	no
Liliopsida	Poaceae	Triticum aestivum Cadenza	TraesCAD_scaffold_010196_01G000700	TraesCAD_scaffold_010196_01G000700.1	no			modifed_SINA	yes	56	93	CPICSSPFKPPVFQCKGGHLACGSCVTKLPWKQCQRC	no
Liliopsida	Poaceae	Triticum aestivum Cadenza	TraesCAD_scaffold_010196_01G001100	TraesCAD_scaffold_010196_01G001100.1	no			modifed_SINA	yes	431	468	CRVCYHPVKPPVFQCNVGHLACGTCLAELPGEQCPIC	no
Liliopsida	Poaceae	Triticum aestivum Cadenza	TraesCAD_scaffold_010196_01G001200	TraesCAD_scaffold_010196_01G001200.1	no			modifed_SINA	yes	792	829	CRVCSHPVKPPVFQCNVGHLACGRCLAELPDEQCQMC	no
Liliopsida	Poaceae	Triticum aestivum Cadenza	TraesCAD_scaffold_010745_01G000200	TraesCAD_scaffold_010745_01G000200.1	no			modifed_SINA	yes	7	46	CPVCSAPLSPPIFQCSLGHFVCSACHDKLPGTDRACGVC	no
Liliopsida	Poaceae	Triticum aestivum Cadenza	TraesCAD_scaffold_011030_01G000200	TraesCAD_scaffold_011030_01G000200.1	no			modifed_SINA	yes	450	487	CRVCYHPVKPPVFQCNVGHLACGTCLAELPGEQCPIC	no
Liliopsida	Poaceae	Triticum aestivum Cadenza	TraesCAD_scaffold_012115_01G000500	TraesCAD_scaffold_012115_01G000500.1	no			modifed_SINA	yes	125	162	CKACRRMLSPPVYQCPFAHVTCSRCHEEVGDNRCSCC	no
Liliopsida	Poaceae	Triticum aestivum Cadenza	TraesCAD_scaffold_012486_01G000400	TraesCAD_scaffold_012486_01G000400.1	no			modifed_SINA	yes	22	60	CGVCCLPLKPPIFQCGVGHALCEQCRGKLASARTCHVC	no
Liliopsida	Poaceae	Triticum aestivum Cadenza	TraesCAD_scaffold_013603_01G001000	TraesCAD_scaffold_013603_01G001000.1	no			modifed_SINA	yes	32	70	CAFCFDPLTPPVFQCRVGHVICSSCHHKLRKKDNCHVC	no
Liliopsida	Poaceae	Triticum aestivum Cadenza	TraesCAD_scaffold_015358_01G000500	TraesCAD_scaffold_015358_01G000500.1	no			modifed_SINA	yes	61	94	CFACQLPLRPPVHQCEGGHRVCGRCHGDRCTAC	no
Liliopsida	Poaceae	Triticum aestivum Cadenza	TraesCAD_scaffold_015459_01G000100	TraesCAD_scaffold_015459_01G000100.1	no			modifed_SINA	yes	57	96	CHFCSRPLKPPVHQCNAGHLACGDCRGERPGNERQCQKC	no
Liliopsida	Poaceae	Triticum aestivum Cadenza	TraesCAD_scaffold_015459_01G000500	TraesCAD_scaffold_015459_01G000500.1	no			modifed_SINA	yes	450	487	CRVCYHPVKPPVFQCNVGHLACGTCLAELPGEQCPIC	no
Liliopsida	Poaceae	Triticum aestivum Cadenza	TraesCAD_scaffold_015459_01G000600	TraesCAD_scaffold_015459_01G000600.1	no			modifed_SINA	yes	786	823	CRVCSHPVKAPVFQCNVGHLACGRCLAELPGEQCQMC	no
Liliopsida	Poaceae	Triticum aestivum Cadenza	TraesCAD_scaffold_016821_01G000300	TraesCAD_scaffold_016821_01G000300.1	no			modifed_SINA	yes	22	60	CGVCFLPLKPPIFQCMVGHVLCSQCRDKLASARICHIC	no
Liliopsida	Poaceae	Triticum aestivum Cadenza	TraesCAD_scaffold_018643_01G000100	TraesCAD_scaffold_018643_01G000100.1	no			modifed_SINA	yes	74	114	CDECHGPLKPPVYQCSRMHPVACGDCGGGGGGGGGECRPC	no
Liliopsida	Poaceae	Triticum aestivum Cadenza	TraesCAD_scaffold_018887_01G000200	TraesCAD_scaffold_018887_01G000200.1	no			modifed_SINA	yes	48	84	CSVCCSPLVAPLSQCANGHITCFECSSDLSYSCSLC	no
Liliopsida	Poaceae	Triticum aestivum Cadenza	TraesCAD_scaffold_018887_01G000600	TraesCAD_scaffold_018887_01G000600.1	no			modifed_SINA	yes	41	78	CSGCCSPLVPPIFQCANGHITCLKCCADLKHSSCGLC	no
Liliopsida	Poaceae	Triticum aestivum Cadenza	TraesCAD_scaffold_020402_01G000100	TraesCAD_scaffold_020402_01G000100.1	no			modifed_SINA	yes	110	146	CALCHGLLSSPVYECGDGHLTCHRCHDPDLMPCIRC	no
Liliopsida	Poaceae	Triticum aestivum Cadenza	TraesCAD_scaffold_020402_01G000200	TraesCAD_scaffold_020402_01G000200.1	no			modifed_SINA	yes	51	96	CRICSEPLKPPIFKCAAGHVLCSQCPEKLREVGHVLRLGTFCALC	no
Liliopsida	Poaceae	Triticum aestivum Cadenza	TraesCAD_scaffold_022410_01G000400	TraesCAD_scaffold_022410_01G000400.1	no			modifed_SINA	yes	125	162	CKACRRMLSPPVYQCPFAHVTCSRCHEEVGDNRCSCC	no
Liliopsida	Poaceae	Triticum aestivum Cadenza	TraesCAD_scaffold_024037_01G000100	TraesCAD_scaffold_024037_01G000100.1	no			modifed_SINA	yes	32	70	CAFCFDPLKPPVFQCRVGHVICSSCHHKLRKKDNCHVC	no
Liliopsida	Poaceae	Triticum aestivum Cadenza	TraesCAD_scaffold_024968_01G000100	TraesCAD_scaffold_024968_01G000100.1	no			modifed_SINA	yes	39	75	CLICREPLRPPIFQCTMRHTICSSCHDKFPDKCCFC	no
Liliopsida	Poaceae	Triticum aestivum Cadenza	TraesCAD_scaffold_026085_01G000400	TraesCAD_scaffold_026085_01G000400.1	no			modifed_SINA	yes	74	113	CPFCFLPFKPPVFQCNGGHLACGDCRGEQPGSQWQCERC	no
Liliopsida	Poaceae	Triticum aestivum Cadenza	TraesCAD_scaffold_026551_01G000200	TraesCAD_scaffold_026551_01G000200.1	no			modifed_SINA	yes	67	104	CPICSSPFKPPVFQCKGGHLACGSCVAKLPWKQCQRC	no
Liliopsida	Poaceae	Triticum aestivum Cadenza	TraesCAD_scaffold_026602_01G000200	TraesCAD_scaffold_026602_01G000200.1	no			modifed_SINA	yes	22	57	CAACLCPLKPPVFRCENEHFVCQACGGANKHCGPC	no
Liliopsida	Poaceae	Triticum aestivum Cadenza	TraesCAD_scaffold_032085_01G000200	TraesCAD_scaffold_032085_01G000200.1	no			modifed_SINA	yes	53	98	CRICSEPLKPPIFKCAAGHVLCSQCPEKLREVGHVLRLGTFCALC	no
Liliopsida	Poaceae	Triticum aestivum Cadenza	TraesCAD_scaffold_032162_01G000200	TraesCAD_scaffold_032162_01G000200.1	no			modifed_SINA	yes	36	75	CTICSAPLRPPIFQCSVGHFICSSCHESEDQLDHKCPTC	no
Liliopsida	Poaceae	Triticum aestivum Cadenza	TraesCAD_scaffold_036195_01G000100	TraesCAD_scaffold_036195_01G000100.1	no			modifed_SINA	yes	77	115	CPLCTLPFKPPVLQCNKGGHLACGGCVALLPGGQCRAC	no
Liliopsida	Poaceae	Triticum aestivum Cadenza	TraesCAD_scaffold_036827_01G000100	TraesCAD_scaffold_036827_01G000100.1	no			modifed_SINA	yes	254	298	CAACPAPLKRPIFMCGNGHVVCCACGGGGNGNGDGGANKHCDLC	no
Liliopsida	Poaceae	Triticum aestivum Cadenza	TraesCAD_scaffold_037410_01G000100	TraesCAD_scaffold_037410_01G000100.1	no			modifed_SINA	yes	67	104	CPICSSPFKPPVFQCKGGHLACGSCVAKLPWKQCQRC	no
Liliopsida	Poaceae	Triticum aestivum Cadenza	TraesCAD_scaffold_037410_01G000400	TraesCAD_scaffold_037410_01G000400.1	no			modifed_SINA	yes	55	88	CFACQLPLRPPVHQCEGGHRVCGRCHGDRCTAC	no
Liliopsida	Poaceae	Triticum aestivum Cadenza	TraesCAD_scaffold_038060_01G000100	TraesCAD_scaffold_038060_01G000100.1	no			modifed_SINA	yes	31	70	CPLCLRPLMPPVYECKGGHLACADCRVECPKNQRQCQKC	no
Liliopsida	Poaceae	Triticum aestivum Cadenza	TraesCAD_scaffold_038254_01G000100	TraesCAD_scaffold_038254_01G000100.1	no			modifed_SINA	yes	237	279	CAACPAPLKRPVFMCGNGHVVCCSCGGGGNGDGGANKHCDLC	no
Liliopsida	Poaceae	Triticum aestivum Cadenza	TraesCAD_scaffold_039767_01G000200	TraesCAD_scaffold_039767_01G000200.1	no			modifed_SINA	yes	98	132	CDLCHGPLRPPIYQCTRVQHVACRDCGAGDCRPC	no
Liliopsida	Poaceae	Triticum aestivum Cadenza	TraesCAD_scaffold_042384_01G000100	TraesCAD_scaffold_042384_01G000100.1	no			modifed_SINA	yes	98	132	CDLCHGPLRPPIYQCTSVQHVACRDCGADECRPC	no
Liliopsida	Poaceae	Triticum aestivum Cadenza	TraesCAD_scaffold_042612_01G000100	TraesCAD_scaffold_042612_01G000100.1	no			modifed_SINA	yes	410	447	CSVCSRPIKPPVFECNAGHLACYKCLIGLPYKLCQTC	no
Liliopsida	Poaceae	Triticum aestivum Cadenza	TraesCAD_scaffold_042781_01G000200	TraesCAD_scaffold_042781_01G000200.1	no			modifed_SINA	yes	28	65	CPVCFHPLRPPIYQCSVGHFICSSCRPKLGRNKCHLC	no
Liliopsida	Poaceae	Triticum aestivum Cadenza	TraesCAD_scaffold_042781_01G000400	TraesCAD_scaffold_042781_01G000400.1	no			modifed_SINA	yes	34	71	CPVCFHPLRPPIYQCSVGHFICSSCRPKLVRNKCHLC	no
Liliopsida	Poaceae	Triticum aestivum Cadenza	TraesCAD_scaffold_043567_01G000100	TraesCAD_scaffold_043567_01G000100.1	no			modifed_SINA	yes	44	82	CTVCYHPLRPPVFQCAVGHVICSSCHDKLKNKNKCHAC	no
Liliopsida	Poaceae	Triticum aestivum Cadenza	TraesCAD_scaffold_044792_01G000100	TraesCAD_scaffold_044792_01G000100.1	no			modifed_SINA	yes	42	79	CSGCCSPLVPPIFQCANGHITCLKCCADLKHSSCGLC	no
Liliopsida	Poaceae	Triticum aestivum Cadenza	TraesCAD_scaffold_044855_01G000400	TraesCAD_scaffold_044855_01G000400.1	no			modifed_SINA	yes	41	77	CSACCSPLAPPLFQCTNGHIACSECRTNAEYSCSFC	no
Liliopsida	Poaceae	Triticum aestivum Cadenza	TraesCAD_scaffold_046867_01G000400	TraesCAD_scaffold_046867_01G000400.1	no			modifed_SINA	yes	95	131	CSVCCSPLVAPLSQCANGHITCFECSSDVNYSCSLC	no
Liliopsida	Poaceae	Triticum aestivum Cadenza	TraesCAD_scaffold_046867_01G000600	TraesCAD_scaffold_046867_01G000600.1	no			modifed_SINA	yes	37	74	CSGCCSPLVPPIFQCANGHITCLKCCADLKQRSCGLC	no
Liliopsida	Poaceae	Triticum aestivum Cadenza	TraesCAD_scaffold_046906_01G000100	TraesCAD_scaffold_046906_01G000100.1	no			modifed_SINA	yes	48	93	CRICSEPLKPPIFKCAAGHVLCSQCPEKLREVGHVLRLGTFCALC	no
Liliopsida	Poaceae	Triticum aestivum Cadenza	TraesCAD_scaffold_047628_01G000300	TraesCAD_scaffold_047628_01G000300.1	no			modifed_SINA	yes	126	163	CKACRRMLSPPVYQCPFAHVTCSRCHEEVGDNRCSCC	no
Liliopsida	Poaceae	Triticum aestivum Cadenza	TraesCAD_scaffold_050512_01G000100	TraesCAD_scaffold_050512_01G000100.1	no			modifed_SINA	yes	57	96	CHFCSRPLKPPVHQCNAGHLACGDCRGERPGDERQCQKC	no
Liliopsida	Poaceae	Triticum aestivum Cadenza	TraesCAD_scaffold_051756_01G000100	TraesCAD_scaffold_051756_01G000100.1	no			modifed_SINA	yes	32	70	CAFCFDPLRPPVFQCRVGHVICSSCHHKLRKKDNCHVC	no
Liliopsida	Poaceae	Triticum aestivum Cadenza	TraesCAD_scaffold_051756_01G000200	TraesCAD_scaffold_051756_01G000200.1	no			modifed_SINA	yes	48	109	CTICMDPLRPPVLQCTVGHVICSSCHGSLLNKDSCHMCTATGGYNRCIALDKILESFCVSC	no
Liliopsida	Poaceae	Triticum aestivum Cadenza	TraesCAD_scaffold_052493_01G000200	TraesCAD_scaffold_052493_01G000200.1	no			modifed_SINA	yes	32	69	CPVCFHPLRPPIYQCSVGHFICSYCRPKLVRNKCHLC	no
Liliopsida	Poaceae	Triticum aestivum Cadenza	TraesCAD_scaffold_056833_01G000200	TraesCAD_scaffold_056833_01G000200.1	no			modifed_SINA	yes	30	69	CPVCSTPLSPPIFQCKLGHLVCSPCRDKLPGKKKACSVC	no
Liliopsida	Poaceae	Triticum aestivum Cadenza	TraesCAD_scaffold_061153_01G000500	TraesCAD_scaffold_061153_01G000500.1	no			modifed_SINA	yes	287	324	CRVCSRPIKVPVFQCNAGHLACGRCLAELPGEQCQAC	no
Liliopsida	Poaceae	Triticum aestivum Cadenza	TraesCAD_scaffold_062431_01G000100	TraesCAD_scaffold_062431_01G000100.1	no			modifed_SINA	yes	34	71	CPVCFHPLRPPIYQCSVGHFVCSSCRPKLVRNKCHLC	no
Liliopsida	Poaceae	Triticum aestivum Cadenza	TraesCAD_scaffold_063535_01G000100	TraesCAD_scaffold_063535_01G000100.1	no			modifed_SINA	yes	441	478	CSVCSRPIKPPVFECNAGHLACYKCLIGLPYKLCQTC	no
Liliopsida	Poaceae	Triticum aestivum Cadenza	TraesCAD_scaffold_066421_01G000400	TraesCAD_scaffold_066421_01G000400.1	no			modifed_SINA	yes	49	86	CPICFRPFKPPVFQCEGGHLACGSCVVELPWQQCGKC	no
Liliopsida	Poaceae	Triticum aestivum Cadenza	TraesCAD_scaffold_067327_01G000300	TraesCAD_scaffold_067327_01G000300.1	no			modifed_SINA	yes	34	71	CSLCLKPLRPPILQCSVGHFICSYCCTSQLDSKCHLC	no
Liliopsida	Poaceae	Triticum aestivum Cadenza	TraesCAD_scaffold_069840_01G000200	TraesCAD_scaffold_069840_01G000200.1	no			modifed_SINA	yes	438	471	CFACQLPLRPPVHQCEGGHRVCGRCHGDRCTAC	no
Liliopsida	Poaceae	Triticum aestivum Cadenza	TraesCAD_scaffold_071216_01G000100	TraesCAD_scaffold_071216_01G000100.1	no			modifed_SINA	yes	74	113	CPFCFLPFKPPVFQCSGGHLACGDCRGERPGSQWQCERC	no
Liliopsida	Poaceae	Triticum aestivum Cadenza	TraesCAD_scaffold_075129_01G000300	TraesCAD_scaffold_075129_01G000300.1	no			modifed_SINA	yes	34	71	CPICLKPLRPPILQCSVGHFICSYCCTYQVDSKCHLC	no
Liliopsida	Poaceae	Triticum aestivum Cadenza	TraesCAD_scaffold_075129_01G000400	TraesCAD_scaffold_075129_01G000400.1	no			modifed_SINA	yes	31	68	CTVCFEHFSTEIYQCSVGHFICSSCRDKILDKKCPTC	no
Liliopsida	Poaceae	Triticum aestivum Cadenza	TraesCAD_scaffold_076197_01G000100	TraesCAD_scaffold_076197_01G000100.1	no			modifed_SINA	yes	108	144	CALCHGLLSSPVYECGDGHLTCHRCYDLALMPCIRC	no
Liliopsida	Poaceae	Triticum aestivum Cadenza	TraesCAD_scaffold_076566_01G000100	TraesCAD_scaffold_076566_01G000100.1	no			modifed_SINA	yes	441	478	CSVCSRPIKPPVFECNAGHLACYKCLIGLPYKLCQTC	no
Liliopsida	Poaceae	Triticum aestivum Cadenza	TraesCAD_scaffold_077134_01G000300	TraesCAD_scaffold_077134_01G000300.1	no			modifed_SINA	yes	62	95	CFACQLPLRPPVHQCEGGHRVCGRCHGDRCTSC	no
Liliopsida	Poaceae	Triticum aestivum Cadenza	TraesCAD_scaffold_080056_01G000500	TraesCAD_scaffold_080056_01G000500.1	no			modifed_SINA	yes	228	268	CAACRAPLKPPVFKCEKEHFVCCACGGGGDGRANRHCGPC	no
Liliopsida	Poaceae	Triticum aestivum Cadenza	TraesCAD_scaffold_084654_01G000500	TraesCAD_scaffold_084654_01G000500.1	no			modifed_SINA	yes	93	129	CSICFEPLCPPLYQCQNGHVACLSCWSRLSNKCHVC	no
Liliopsida	Poaceae	Triticum aestivum Cadenza	TraesCAD_scaffold_091243_01G000100	TraesCAD_scaffold_091243_01G000100.1	no			modifed_SINA	yes	140	177	CRSCHRMLSSPVYECPDGHVTCSRCRDNIGDNRCNYC	no
Liliopsida	Poaceae	Triticum aestivum Cadenza	TraesCAD_scaffold_092684_01G000200	TraesCAD_scaffold_092684_01G000200.1	no			modifed_SINA	yes	259	303	CAACPAPLKRPIFMCGNGHVVCCACGGGGNGNGDGGANKHCDLC	no
Liliopsida	Poaceae	Triticum aestivum Cadenza	TraesCAD_scaffold_092735_01G000100	TraesCAD_scaffold_092735_01G000100.1	no			modifed_SINA	yes	43	79	CSVCCSPLVAPLSQCANGHITCFNCSSDLNYSCSLC	no
Liliopsida	Poaceae	Triticum aestivum Cadenza	TraesCAD_scaffold_104776_01G000100	TraesCAD_scaffold_104776_01G000100.1	no			modifed_SINA	yes	34	71	CPVCFHPLRPPIYQCSVGHFICSSCRPKLVHNNCHLC	no
Liliopsida	Poaceae	Triticum aestivum Cadenza	TraesCAD_scaffold_121829_01G000100	TraesCAD_scaffold_121829_01G000100.1	no			modifed_SINA	yes	87	124	CDVCYGLLKAPIFQCSLLRHVACRSCSEFHGGKCRPC	no
Liliopsida	Poaceae	Triticum aestivum Cadenza	TraesCAD_scaffold_121961_01G000100	TraesCAD_scaffold_121961_01G000100.1	no			modifed_SINA	yes	138	175	CRSCHRMLSTPVYECPDGHVTCSRCRDNIGDNRCNYC	no
Liliopsida	Poaceae	Triticum aestivum Cadenza	TraesCAD_scaffold_136950_01G000100	TraesCAD_scaffold_136950_01G000100.1	no			modifed_SINA	yes	79	117	CPLCTLPFKPPVFQCNKGGHLACGGCVALLPGGQCRAC	no
Liliopsida	Poaceae	Triticum aestivum Cadenza	TraesCAD_scaffold_137758_01G000100	TraesCAD_scaffold_137758_01G000100.1	no			modifed_SINA	yes	39	75	CLICSEPLRPPIFQCTMRHTICLSCHDKFPDKCFFC	no
Liliopsida	Poaceae	Triticum aestivum Cadenza	TraesCAD_scaffold_147580_01G000200	TraesCAD_scaffold_147580_01G000200.1	no			modifed_SINA	yes	34	71	CPVCFHPLRPPIYQCSVGHFICSSCRPKLVRNNCHLC	no
Liliopsida	Poaceae	Triticum aestivum Cadenza	TraesCAD_scaffold_157288_01G000100	TraesCAD_scaffold_157288_01G000100.1	no			modifed_SINA	yes	31	68	CTVCFEHFRTEIYQCSVGHFICSSCRDKILDKKCPTC	no
Liliopsida	Poaceae	Triticum aestivum Cadenza	TraesCAD_scaffold_160462_01G000200	TraesCAD_scaffold_160462_01G000200.1	no			modifed_SINA	yes	5	41	CDICYLPFESQVFSCKNGHAACANCCISMHRKCPSC	no
Liliopsida	Poaceae	Triticum aestivum Cadenza	TraesCAD_scaffold_203505_01G000100	TraesCAD_scaffold_203505_01G000100.1	no			modifed_SINA	yes	31	70	CPLCLRPLTSLVYECKGGHLACVDCRVERPRNQRQCQKC	no
Liliopsida	Poaceae	Triticum aestivum Cadenza	TraesCAD_scaffold_344003_01G000100	TraesCAD_scaffold_344003_01G000100.1	no			modifed_SINA	yes	31	70	CPLCLRPLTPPVYECKGGHLACADCRVECPENQRQCQKC	no
Liliopsida	Poaceae	Triticum aestivum Claire	TraesCLE_scaffold_000634_01G000100	TraesCLE_scaffold_000634_01G000100.1	no			modifed_SINA	yes	31	68	CTVCFEHFSTEIYQCSVGHFICSSCRDKILDKKCPTC	no
Liliopsida	Poaceae	Triticum aestivum Claire	TraesCLE_scaffold_000634_01G000800	TraesCLE_scaffold_000634_01G000800.1	no			modifed_SINA	yes	34	71	CPVCFHPLRPPIYQCSVGHFICSSCRPKLVRNNCHLC	no
Liliopsida	Poaceae	Triticum aestivum Claire	TraesCLE_scaffold_000634_01G001000	TraesCLE_scaffold_000634_01G001000.1	no			modifed_SINA	yes	34	71	CPVCFHPLRPPIYQCSVGHFVCSSCRPKLVRNKCHLC	no
Liliopsida	Poaceae	Triticum aestivum Claire	TraesCLE_scaffold_000774_01G001200	TraesCLE_scaffold_000774_01G001200.1	no			modifed_SINA	yes	7	46	CPVCSAPLSPPIFQCSLGHFVCSACHDKLPGTDRACGVC	no
Liliopsida	Poaceae	Triticum aestivum Claire	TraesCLE_scaffold_001216_01G000300	TraesCLE_scaffold_001216_01G000300.1	no			modifed_SINA	yes	32	70	CAFCFDPLRPPVFQCRVGHVICSSCHHKLRKKDNCHVC	no
Liliopsida	Poaceae	Triticum aestivum Claire	TraesCLE_scaffold_001424_01G000600	TraesCLE_scaffold_001424_01G000600.1	no			modifed_SINA	yes	49	94	CRICSEPLKPPIFKCAAGHVLCSHCPEKLREVGHVLRLGTFCALC	no
Liliopsida	Poaceae	Triticum aestivum Claire	TraesCLE_scaffold_001424_01G000700	TraesCLE_scaffold_001424_01G000700.1	no			modifed_SINA	yes	106	142	CSLCHGLLSSPVYECGDGHLTCHRCHDVDLMPCIRC	no
Liliopsida	Poaceae	Triticum aestivum Claire	TraesCLE_scaffold_003746_01G000100	TraesCLE_scaffold_003746_01G000100.1	no			modifed_SINA	yes	7	46	CPICSTPLSPPIFQCSLGHFLCSACHDKLPGTDRACGMC	no
Liliopsida	Poaceae	Triticum aestivum Claire	TraesCLE_scaffold_005381_01G000600	TraesCLE_scaffold_005381_01G000600.1	no			modifed_SINA	yes	61	94	CFACQLPLRPPVHQCEGGHRVCGRCHGDRCTAC	no
Liliopsida	Poaceae	Triticum aestivum Claire	TraesCLE_scaffold_005381_01G000900	TraesCLE_scaffold_005381_01G000900.1	no			modifed_SINA	yes	58	95	CPICFSPFKPPVFQCKGGHLACGSCVAKLPWKQCQRC	no
Liliopsida	Poaceae	Triticum aestivum Claire	TraesCLE_scaffold_005795_01G000200	TraesCLE_scaffold_005795_01G000200.1	no			modifed_SINA	yes	48	93	CRICSEPLKPPIFKCAAGHVLCSQCPEKLREVGHVLRLGTFCPLC	no
Liliopsida	Poaceae	Triticum aestivum Claire	TraesCLE_scaffold_005839_01G000200	TraesCLE_scaffold_005839_01G000200.1	no			modifed_SINA	yes	39	75	CLICREPLRPPIFQCTMRHTICSSCHDKFPDKCCFC	no
Liliopsida	Poaceae	Triticum aestivum Claire	TraesCLE_scaffold_006012_01G000100	TraesCLE_scaffold_006012_01G000100.1	no			modifed_SINA	yes	43	79	CLVCCGPLAAPLSQCANGHITCFECSSDLNYSCSLC	no
Liliopsida	Poaceae	Triticum aestivum Claire	TraesCLE_scaffold_006233_01G000500	TraesCLE_scaffold_006233_01G000500.1	no			modifed_SINA	yes	9	52	CSICFEPLCPPLYQLVLCIFQCQNGHVACLSCWSRLSNKCHVC	no
Liliopsida	Poaceae	Triticum aestivum Claire	TraesCLE_scaffold_006284_01G000500	TraesCLE_scaffold_006284_01G000500.1	no			modifed_SINA	yes	56	89	CCACQLPLRPPVHQCEGGHRVCGRCHGDRCTAC	no
Liliopsida	Poaceae	Triticum aestivum Claire	TraesCLE_scaffold_006284_01G000900	TraesCLE_scaffold_006284_01G000900.1	no			modifed_SINA	yes	56	93	CPICSSPFKPPVFQCKGGHLACGSCVTKLPWKQCQRC	no
Liliopsida	Poaceae	Triticum aestivum Claire	TraesCLE_scaffold_006284_01G001300	TraesCLE_scaffold_006284_01G001300.1	no			modifed_SINA	yes	431	468	CRVCYHPVKPPVFQCNVGHLACGTCLAELPGEQCPIC	no
Liliopsida	Poaceae	Triticum aestivum Claire	TraesCLE_scaffold_006284_01G001400	TraesCLE_scaffold_006284_01G001400.1	no			modifed_SINA	yes	792	829	CRVCSHPVKPPVFQCNVGHLACGRCLAELPDEQCQMC	no
Liliopsida	Poaceae	Triticum aestivum Claire	TraesCLE_scaffold_007871_01G000100	TraesCLE_scaffold_007871_01G000100.1	no			modifed_SINA	yes	74	114	CDECHGPLKPPVYQCSRMHPVACGDCGGGGGGGGGECRPC	no
Liliopsida	Poaceae	Triticum aestivum Claire	TraesCLE_scaffold_009563_01G000400	TraesCLE_scaffold_009563_01G000400.1	no			modifed_SINA	yes	22	60	CGVCCLPLKPPIFQCGVGHALCEQCRGKLASARTCHVC	no
Liliopsida	Poaceae	Triticum aestivum Claire	TraesCLE_scaffold_010364_01G000200	TraesCLE_scaffold_010364_01G000200.1	no			modifed_SINA	yes	49	94	CRICSEPLKPPIFKCAAGHVLCSQCPEKLREVGHVLRLGTFCALC	no
Liliopsida	Poaceae	Triticum aestivum Claire	TraesCLE_scaffold_010949_01G000300	TraesCLE_scaffold_010949_01G000300.1	no			modifed_SINA	yes	57	96	CHFCSRPLKPPVHQCNAGHLACGDCRGERPGDERQCQKC	no
Liliopsida	Poaceae	Triticum aestivum Claire	TraesCLE_scaffold_010949_01G000400	TraesCLE_scaffold_010949_01G000400.1	no			modifed_SINA	yes	67	104	CPICSSPFKPPVFQCKGGHLACGSCVAKLPWKQCQRC	no
Liliopsida	Poaceae	Triticum aestivum Claire	TraesCLE_scaffold_010949_01G000800	TraesCLE_scaffold_010949_01G000800.1	no			modifed_SINA	yes	62	95	CFACQLPLRPPVHQCEGGHRVCGRCHGDRCTSC	no
Liliopsida	Poaceae	Triticum aestivum Claire	TraesCLE_scaffold_011339_01G000100	TraesCLE_scaffold_011339_01G000100.1	no			modifed_SINA	yes	61	123	CPVCYLPLRPPIFQCTVGHTICSSCHDKLQEKCHFCSLPTVYNRCHMVEHVVESVKVACSNC	no
Liliopsida	Poaceae	Triticum aestivum Claire	TraesCLE_scaffold_011339_01G000200	TraesCLE_scaffold_011339_01G000200.1	no			modifed_SINA	yes	50	86	CPVCCHPLRSPIFQCTVGHTICSSCHDKLPEKCHFC	no
Liliopsida	Poaceae	Triticum aestivum Claire	TraesCLE_scaffold_011627_01G000400	TraesCLE_scaffold_011627_01G000400.1	no			modifed_SINA	yes	125	162	CKACRRMLSPPVYQCPFAHVTCSRCHEEVGDNRCSCC	no
Liliopsida	Poaceae	Triticum aestivum Claire	TraesCLE_scaffold_011639_01G000200	TraesCLE_scaffold_011639_01G000200.1	no			modifed_SINA	yes	140	177	CRSCHRMLSSPVYECPDGHVTCSRCRDNIGDNRCNYC	no
Liliopsida	Poaceae	Triticum aestivum Claire	TraesCLE_scaffold_012684_01G000400	TraesCLE_scaffold_012684_01G000400.1	no			modifed_SINA	yes	92	128	CSICFEPLCPPLYQCQNGHVACLSCWSRLSNKCHVC	no
Liliopsida	Poaceae	Triticum aestivum Claire	TraesCLE_scaffold_019929_01G000500	TraesCLE_scaffold_019929_01G000500.1	no			modifed_SINA	yes	32	70	CAFCFDPLKPPVFQCRVGHVICSSCHHKLRKKDNCHVC	no
Liliopsida	Poaceae	Triticum aestivum Claire	TraesCLE_scaffold_024649_01G000200	TraesCLE_scaffold_024649_01G000200.1	no			modifed_SINA	yes	22	57	CAACLCPLKPPVFRCENEHFVCQACGGANKHCGPC	no
Liliopsida	Poaceae	Triticum aestivum Claire	TraesCLE_scaffold_025507_01G000100	TraesCLE_scaffold_025507_01G000100.1	no			modifed_SINA	yes	37	74	CSGCCSPLVPPIFQCANGHITCLKCCADLKQRSCGLC	no
Liliopsida	Poaceae	Triticum aestivum Claire	TraesCLE_scaffold_025507_01G000300	TraesCLE_scaffold_025507_01G000300.1	no			modifed_SINA	yes	95	131	CSVCCSPLVAPLSQCANGHITCFECSSDVNYSCSLC	no
Liliopsida	Poaceae	Triticum aestivum Claire	TraesCLE_scaffold_025536_01G000400	TraesCLE_scaffold_025536_01G000400.1	no			modifed_SINA	yes	93	129	CSICFEPLCPPLYQCQNGHVACLSCWSRLSNKCHVC	no
Liliopsida	Poaceae	Triticum aestivum Claire	TraesCLE_scaffold_026812_01G000100	TraesCLE_scaffold_026812_01G000100.1	no			modifed_SINA	yes	61	94	CFACQLPLRPPVHQCEGGHRVCGRCHGDRCTAC	no
Liliopsida	Poaceae	Triticum aestivum Claire	TraesCLE_scaffold_029033_01G000200	TraesCLE_scaffold_029033_01G000200.1	no			modifed_SINA	yes	41	77	CSACCSPLAPPLFQCTNGHIACSECRTNAEYSCSLC	no
Liliopsida	Poaceae	Triticum aestivum Claire	TraesCLE_scaffold_029900_01G000100	TraesCLE_scaffold_029900_01G000100.1	no			modifed_SINA	yes	65	102	CPICSSPFKPPVFQCIGGHLACGSCVAKLPWKQCQRC	no
Liliopsida	Poaceae	Triticum aestivum Claire	TraesCLE_scaffold_029900_01G000400	TraesCLE_scaffold_029900_01G000400.1	no			modifed_SINA	yes	60	93	CFACQLPLRPPVHQCEGGHRVCGRCHGDRCTAC	no
Liliopsida	Poaceae	Triticum aestivum Claire	TraesCLE_scaffold_030394_01G000200	TraesCLE_scaffold_030394_01G000200.1	no			modifed_SINA	yes	32	70	CAFCFDPLTPPVFQCRVGHVICSSCHHKLRKKDNCHVC	no
Liliopsida	Poaceae	Triticum aestivum Claire	TraesCLE_scaffold_031008_01G000100	TraesCLE_scaffold_031008_01G000100.1	no			modifed_SINA	yes	441	478	CSVCSRPIKPPVFECNAGHLACYKCLIGLPYKLCQTC	no
Liliopsida	Poaceae	Triticum aestivum Claire	TraesCLE_scaffold_031101_01G000100	TraesCLE_scaffold_031101_01G000100.1	no			modifed_SINA	yes	38	74	CPVCFLPLRPPIFQCTLGHAICSSCRDKLQDKCCLC	no
Liliopsida	Poaceae	Triticum aestivum Claire	TraesCLE_scaffold_032283_01G000500	TraesCLE_scaffold_032283_01G000500.1	no			modifed_SINA	yes	125	162	CKACRRMLSPPVYQCPFAHVTCSRCHEEVGDNRCSCC	no
Liliopsida	Poaceae	Triticum aestivum Claire	TraesCLE_scaffold_032461_01G000100	TraesCLE_scaffold_032461_01G000100.1	no			modifed_SINA	yes	74	113	CPFCFLPFKPPVFQCNGGHLACGDCRGEQPGSQWQCERC	no
Liliopsida	Poaceae	Triticum aestivum Claire	TraesCLE_scaffold_038337_01G000100	TraesCLE_scaffold_038337_01G000100.1	no			modifed_SINA	yes	67	104	CPICSSPFKPPVFQCKGGHLACGSCVAKLPWKQCQRC	no
Liliopsida	Poaceae	Triticum aestivum Claire	TraesCLE_scaffold_038337_01G000400	TraesCLE_scaffold_038337_01G000400.1	no			modifed_SINA	yes	55	88	CFACQLPLRPPVHQCEGGHRVCGRCHGDRCTAC	no
Liliopsida	Poaceae	Triticum aestivum Claire	TraesCLE_scaffold_040240_01G000100	TraesCLE_scaffold_040240_01G000100.1	no			modifed_SINA	yes	125	162	CKACRRMLSPPVYQCPFAHVTCSRCHEEVGDNRCSCC	no
Liliopsida	Poaceae	Triticum aestivum Claire	TraesCLE_scaffold_040484_01G000200	TraesCLE_scaffold_040484_01G000200.1	no			modifed_SINA	yes	51	96	CRICSEPLKPPIFKCAAGHVLCSQCPEKLREVGHVLRLGTFCALC	no
Liliopsida	Poaceae	Triticum aestivum Claire	TraesCLE_scaffold_040484_01G000300	TraesCLE_scaffold_040484_01G000300.1	no			modifed_SINA	yes	110	146	CALCHGLLSSPVYECGDGHLTCHRCHDPDLMPCIRC	no
Liliopsida	Poaceae	Triticum aestivum Claire	TraesCLE_scaffold_040884_01G000400	TraesCLE_scaffold_040884_01G000400.1	no			modifed_SINA	yes	41	77	CSACCSPLAPPLFQCTNGHIACSECRTNAEYSCSFC	no
Liliopsida	Poaceae	Triticum aestivum Claire	TraesCLE_scaffold_045267_01G000100	TraesCLE_scaffold_045267_01G000100.1	no			modifed_SINA	yes	41	78	CSGCCSPLVPPIFQCANGHITCLKCCADLKHSSCGLC	no
Liliopsida	Poaceae	Triticum aestivum Claire	TraesCLE_scaffold_045726_01G000300	TraesCLE_scaffold_045726_01G000300.1	no			modifed_SINA	yes	30	69	CPVCSTPLSPPIFQCKLGHLVCSPCRDKLPGKKKACSVC	no
Liliopsida	Poaceae	Triticum aestivum Claire	TraesCLE_scaffold_045768_01G000100	TraesCLE_scaffold_045768_01G000100.1	no			modifed_SINA	yes	237	279	CAACPAPLKRPVFMCGNGHVVCCSCGGGGNGDGGANKHCDLC	no
Liliopsida	Poaceae	Triticum aestivum Claire	TraesCLE_scaffold_046378_01G000300	TraesCLE_scaffold_046378_01G000300.1	no			modifed_SINA	yes	77	115	CPLCTLPFKPPVLQCNKGGHLACGGCVALLPGGQCRAC	no
Liliopsida	Poaceae	Triticum aestivum Claire	TraesCLE_scaffold_048424_01G000100	TraesCLE_scaffold_048424_01G000100.1	no			modifed_SINA	yes	98	132	CDLCHGPLRPPIYQCTRVQHVACRDCGAGDCRPC	no
Liliopsida	Poaceae	Triticum aestivum Claire	TraesCLE_scaffold_048892_01G000100	TraesCLE_scaffold_048892_01G000100.1	no			modifed_SINA	yes	410	447	CSVCSRPIKPPVFECNAGHLACYKCLIGLPYKLCQTC	no
Liliopsida	Poaceae	Triticum aestivum Claire	TraesCLE_scaffold_051079_01G000100	TraesCLE_scaffold_051079_01G000100.1	no			modifed_SINA	yes	35	72	CPVCSTPLRPPVFQCALGHFVCSPCRDKLPDSKCQAC	no
Liliopsida	Poaceae	Triticum aestivum Claire	TraesCLE_scaffold_051781_01G000300	TraesCLE_scaffold_051781_01G000300.1	no			modifed_SINA	yes	22	60	CGVCCLPLKPPIFQCGVGHALCEQCRGKLASARTCHVC	no
Liliopsida	Poaceae	Triticum aestivum Claire	TraesCLE_scaffold_056122_01G000100	TraesCLE_scaffold_056122_01G000100.1	no			modifed_SINA	yes	48	84	CSVCCSPLVAPLSQCANGHITCFECSSDLSYSCSLC	no
Liliopsida	Poaceae	Triticum aestivum Claire	TraesCLE_scaffold_057582_01G000200	TraesCLE_scaffold_057582_01G000200.1	no			modifed_SINA	yes	37	73	CPVCFLPLRPPIFQCTVGHAICSSCRDKLRDKCYLC	no
Liliopsida	Poaceae	Triticum aestivum Claire	TraesCLE_scaffold_059989_01G000200	TraesCLE_scaffold_059989_01G000200.1	no			modifed_SINA	yes	31	68	CTVCFEHFSTEIYQCSVGHFICSSCRDKILDKKCPTC	no
Liliopsida	Poaceae	Triticum aestivum Claire	TraesCLE_scaffold_059989_01G000300	TraesCLE_scaffold_059989_01G000300.1	no			modifed_SINA	yes	34	71	CPICLKPLRPPILQCSVGHFICSYCCTYQVDSKCHLC	no
Liliopsida	Poaceae	Triticum aestivum Claire	TraesCLE_scaffold_062263_01G000100	TraesCLE_scaffold_062263_01G000100.1	no			modifed_SINA	yes	32	70	CAFCFDPLRPPVFQCRVGHVICSSCHHKLRKKDNCHVC	no
Liliopsida	Poaceae	Triticum aestivum Claire	TraesCLE_scaffold_062263_01G000200	TraesCLE_scaffold_062263_01G000200.1	no			modifed_SINA	yes	48	109	CTICMDPLRPPVLQCTVGHVICSSCHGSLLNKDSCHMCTATGGYNRCIALDKILESFCVSC	no
Liliopsida	Poaceae	Triticum aestivum Claire	TraesCLE_scaffold_066543_01G000100	TraesCLE_scaffold_066543_01G000100.1	no			modifed_SINA	yes	57	96	CHFCSRPLKPPVHQCNAGHLACGDCRGERPGNERQCQKC	no
Liliopsida	Poaceae	Triticum aestivum Claire	TraesCLE_scaffold_069291_01G000100	TraesCLE_scaffold_069291_01G000100.1	no			modifed_SINA	yes	254	298	CAACPAPLKRPIFMCGNGHVVCCACGGGGNGNGDGGANKHCDLC	no
Liliopsida	Poaceae	Triticum aestivum Claire	TraesCLE_scaffold_069608_01G000100	TraesCLE_scaffold_069608_01G000100.1	no			modifed_SINA	yes	34	71	CSLCLKPLRPPILQCSVGHFICSYCCTSQLDSKCHLC	no
Liliopsida	Poaceae	Triticum aestivum Claire	TraesCLE_scaffold_070384_01G000100	TraesCLE_scaffold_070384_01G000100.1	no			modifed_SINA	yes	49	86	CPICFRPFKPPVFQCEGGHLACGSCVVELPWQQCGKC	no
Liliopsida	Poaceae	Triticum aestivum Claire	TraesCLE_scaffold_074035_01G000600	TraesCLE_scaffold_074035_01G000600.1	no			modifed_SINA	yes	450	487	CRVCYHPVKPPVFQCNVGHLACGTCLAELPGEQCPIC	no
Liliopsida	Poaceae	Triticum aestivum Claire	TraesCLE_scaffold_077994_01G000100	TraesCLE_scaffold_077994_01G000100.1	no			modifed_SINA	yes	39	75	CLICSEPLRPPIFQCTMRHTICLSCHDKFPDKCFFC	no
Liliopsida	Poaceae	Triticum aestivum Claire	TraesCLE_scaffold_079897_01G000100	TraesCLE_scaffold_079897_01G000100.1	no			modifed_SINA	yes	228	268	CAACRAPLKPPVFKCEKEHFVCCACGGGGDGRANRHCGPC	no
Liliopsida	Poaceae	Triticum aestivum Claire	TraesCLE_scaffold_084886_01G000200	TraesCLE_scaffold_084886_01G000200.1	no			modifed_SINA	yes	140	177	CRSCHRMLSSPVYECPDGHVTCSRCRDNIGDNRCNYC	no
Liliopsida	Poaceae	Triticum aestivum Claire	TraesCLE_scaffold_085753_01G000100	TraesCLE_scaffold_085753_01G000100.1	no			modifed_SINA	yes	31	70	CPLCLRPLMPPVYECKGGHLACADCRVECPKNQRQCQKC	no
Liliopsida	Poaceae	Triticum aestivum Claire	TraesCLE_scaffold_086108_01G000100	TraesCLE_scaffold_086108_01G000100.1	no			modifed_SINA	yes	43	79	CSVCCSPLVAPLSQCANGHITCFNCSSDLNYSCSLC	no
Liliopsida	Poaceae	Triticum aestivum Claire	TraesCLE_scaffold_089378_01G000100	TraesCLE_scaffold_089378_01G000100.1	no			modifed_SINA	yes	98	132	CDLCHGPLRPPIYQCTSVQHVACRDCGADECRPC	no
Liliopsida	Poaceae	Triticum aestivum Claire	TraesCLE_scaffold_090424_01G000100	TraesCLE_scaffold_090424_01G000100.1	no			modifed_SINA	yes	34	71	CPVCFHPLRPPIYQCSVGHFVCSSCRPKLVRNKCHLC	no
Liliopsida	Poaceae	Triticum aestivum Claire	TraesCLE_scaffold_090776_01G000300	TraesCLE_scaffold_090776_01G000300.1	no			modifed_SINA	yes	42	79	CSGCCSPLVPPIFQCANGHITCLKCCADLKHSSCGLC	no
Liliopsida	Poaceae	Triticum aestivum Claire	TraesCLE_scaffold_091210_01G000600	TraesCLE_scaffold_091210_01G000600.1	no			modifed_SINA	yes	74	113	CPFCFLPFKPPVFQCSGGHLACGDCRGERPGSQWQCERC	no
Liliopsida	Poaceae	Triticum aestivum Claire	TraesCLE_scaffold_095888_01G000100	TraesCLE_scaffold_095888_01G000100.1	no			modifed_SINA	yes	36	75	CTICSAPLRPPIFQCSVGHFICSSCREREDQLDYKCPTC	no
Liliopsida	Poaceae	Triticum aestivum Claire	TraesCLE_scaffold_096124_01G000100	TraesCLE_scaffold_096124_01G000100.1	no			modifed_SINA	yes	259	303	CAACPAPLKRPIFMCGNGHVVCCACGGGGNGNGDGGANKHCDLC	no
Liliopsida	Poaceae	Triticum aestivum Claire	TraesCLE_scaffold_099421_01G000200	TraesCLE_scaffold_099421_01G000200.1	no			modifed_SINA	yes	34	71	CPVCFHPLRPPIYQCSVGHFICSYCRPKLVRNKCHLC	no
Liliopsida	Poaceae	Triticum aestivum Claire	TraesCLE_scaffold_099534_01G000200	TraesCLE_scaffold_099534_01G000200.1	no			modifed_SINA	yes	36	75	CTICSAPLRPPIFQCSVGHFICSTCRESEDQLDYKCSTC	no
Liliopsida	Poaceae	Triticum aestivum Claire	TraesCLE_scaffold_106031_01G000100	TraesCLE_scaffold_106031_01G000100.1	no			modifed_SINA	yes	441	478	CSVCSRPIKPPVFECNAGHLACYKCLIGLPYKLCQTC	no
Liliopsida	Poaceae	Triticum aestivum Claire	TraesCLE_scaffold_106067_01G000100	TraesCLE_scaffold_106067_01G000100.1	no			modifed_SINA	yes	786	823	CRVCSHPVKAPVFQCNVGHLACGRCLAELPGEQCQMC	no
Liliopsida	Poaceae	Triticum aestivum Claire	TraesCLE_scaffold_106067_01G000200	TraesCLE_scaffold_106067_01G000200.1	no			modifed_SINA	yes	450	487	CRVCYHPVKPPVFQCNVGHLACGTCLAELPGEQCPIC	no
Liliopsida	Poaceae	Triticum aestivum Claire	TraesCLE_scaffold_110686_01G000100	TraesCLE_scaffold_110686_01G000100.1	no			modifed_SINA	yes	98	132	CDLCHGPLRPPIYQCTRVQHVACRDCGTGECRPC	no
Liliopsida	Poaceae	Triticum aestivum Claire	TraesCLE_scaffold_122849_01G000200	TraesCLE_scaffold_122849_01G000200.1	no			modifed_SINA	yes	78	115	CPLCSLPFKPPVFQCKGGHFACGVCVARLPCGRCKAC	no
Liliopsida	Poaceae	Triticum aestivum Claire	TraesCLE_scaffold_125318_01G000200	TraesCLE_scaffold_125318_01G000200.1	no			modifed_SINA	yes	52	97	CRICSEPLKPPIFKCAAGHVLCSQCPEKLREVGHVLRLGTFCALC	no
Liliopsida	Poaceae	Triticum aestivum Claire	TraesCLE_scaffold_128808_01G000100	TraesCLE_scaffold_128808_01G000100.1	no			modifed_SINA	yes	44	82	CTVCYHPLRPPVFQCAVGHVICSSCHDKLKNKNKCHAC	no
Liliopsida	Poaceae	Triticum aestivum Claire	TraesCLE_scaffold_130346_01G000100	TraesCLE_scaffold_130346_01G000100.1	no			modifed_SINA	yes	31	68	CTVCFEHFRTEIYQCSVGHFICSSCRDKILDKKCPTC	no
Liliopsida	Poaceae	Triticum aestivum Claire	TraesCLE_scaffold_134409_01G000100	TraesCLE_scaffold_134409_01G000100.1	no			modifed_SINA	yes	87	124	CDVCYGLLKAPIFQCSLLRHVACRSCSEFHGGKCRPC	no
Liliopsida	Poaceae	Triticum aestivum Claire	TraesCLE_scaffold_136270_01G000100	TraesCLE_scaffold_136270_01G000100.1	no			modifed_SINA	yes	138	175	CRSCHRMLSTPVYECPDGHVTCSRCRDNIGDNRCNYC	no
Liliopsida	Poaceae	Triticum aestivum Claire	TraesCLE_scaffold_138865_01G000100	TraesCLE_scaffold_138865_01G000100.1	no			modifed_SINA	yes	34	71	CPVCFHPLRPPIYQCSVGHFICSSCRPKLVRNKCHLC	no
Liliopsida	Poaceae	Triticum aestivum Claire	TraesCLE_scaffold_138978_01G000100	TraesCLE_scaffold_138978_01G000100.1	no			modifed_SINA	yes	36	74	CAVCCDPLRPPISQCSTGRHTICSSCQDKLPGKCCYCC	no
Liliopsida	Poaceae	Triticum aestivum Claire	TraesCLE_scaffold_148584_01G000200	TraesCLE_scaffold_148584_01G000200.1	no			modifed_SINA	yes	5	41	CDICYLPFESQVFSCKNGHAACANCCISMHRKCPSC	no
Liliopsida	Poaceae	Triticum aestivum Claire	TraesCLE_scaffold_155402_01G000100	TraesCLE_scaffold_155402_01G000100.1	no			modifed_SINA	yes	31	70	CPLCLRPLTSLVYECKGGHLACVDCRVERPRNQRQCQKC	no
Liliopsida	Poaceae	Triticum aestivum Claire	TraesCLE_scaffold_165683_01G000100	TraesCLE_scaffold_165683_01G000100.1	no			modifed_SINA	yes	34	71	CPVCFHPLRPPIYQCSVGHFICSSCRPKLVRNNCHLC	no
Liliopsida	Poaceae	Triticum aestivum Claire	TraesCLE_scaffold_166875_01G000100	TraesCLE_scaffold_166875_01G000100.1	no			modifed_SINA	yes	287	324	CRVCSRPIKVPVFQCNAGHLACGRCLAELPGEQCQAC	no
Liliopsida	Poaceae	Triticum aestivum Claire	TraesCLE_scaffold_185191_01G000100	TraesCLE_scaffold_185191_01G000100.1	no			modifed_SINA	yes	79	117	CPLCTLPFKPPVFQCNKGGHLACGGCVALLPGGQCRAC	no
Liliopsida	Poaceae	Triticum aestivum Claire	TraesCLE_scaffold_633071_01G000100	TraesCLE_scaffold_633071_01G000100.1	no			modifed_SINA	yes	31	70	CPLCLRPLTPPVYECKGGHLACADCRVECPENQRQCQKC	no
Liliopsida	Poaceae	Triticum aestivum Chinese Spring	TraesCS1A03G0147200	TraesCS1A03G0147200.1	no			modifed_SINA	yes	36	75	CTICSAPLRPPIFQCSVGHFICSSCREREDQLDYKCPTC	yes
Liliopsida	Poaceae	Triticum aestivum Chinese Spring	TraesCS1D03G0133800	TraesCS1D03G0133800.1	no			modifed_SINA	yes	36	75	CTICSAPLRPPIFQCSVGHFICSSCHESEDQLDHKCPTC	yes
Liliopsida	Poaceae	Triticum aestivum Chinese Spring	TraesCS2A03G1057700	TraesCS2A03G1057700.1	no			modifed_SINA	yes	22	60	CGVCCLPLKPPIFQCGVGHALCEQCRGKLASARTCHVC	yes
Liliopsida	Poaceae	Triticum aestivum Chinese Spring	TraesCS2A03G1297500	TraesCS2A03G1297500.1	no			modifed_SINA	yes	138	175	CRSCHRMLSTPVYECPDGHVTCSRCRDNIGDNRCNYC	yes
Liliopsida	Poaceae	Triticum aestivum Chinese Spring	TraesCS2A03G1301700	TraesCS2A03G1301700.1	no			modifed_SINA	yes	125	162	CKACRRMLSPPVYQCPFAHVTCSRCHEEVGDNRCSCC	yes
Liliopsida	Poaceae	Triticum aestivum Chinese Spring	TraesCS2B03G1488000	TraesCS2B03G1488000.1	no			modifed_SINA	yes	140	177	CRSCHRMLSSPVYECPDGHVTCSRCRDNIGDNRCNYC	yes
Liliopsida	Poaceae	Triticum aestivum Chinese Spring	TraesCS2D03G1261500	TraesCS2D03G1261500.1	no			modifed_SINA	yes	140	177	CRSCHRMLSSPVYECPDGHVTCSRCRDNIGDNRCNYC	yes
Liliopsida	Poaceae	Triticum aestivum Chinese Spring	TraesCS2D03G1265100	TraesCS2D03G1265100.1	no			modifed_SINA	yes	125	162	CKACRRMLSPPVYQCPFAHVTCSRCHEEVGDNRCSCC	yes
Liliopsida	Poaceae	Triticum aestivum Chinese Spring	TraesCS3A03G0042700	TraesCS3A03G0042700.1	no			modifed_SINA	yes	60	93	CFACQLPLRPPVHQCEGGHRVCGRCHGDRCTAC	yes
Liliopsida	Poaceae	Triticum aestivum Chinese Spring	TraesCS3A03G0051000	TraesCS3A03G0051000.1	no			modifed_SINA	yes	44	80	CSACCSPLAPPLFQCTNGHITCSECRTNAEYSCSLC	yes
Liliopsida	Poaceae	Triticum aestivum Chinese Spring	TraesCS3A03G0055100	TraesCS3A03G0055100.1	no			modifed_SINA	yes	48	84	CSVCCSPLVAPLSQCANGHITCFECSSDLSYSCSLC	yes
Liliopsida	Poaceae	Triticum aestivum Chinese Spring	TraesCS3A03G0055800	TraesCS3A03G0055800.1	no			modifed_SINA	yes	44	81	CSGCCSPLVPPIFQCANGHITCLKCCADLKHSSCGLC	yes
Liliopsida	Poaceae	Triticum aestivum Chinese Spring	TraesCS3A03G0056100	TraesCS3A03G0056100.1	no			modifed_SINA	yes	410	447	CSVCSRPIKPPVFECNAGHLACYKCLIGLPYKLCQTC	yes
Liliopsida	Poaceae	Triticum aestivum Chinese Spring	TraesCS3A03G0056900	TraesCS3A03G0056900.1	no			modifed_SINA	yes	792	829	CRVCSHPVKPPVFQCNVGHLACGRCLAELPDEQCQMC	yes
Liliopsida	Poaceae	Triticum aestivum Chinese Spring	TraesCS3A03G0057000	TraesCS3A03G0057000.1	no			modifed_SINA	yes	450	487	CRVCYHPVKPPVFQCNVGHLACGTCLAELPGEQCPIC	yes
Liliopsida	Poaceae	Triticum aestivum Chinese Spring	TraesCS3A03G0059800	TraesCS3A03G0059800.1	no			modifed_SINA	yes	52	97	CRICSEPLKPPIFKCAAGHVLCSQCPEKLREVGHVLRLGTFCALC	yes
Liliopsida	Poaceae	Triticum aestivum Chinese Spring	TraesCS3A03G0063300	TraesCS3A03G0063300.1	no			modifed_SINA	yes	39	75	CLICSEPLRPPIFQCTMRHTICLSCHDKFPDKCFFC	yes
Liliopsida	Poaceae	Triticum aestivum Chinese Spring	TraesCS3A03G0064000	TraesCS3A03G0064000.1	no			modifed_SINA	yes	28	65	CPVCFHPLRPPIYQCSVGHFICSSCRPKLGRNKCHLC	yes
Liliopsida	Poaceae	Triticum aestivum Chinese Spring	TraesCS3A03G0064200	TraesCS3A03G0064200.1	no			modifed_SINA	yes	34	71	CPVCFHPLRPPIYQCSVGHFICSSCRPKLVRNKCHLC	yes
Liliopsida	Poaceae	Triticum aestivum Chinese Spring	TraesCS3A03G0064900	TraesCS3A03G0064900.1	no			modifed_SINA	yes	31	68	CTVCFEHFRTEIYQCSVGHFICSSCRDKILDKKCPTC	yes
Liliopsida	Poaceae	Triticum aestivum Chinese Spring	TraesCS3A03G0065000	TraesCS3A03G0065000.1	no			modifed_SINA	yes	34	71	CPICLKPLRPPILQCSVGHFVCSHCCTHQLDGKCHLC	yes
Liliopsida	Poaceae	Triticum aestivum Chinese Spring	TraesCS3A03G0096900	TraesCS3A03G0096900.1	no			modifed_SINA	yes	32	70	CAFCFDPLKPPVFQCRVGHVICSSCHHKLRKKDNCHVC	yes
Liliopsida	Poaceae	Triticum aestivum Chinese Spring	TraesCS3A03G0133400	TraesCS3A03G0133400.1	no			modifed_SINA	yes	36	74	CAVCCDPLRPPISQCSTGRHTICSSCQDKLPGKCCYCC	yes
Liliopsida	Poaceae	Triticum aestivum Chinese Spring	TraesCS3A03G0133700	TraesCS3A03G0133700.1	no			modifed_SINA	yes	35	72	CPVCSTPLRPPVFQCALGHFVCSPCRDKLPDSKCQAC	yes
Liliopsida	Poaceae	Triticum aestivum Chinese Spring	TraesCS3A03G0140300	TraesCS3A03G0140300.1	no			modifed_SINA	yes	22	57	CAACLCPLKPPVFRCENEHFVCQACGGANKHCGPC	yes
Liliopsida	Poaceae	Triticum aestivum Chinese Spring	TraesCS3A03G0222600	TraesCS3A03G0222600.1	no			modifed_SINA	yes	5	41	CDICYLPFESQVFSCKNGHAACANCCISMHRKCPSC	yes
Liliopsida	Poaceae	Triticum aestivum Chinese Spring	TraesCS3B03G0038800	TraesCS3B03G0038800.1	no			modifed_SINA	yes	441	478	CSVCSRPIKPPVFECNAGHLACYKCLIGLPYKLCQTC	yes
Liliopsida	Poaceae	Triticum aestivum Chinese Spring	TraesCS3B03G0038900	TraesCS3B03G0038900.1	no			modifed_SINA	yes	44	81	CSGCWSPLVPPIFQCTNGHITCLKCCADLKHSSCGLC	yes
Liliopsida	Poaceae	Triticum aestivum Chinese Spring	TraesCS3B03G0044300	TraesCS3B03G0044300.1	no			modifed_SINA	yes	57	93	CSACCSPLAPPLFQCTNGHIACSECRTNAEYSCSLC	yes
Liliopsida	Poaceae	Triticum aestivum Chinese Spring	TraesCS3B03G0061700	TraesCS3B03G0061700.1	no			modifed_SINA	yes	65	102	CPICSSPFKPPVFQCKGGHLACGSCVAKLPWKQCQRC	yes
Liliopsida	Poaceae	Triticum aestivum Chinese Spring	TraesCS3B03G0065000	TraesCS3B03G0065000.1	no			modifed_SINA	yes	51	96	CRICSEPLKPPIFKCAAGHVLCSQCPEKLREVGHVLRLGTFCALC	yes
Liliopsida	Poaceae	Triticum aestivum Chinese Spring	TraesCS3B03G0074100	TraesCS3B03G0074100.1	no			modifed_SINA	yes	36	73	CPVCFHTLGPPIYQCSVGHFICSSCLPKLVRNKCHLC	yes
Liliopsida	Poaceae	Triticum aestivum Chinese Spring	TraesCS3B03G0077800	TraesCS3B03G0077800.1	no			modifed_SINA	yes	48	109	CTICMDPLRPPVLQCTVGHVICSSCHGSLLNKDSCHMCTATGGYNRCIALDKILESFCVSC	yes
Liliopsida	Poaceae	Triticum aestivum Chinese Spring	TraesCS3B03G0077900	TraesCS3B03G0077900.1	no			modifed_SINA	yes	32	70	CAFCFDPLRPPVFQCRVGHVICSSCHHKLRKKDNCHVC	yes
Liliopsida	Poaceae	Triticum aestivum Chinese Spring	TraesCS3B03G0110200	TraesCS3B03G0110200.1	no			modifed_SINA	yes	32	70	CAFCFDPLRPPVFQCRVGHVICSSCHHKLRKKDNCHVC	yes
Liliopsida	Poaceae	Triticum aestivum Chinese Spring	TraesCS3B03G0111300	TraesCS3B03G0111300.1	no			modifed_SINA	yes	21	59	CTICFDPLQPPVFQCAVGHVICSPCQGKLINKENCNTC	yes
Liliopsida	Poaceae	Triticum aestivum Chinese Spring	TraesCS3B03G0115000	TraesCS3B03G0115000.1	no			modifed_SINA	yes	34	71	CSLCLKPLRPPILQCSVGHFICSYCCTSQLDSKCHLC	yes
Liliopsida	Poaceae	Triticum aestivum Chinese Spring	TraesCS3B03G0115400	TraesCS3B03G0115400.1	no			modifed_SINA	yes	31	68	CTVCFEHFSTEIYQCSVGHFICSSCRDKILDKKCPTC	yes
Liliopsida	Poaceae	Triticum aestivum Chinese Spring	TraesCS3B03G0116200	TraesCS3B03G0116200.1	no			modifed_SINA	yes	34	71	CPVCFHPLRPPIYQCSVGHFICSSCRPKLVRNNCHLC	yes
Liliopsida	Poaceae	Triticum aestivum Chinese Spring	TraesCS3B03G0116400	TraesCS3B03G0116400.1	no			modifed_SINA	yes	34	71	CPVCFHPLTPPIYQCSVGHFVCSSCRPKLVRNKCHLC	yes
Liliopsida	Poaceae	Triticum aestivum Chinese Spring	TraesCS3B03G0117600	TraesCS3B03G0117600.1	no			modifed_SINA	yes	61	123	CPVCYLLLRPPIFQCTVGHTICSSCHDKLQEKCHFCSLPTVYNRCHMVEHVVESVKVACSNC	yes
Liliopsida	Poaceae	Triticum aestivum Chinese Spring	TraesCS3B03G0117700	TraesCS3B03G0117700.1	no			modifed_SINA	yes	50	86	CPVCCHPLRSPIFQCTVGHTICSSCHDKLPEKCHFC	yes
Liliopsida	Poaceae	Triticum aestivum Chinese Spring	TraesCS3B03G0181500	TraesCS3B03G0181500.1	no			modifed_SINA	yes	77	115	CPLCTLPFKPPVLQCNKGGHLACGGCVALLPGGQCRAC	yes
Liliopsida	Poaceae	Triticum aestivum Chinese Spring	TraesCS3B03G0267100	TraesCS3B03G0267100.1	no			modifed_SINA	yes	74	114	CDECHGPLKPPVYQCSRMHPVACGDCGGGGGGGGGECRPC	yes
Liliopsida	Poaceae	Triticum aestivum Chinese Spring	TraesCS3B03G1092100	TraesCS3B03G1092100.1	no			modifed_SINA	yes	46	82	CSVCCSPLVAPLSQCANGHITCFNCSSDLNYSCSLC	yes
Liliopsida	Poaceae	Triticum aestivum Chinese Spring	TraesCS3B03G1399900	TraesCS3B03G1399900.1	no			modifed_SINA	yes	38	74	CPVCFLPLRPPIFQCTLGHAICSSCRDKLQDKCCLC	yes
Liliopsida	Poaceae	Triticum aestivum Chinese Spring	TraesCS3D03G0029200	TraesCS3D03G0029200.1	no			modifed_SINA	yes	48	93	CRICSEPLKPPIFKCAAGHVLCSQCPEKLREVGHVLRLGTFCALC	yes
Liliopsida	Poaceae	Triticum aestivum Chinese Spring	TraesCS3D03G0030600	TraesCS3D03G0030600.1	no			modifed_SINA	yes	56	93	CPICSSPFKPPVFQCKGGHLACGSCVTKLPWKQCQRC	yes
Liliopsida	Poaceae	Triticum aestivum Chinese Spring	TraesCS3D03G0031200	TraesCS3D03G0031200.1	no			modifed_SINA	yes	431	468	CRVCYHPVKPPVFQCNVGHLACGTCLAELPGEQCPIC	yes
Liliopsida	Poaceae	Triticum aestivum Chinese Spring	TraesCS3D03G0031300	TraesCS3D03G0031300.1	no			modifed_SINA	yes	792	829	CRVCSHPVKPPVFQCNVGHLACGRCLAELPDEQCQMC	yes
Liliopsida	Poaceae	Triticum aestivum Chinese Spring	TraesCS3D03G0031900	TraesCS3D03G0031900.1	no			modifed_SINA	yes	287	324	CRVCSRPIKVPVFQCNAGHLACGRCLAELPGEQCQAC	yes
Liliopsida	Poaceae	Triticum aestivum Chinese Spring	TraesCS3D03G0032000	TraesCS3D03G0032000.1	no			modifed_SINA	yes	441	478	CSVCSRPIKPPVFECNAGHLACYKCLIGLPYKLCQTC	yes
Liliopsida	Poaceae	Triticum aestivum Chinese Spring	TraesCS3D03G0032100	TraesCS3D03G0032100.1	no			modifed_SINA	yes	40	77	CSGCCSPLVPPIFQCANGHITCLKCCADLKQRSCGLC	yes
Liliopsida	Poaceae	Triticum aestivum Chinese Spring	TraesCS3D03G0032400	TraesCS3D03G0032400.1	no			modifed_SINA	yes	95	131	CSVCCSPLVAPLSQCANGHITCFECSSDVNYSCSLC	yes
Liliopsida	Poaceae	Triticum aestivum Chinese Spring	TraesCS3D03G0036200	TraesCS3D03G0036200.1	no			modifed_SINA	yes	44	80	CSACCSPLAPPLFQCTNGHIACSECRTNAEYSCSFC	yes
Liliopsida	Poaceae	Triticum aestivum Chinese Spring	TraesCS3D03G0052000	TraesCS3D03G0052000.1	no			modifed_SINA	yes	34	71	CPVCFHPLRPPIYQCSVGHFVCSSCRPKLVRNKCHLC	yes
Liliopsida	Poaceae	Triticum aestivum Chinese Spring	TraesCS3D03G0052300	TraesCS3D03G0052300.1	no			modifed_SINA	yes	34	71	CPVCFHPLRPPIYQCSVGHFICSSCRPKLVRNNCHLC	yes
Liliopsida	Poaceae	Triticum aestivum Chinese Spring	TraesCS3D03G0052800	TraesCS3D03G0052800.1	no			modifed_SINA	yes	31	68	CTVCFEHFSTEIYQCSVGHFICSSCRDKILDKKCPTC	yes
Liliopsida	Poaceae	Triticum aestivum Chinese Spring	TraesCS3D03G0053000	TraesCS3D03G0053000.1	no			modifed_SINA	yes	34	71	CPICLKPLRPPILQCSVGHFICSYCCTYQVDSKCHLC	yes
Liliopsida	Poaceae	Triticum aestivum Chinese Spring	TraesCS3D03G0054300	TraesCS3D03G0054300.1	no			modifed_SINA	yes	44	82	CTVCYHPLRPPVFQCAVGHVICSSCHDKLKNKNKCHAC	yes
Liliopsida	Poaceae	Triticum aestivum Chinese Spring	TraesCS3D03G0056200	TraesCS3D03G0056200.1	no			modifed_SINA	yes	32	70	CAFCFDPLTPPVFQCRVGHVICSSCHHKLRKKDNCHVC	yes
Liliopsida	Poaceae	Triticum aestivum Chinese Spring	TraesCS3D03G0127900	TraesCS3D03G0127900.1	no			modifed_SINA	yes	79	117	CPLCTLPFKPPVFQCNKGGHLACGGCVALLPGGQCRAC	yes
Liliopsida	Poaceae	Triticum aestivum Chinese Spring	TraesCS3D03G1114900	TraesCS3D03G1114900.1	no			modifed_SINA	yes	37	73	CPVCFLPLRPPIFQCTVGHAICSSCRDKLRDKCYLC	yes
Liliopsida	Poaceae	Triticum aestivum Chinese Spring	TraesCS4A03G0538600	TraesCS4A03G0538600.1	no			modifed_SINA	yes	254	298	CAACPAPLKRPIFMCGNGHVVCCACGGGGNGNGDGGANKHCDLC	yes
Liliopsida	Poaceae	Triticum aestivum Chinese Spring	TraesCS4B03G0240100	TraesCS4B03G0240100.1	no			modifed_SINA	yes	237	279	CAACPAPLKRPVFMCGNGHVVCCSCGGGGNGDGGANKHCDLC	yes
Liliopsida	Poaceae	Triticum aestivum Chinese Spring	TraesCS4B03G0249000	TraesCS4B03G0249000.1	no			modifed_SINA	yes	31	70	CPLCLRPLMPPVYECKGGHLACADCRVECPKNQRQCQKC	yes
Liliopsida	Poaceae	Triticum aestivum Chinese Spring	TraesCS4B03G0938500	TraesCS4B03G0938500.1	no			modifed_SINA	yes	92	128	CSICFEPLCPPLYQCQNGHVACLSCWSMLSNKCHVC	yes
Liliopsida	Poaceae	Triticum aestivum Chinese Spring	TraesCS4D03G0203100	TraesCS4D03G0203100.1	no			modifed_SINA	yes	259	303	CAACPAPLKRPIFMCGNGHVVCCACGGGGNGNGDGGANKHCDLC	yes
Liliopsida	Poaceae	Triticum aestivum Chinese Spring	TraesCS4D03G0219900	TraesCS4D03G0219900.1	no			modifed_SINA	yes	31	70	CPLCLRPLTPPVYECKGGHLACADCRVECPENQRQCQKC	yes
Liliopsida	Poaceae	Triticum aestivum Chinese Spring	TraesCS4D03G0823800	TraesCS4D03G0823800.1	no			modifed_SINA	yes	93	136	CSICFEPLCPPLYQLVLCIFQCQNGHVACLSCWSRLSNKCHVC	yes
Liliopsida	Poaceae	Triticum aestivum Chinese Spring	TraesCS5A03G0583400	TraesCS5A03G0583400.1	no			modifed_SINA	yes	30	69	CPVCSTPLSPPIFQCKLGHLVCSPCRDKLPGKKKACSVC	yes
Liliopsida	Poaceae	Triticum aestivum Chinese Spring	TraesCS5A03G1027900	TraesCS5A03G1027900.1	no			modifed_SINA	yes	49	86	CPICFRPFKPPVFQCEGGHLACGSCVVELPWQQCGKC	yes
Liliopsida	Poaceae	Triticum aestivum Chinese Spring	TraesCS5A03G1240100	TraesCS5A03G1240100.1	no			modifed_SINA	yes	95	131	CSICFEPLCPPLYQCQNGHVACLSCWSRLSNKCHVC	yes
Liliopsida	Poaceae	Triticum aestivum Chinese Spring	TraesCS5B03G0497800	TraesCS5B03G0497800.1	no			modifed_SINA	yes	31	70	CPLCLRPLTSLVYECKGGHLACVDCRVERPRNQRQCQKC	yes
Liliopsida	Poaceae	Triticum aestivum Chinese Spring	TraesCS6A03G0887200	TraesCS6A03G0887200.1	no			modifed_SINA	yes	98	132	CDLCHGPLRPPIYQCTSVQHVACRDCGADECRPC	yes
Liliopsida	Poaceae	Triticum aestivum Chinese Spring	TraesCS6B03G1064200	TraesCS6B03G1064200.1	no			modifed_SINA	yes	98	132	CDLCHGPLRPPIYQCTRVQHVACRDCGTGECRPC	yes
Liliopsida	Poaceae	Triticum aestivum Chinese Spring	TraesCS6B03G1064400	TraesCS6B03G1064400.1	no			modifed_SINA	yes	87	124	CDVCYGLLKAPIFQCSLLRHVACRSCSEFHGGKCRPC	yes
Liliopsida	Poaceae	Triticum aestivum Chinese Spring	TraesCS6D03G0759300	TraesCS6D03G0759300.1	no			modifed_SINA	yes	98	132	CDLCHGPLRPPIYQCTRVQHVACRDCGAGDCRPC	yes
Liliopsida	Poaceae	Triticum aestivum Chinese Spring	TraesCS7B03G0081200	TraesCS7B03G0081200.1	no			modifed_SINA	yes	74	113	CPFCFLPFKPPVFQCNGGHLACGDCRGEQPGSQWQCERC	yes
Liliopsida	Poaceae	Triticum aestivum Chinese Spring	TraesCS7D03G0165900	TraesCS7D03G0165900.1	no			modifed_SINA	yes	109	142	CFACQLPLRPPVHQCEGGHRVCGRCHGDRCTAC	yes
Liliopsida	Poaceae	Triticum aestivum Chinese Spring	TraesCS7D03G0243100	TraesCS7D03G0243100.1	no			modifed_SINA	yes	228	268	CAACRAPLKPPVFKCEKEHFVCCACGGGGDGRANRHCGPC	yes
Liliopsida	Poaceae	Triticum aestivum Chinese Spring	TraesCS7D03G0291100	TraesCS7D03G0291100.1	no			modifed_SINA	yes	74	113	CPFCFLPFKPPVFQCSGGHLACGDCRGERPGSQWQCERC	yes
Liliopsida	Poaceae	Triticum aestivum Chinese Spring	TraesCSU03G0036400	TraesCSU03G0036400.1	no			modifed_SINA	yes	49	94	CRICSEPLKPPIFKCAAGHVLCSQCPEKLREVGHVLRLGTFCALC	yes
Liliopsida	Poaceae	Triticum aestivum Chinese Spring	TraesCSU03G0037300	TraesCSU03G0037300.1	no			modifed_SINA	yes	58	95	CPICFSPFKPPVFQCKGGHLACGSCVAKLPWKQCQRC	yes
Liliopsida	Poaceae	Triticum aestivum Chinese Spring	TraesCSU03G0246900	TraesCSU03G0246900.1	no			modifed_SINA	yes	57	96	CHFCSRPLKPPVHQCNAGHLACGDCRGERPGNERQCQKC	yes
Liliopsida	Poaceae	Triticum aestivum Chinese Spring	TraesCSU03G0399600	TraesCSU03G0399600.1	no			modifed_SINA	yes	108	144	CALCHGLLSSPVYECGDGHLTCHRCYDLALMPCIRC	yes
Liliopsida	Poaceae	Triticum aestivum jagger	TraesJAG1A03G00020840	TraesJAG1A03G00020840.1	no			modifed_SINA	yes	36	75	CTICSAPLRPPIFQCSVGHFICSSCREREDQLDYKCPTC	no
Liliopsida	Poaceae	Triticum aestivum jagger	TraesJAG1B03G00235840	TraesJAG1B03G00235840.1	no			modifed_SINA	yes	22	60	CGICYLPLKPPVFQCGVGHTICSRCRDKMAAERRCHVC	no
Liliopsida	Poaceae	Triticum aestivum jagger	TraesJAG1D03G00424490	TraesJAG1D03G00424490.1	no			modifed_SINA	yes	36	75	CTICSAPLRPPIFQCSVGHFICSTCRESEDQLDYKCSTC	no
Liliopsida	Poaceae	Triticum aestivum jagger	TraesJAG2A03G00771380	TraesJAG2A03G00771380.1	no			modifed_SINA	yes	22	60	CGVCCLPLKPPIFQCGVGHALCEQCRGKLASARTCHVC	no
Liliopsida	Poaceae	Triticum aestivum jagger	TraesJAG2A03G00808070	TraesJAG2A03G00808070.1	no			modifed_SINA	yes	138	175	CRSCHRMLSTPVYECPDGHVTCSRCRDNIGDNCCNYC	no
Liliopsida	Poaceae	Triticum aestivum jagger	TraesJAG2A03G00808980	TraesJAG2A03G00808980.1	no			modifed_SINA	yes	125	162	CKACRRMLSPPVYQCPFAHVTCSRCHEEVGDNRCSCC	no
Liliopsida	Poaceae	Triticum aestivum jagger	TraesJAG2B03G01020760	TraesJAG2B03G01020760.1	no			modifed_SINA	yes	19	57	CGVCCLPLKPPIFQCGVGHALCEQCRGKLASARTCHVC	no
Liliopsida	Poaceae	Triticum aestivum jagger	TraesJAG2B03G01066910	TraesJAG2B03G01066910.1	no			modifed_SINA	yes	71	108	CRSCHRMLSSPVYECPDGHVTCSRCRDNIGENRCNYC	no
Liliopsida	Poaceae	Triticum aestivum jagger	TraesJAG2D03G01304680	TraesJAG2D03G01304680.1	no			modifed_SINA	yes	140	177	CRSCHRMLSSPVYECPDGHVTCSRCRDNIGDNRCNYC	no
Liliopsida	Poaceae	Triticum aestivum jagger	TraesJAG2D03G01305220	TraesJAG2D03G01305220.1	no			modifed_SINA	yes	125	162	CKACRRMLSPPVYQCPFAHVTCSRCHEEVGDNRCSCC	no
Liliopsida	Poaceae	Triticum aestivum jagger	TraesJAG3A03G01321010	TraesJAG3A03G01321010.1	no			modifed_SINA	yes	60	93	CFACQLPLRPPVHQCEGGHRVCGRCHGDRCTAC	no
Liliopsida	Poaceae	Triticum aestivum jagger	TraesJAG3A03G01321060	TraesJAG3A03G01321060.1	no			modifed_SINA	yes	60	96	CPLCFSPLKPPVYQCGAKHAACGSCAAGHSNNCQLC	no
Liliopsida	Poaceae	Triticum aestivum jagger	TraesJAG3A03G01321070	TraesJAG3A03G01321070.1	no			modifed_SINA	yes	7	67	CPLCTLPLKPPVLQVPFFSSRRSIDLLAGPPHPYKFLRSVQCKGGHVACGVCLAEPCRRC	no
Liliopsida	Poaceae	Triticum aestivum jagger	TraesJAG3A03G01322060	TraesJAG3A03G01322060.1	no			modifed_SINA	yes	44	80	CSACCSPLAPPLFQCTNGHITCSECRTNAEYSCSLC	no
Liliopsida	Poaceae	Triticum aestivum jagger	TraesJAG3A03G01322640	TraesJAG3A03G01322640.1	no			modifed_SINA	yes	48	84	CSVCCSPLVAPLSQCANGHITCFECSSDLSYSCSLC	no
Liliopsida	Poaceae	Triticum aestivum jagger	TraesJAG3A03G01322720	TraesJAG3A03G01322720.1	no			modifed_SINA	yes	44	81	CSGCCSPLVPPIFQCANGHITCLKCCADLKHSSCGLC	no
Liliopsida	Poaceae	Triticum aestivum jagger	TraesJAG3A03G01322780	TraesJAG3A03G01322780.1	no			modifed_SINA	yes	322	359	CSVCSRPIKPPVFECNAGHLACYKCLIGLPYKLCQTC	no
Liliopsida	Poaceae	Triticum aestivum jagger	TraesJAG3A03G01322940	TraesJAG3A03G01322940.1	no			modifed_SINA	yes	37	74	CRVCSHPVKPPVFQCNVGHLACGRCLAELPDEQCQMC	no
Liliopsida	Poaceae	Triticum aestivum jagger	TraesJAG3A03G01322950	TraesJAG3A03G01322950.1	no			modifed_SINA	yes	450	487	CRVCYHPVKPPVFQCNVGHLACGTCLAELPGEQCPIC	no
Liliopsida	Poaceae	Triticum aestivum jagger	TraesJAG3A03G01323030	TraesJAG3A03G01323030.1	no			modifed_SINA	yes	60	93	CPLCTLPLKPPVVQCKGGHVACGVCLAEPCRMC	no
Liliopsida	Poaceae	Triticum aestivum jagger	TraesJAG3A03G01323130	TraesJAG3A03G01323130.1	no			modifed_SINA	yes	60	97	CPICSSPFKPPVFQCKGGHLACGSCVAKLPWKQCQRC	no
Liliopsida	Poaceae	Triticum aestivum jagger	TraesJAG3A03G01323160	TraesJAG3A03G01323160.1	no			modifed_SINA	yes	55	88	CFACQLPLRPPVHQCEGGHRVCGRCHGDRCTAC	no
Liliopsida	Poaceae	Triticum aestivum jagger	TraesJAG3A03G01323440	TraesJAG3A03G01323440.1	no			modifed_SINA	yes	52	97	CRICSEPLKPPIFKCAAGHVLCSQCPEKLREVGHVLRLGTFCALC	no
Liliopsida	Poaceae	Triticum aestivum jagger	TraesJAG3A03G01323890	TraesJAG3A03G01323890.1	no			modifed_SINA	yes	78	117	CPICSTPLSPPIFQCSLGHFLCSACHDKLPGTDRACGMC	no
Liliopsida	Poaceae	Triticum aestivum jagger	TraesJAG3A03G01323900	TraesJAG3A03G01323900.1	no			modifed_SINA	yes	33	71	CSICCHPMRPPIFQCQYTVGHTICSSCHDKLPGKCCFC	no
Liliopsida	Poaceae	Triticum aestivum jagger	TraesJAG3A03G01323940	TraesJAG3A03G01323940.1	no			modifed_SINA	yes	39	75	CLICSEPLCPPIFQCTMRHTICLSCHDKFPDKCFFC	no
Liliopsida	Poaceae	Triticum aestivum jagger	TraesJAG3A03G01324130	TraesJAG3A03G01324130.1	no			modifed_SINA	yes	34	71	CPVCFHPLRPPIYQCSVGHFICSSCRPKLVRNKCHLC	no
Liliopsida	Poaceae	Triticum aestivum jagger	TraesJAG3A03G01324280	TraesJAG3A03G01324280.1	no			modifed_SINA	yes	13	52	CLACYLPLRPPIYQCSVGHFICCSCHDKLPAEERKCSTC	no
Liliopsida	Poaceae	Triticum aestivum jagger	TraesJAG3A03G01324370	TraesJAG3A03G01324370.1	no			modifed_SINA	yes	31	68	CTVCFEHFRTEIYQCSVGHFICSSCRDKILDKKCPTC	no
Liliopsida	Poaceae	Triticum aestivum jagger	TraesJAG3A03G01324380	TraesJAG3A03G01324380.1	no			modifed_SINA	yes	34	71	CPICFVPLSPPIFQCSVGHFICEDCCADRLNNKCHLC	no
Liliopsida	Poaceae	Triticum aestivum jagger	TraesJAG3A03G01324390	TraesJAG3A03G01324390.1	no			modifed_SINA	yes	34	71	CPICLKPLRPPILQCSVGHFVCSHCCTHQLDGKCHLC	no
Liliopsida	Poaceae	Triticum aestivum jagger	TraesJAG3A03G01324470	TraesJAG3A03G01324470.1	no			modifed_SINA	yes	36	72	CPICYEPLRPPLFQCSVGHCICSSCRGKLDKKCPVC	no
Liliopsida	Poaceae	Triticum aestivum jagger	TraesJAG3A03G01324480	TraesJAG3A03G01324480.1	no			modifed_SINA	yes	29	65	CPICYEHLRPPIFQCSVGHFICSPCCVKLDKKCPVC	no
Liliopsida	Poaceae	Triticum aestivum jagger	TraesJAG3A03G01324680	TraesJAG3A03G01324680.1	no			modifed_SINA	yes	44	82	CTVCYHPLRPPVFQCAVGHVICSSCHHKLKNKNKCHAC	no
Liliopsida	Poaceae	Triticum aestivum jagger	TraesJAG3A03G01329170	TraesJAG3A03G01329170.1	no			modifed_SINA	yes	19	57	CTICFDPLRPPVFQCVVGHVICSPCHGKLINKENCNTC	no
Liliopsida	Poaceae	Triticum aestivum jagger	TraesJAG3A03G01334790	TraesJAG3A03G01334790.1	no			modifed_SINA	yes	36	74	CAVCCDPLRPPISQCSTGRHTICSSCQDKLPGKCCYCC	no
Liliopsida	Poaceae	Triticum aestivum jagger	TraesJAG3A03G01334820	TraesJAG3A03G01334820.1	no			modifed_SINA	yes	35	72	CPVCSTPLRPPVFQCALGHFVCSPCRDKLPDSKCQAC	no
Liliopsida	Poaceae	Triticum aestivum jagger	TraesJAG3A03G01335630	TraesJAG3A03G01335630.1	no			modifed_SINA	yes	163	198	CAACLCPLKPPVFRCENEHFVCQACGGANKHCGPC	no
Liliopsida	Poaceae	Triticum aestivum jagger	TraesJAG3A03G01348190	TraesJAG3A03G01348190.1	no			modifed_SINA	yes	5	41	CDICYLPFESQVFSCKNGHAACANCCISMHRKCPSC	no
Liliopsida	Poaceae	Triticum aestivum jagger	TraesJAG3B03G01547440	TraesJAG3B03G01547440.1	no			modifed_SINA	yes	53	98	CRICSEPLKPPIFKCAAGHVLCSQCPEKLREVGHVLRLGTFCALC	no
Liliopsida	Poaceae	Triticum aestivum jagger	TraesJAG3B03G01547860	TraesJAG3B03G01547860.1	no			modifed_SINA	yes	61	94	CFACQLPLRPPVHQCEGGHRVCGRCHGDRCTAC	no
Liliopsida	Poaceae	Triticum aestivum jagger	TraesJAG3B03G01547890	TraesJAG3B03G01547890.1	no			modifed_SINA	yes	58	95	CPICFSPFKPPVFQCKGGHLACGSCVAKLPWKQCQRC	no
Liliopsida	Poaceae	Triticum aestivum jagger	TraesJAG3B03G01548010	TraesJAG3B03G01548010.1	no			modifed_SINA	yes	450	487	CRVCYHPVKPPVFQCNVGHLACGTCLAELPGEQCPIC	no
Liliopsida	Poaceae	Triticum aestivum jagger	TraesJAG3B03G01548020	TraesJAG3B03G01548020.1	no			modifed_SINA	yes	729	766	CRVCSHPVKAPVFQCNVGHLACGRCLAELPGEQCQMC	no
Liliopsida	Poaceae	Triticum aestivum jagger	TraesJAG3B03G01548140	TraesJAG3B03G01548140.1	no			modifed_SINA	yes	44	81	CSGCCSPLVPPIFQCANGHITCLKCCADLKHSSCGLC	no
Liliopsida	Poaceae	Triticum aestivum jagger	TraesJAG3B03G01548220	TraesJAG3B03G01548220.1	no			modifed_SINA	yes	46	82	CLVCCGPLAAPLSQCANGHITCFECSSDLNYSCSLC	no
Liliopsida	Poaceae	Triticum aestivum jagger	TraesJAG3B03G01548900	TraesJAG3B03G01548900.1	no			modifed_SINA	yes	44	80	CSACCSPLAPPLFQCTNGHIACSECRTNAEYSCSLC	no
Liliopsida	Poaceae	Triticum aestivum jagger	TraesJAG3B03G01550810	TraesJAG3B03G01550810.1	no			modifed_SINA	yes	57	96	CHFCSRPLKPPVHQCNAGHLACGDCRGERPGDERQCQKC	no
Liliopsida	Poaceae	Triticum aestivum jagger	TraesJAG3B03G01550840	TraesJAG3B03G01550840.1	no			modifed_SINA	yes	58	95	CPICSSPFKPPVFQCKGGHLACGSCVAKLPWKQCQRC	no
Liliopsida	Poaceae	Triticum aestivum jagger	TraesJAG3B03G01550900	TraesJAG3B03G01550900.1	no			modifed_SINA	yes	279	312	CFACQLPLRPPVHQCEGGHRVCGRCHGDRCTSC	no
Liliopsida	Poaceae	Triticum aestivum jagger	TraesJAG3B03G01551180	TraesJAG3B03G01551180.1	no			modifed_SINA	yes	51	96	CRICSEPLKPPIFKCAAGHVLCSQCPEKLREVGHVLRLGTFCALC	no
Liliopsida	Poaceae	Triticum aestivum jagger	TraesJAG3B03G01551190	TraesJAG3B03G01551190.1	no			modifed_SINA	yes	126	162	CALCHGLLSSPVYECGDGHLTCHRCHDPDLMPCIRC	no
Liliopsida	Poaceae	Triticum aestivum jagger	TraesJAG3B03G01552020	TraesJAG3B03G01552020.1	no			modifed_SINA	yes	60	122	CPVCYQPLRPPIFQCTVGHTICSSCHDKLPEKCHFCSLPTVYNRCHMVEHLVESIKVACSNC	no
Liliopsida	Poaceae	Triticum aestivum jagger	TraesJAG3B03G01552270	TraesJAG3B03G01552270.1	no			modifed_SINA	yes	34	71	CPVCFHPLKPPIYQCSVGHFICSSCRPKLVRNKCHLC	no
Liliopsida	Poaceae	Triticum aestivum jagger	TraesJAG3B03G01553230	TraesJAG3B03G01553230.1	no			modifed_SINA	yes	48	109	CTICMDPLRPPVLQCTVGHVICSSCHGSLLNKDSCHMCTATGGYNRCIALDKILESFCVSC	no
Liliopsida	Poaceae	Triticum aestivum jagger	TraesJAG3B03G01553350	TraesJAG3B03G01553350.1	no			modifed_SINA	yes	19	57	CAICFDPLRPPVFQCVVGHAICSPCHGRLINKENCNTC	no
Liliopsida	Poaceae	Triticum aestivum jagger	TraesJAG3B03G01557270	TraesJAG3B03G01557270.1	no			modifed_SINA	yes	42	80	CAVCFDPLRPPVFQCAVGHVICSPCQGKLINKENCNTC	no
Liliopsida	Poaceae	Triticum aestivum jagger	TraesJAG3B03G01558350	TraesJAG3B03G01558350.1	no			modifed_SINA	yes	34	71	CSLCLKPLRPPILQCSVGHFICSYCCTSQLDSKCHLC	no
Liliopsida	Poaceae	Triticum aestivum jagger	TraesJAG3B03G01558390	TraesJAG3B03G01558390.1	no			modifed_SINA	yes	34	71	CSLCLKPLRPPILQCSVGHFICSYCCTSQLDSKCHLC	no
Liliopsida	Poaceae	Triticum aestivum jagger	TraesJAG3B03G01558430	TraesJAG3B03G01558430.1	no			modifed_SINA	yes	31	68	CTVCFEHFSTEIYQCSVGHFICSSCRDKILDKKCPTC	no
Liliopsida	Poaceae	Triticum aestivum jagger	TraesJAG3B03G01558580	TraesJAG3B03G01558580.1	no			modifed_SINA	yes	34	71	CPVCFHPLRPPIYQCSVGHFICSSCRPKLVRNNCHLC	no
Liliopsida	Poaceae	Triticum aestivum jagger	TraesJAG3B03G01558600	TraesJAG3B03G01558600.1	no			modifed_SINA	yes	34	71	CPVCFHPLRPPIYQCSVGHFVCSSCRPKLVRNKCHLC	no
Liliopsida	Poaceae	Triticum aestivum jagger	TraesJAG3B03G01558720	TraesJAG3B03G01558720.1	no			modifed_SINA	yes	114	158	CAACRAPLKPPVFKCEKEHFVCCACGGGGDGVGDGGRTKHCCPC	no
[truncated: 2,863 more rows]
