# Supplementary material for: In silico analysis of the Seven IN Absentia (SINA) genes in bread wheat sheds light on their structure in plants
Source: PLoS One. 2023 Dec 21;18(12):e0295021. doi: 10.1371/journal.pone.0295021 (PMC10734943; doi:10.1371/journal.pone.0295021)
Supplement: S6 File — (XLSX) [file pone.0295021.s006.xlsx]

## Sheet: S5 file
S5 file. Number of SINA genes in each class in total plant genomes.
Species	Number of genes containing "Ancestral SINA motif and RING domain"		Species	Number of genes containing "Ancestral SINA motif without RING domain"		Species	Number of genes containing "Modified SINA motif and RING domain"		Species	Number of genes containing "Modified SINA motif without RING domain"
Chara braunii	1		Arabidopsis lyrata	0		Actinidia chinensis	5		Actinidia chinensis	2
Physcomitrium patens	1		Arabidopsis thaliana	2		Aegilops tauschii	19		Aegilops tauschii	15
chenopodium quinoa	2		Brassica napus	2		Amborella trichopoda	1		Amborella trichopoda	1
Coffea canephora	2		Brassica rapa	1		Ananas comosus	3		Arabidopsis halleri	7
Corylus avellana	2		Brassica rapa R-o-18	1		Arabidopsis halleri	15		Arabidopsis lyrata	13
Oryza longistaminata	2		Camelina sativa	3		Arabidopsis thaliana	10		Arabidopsis thaliana	4
Rosa chinensis	2		chenopodium quinoa	1		Arabis alpina	9		Arabis alpina	1
Vigna radiata	2		Daucus carota	2		Asparagus officinalis	5		Brachypodium distachyon	5
Arabis alpina	3		Eragrostis curvula	2		Beta vulgaris	2		Brassica napus	3
Asparagus officinalis	3		Eragrostis tef	3		Brachypodium distachyon	16		Brassica oleracea	3
Cannabis sativa female	3		Kalanchoe fedtschenkoi	0		Brassica napus	25		Brassica rapa	1
Citrus clementina	3		Leersia perrieri	1		Brassica oleracea	15		Brassica rapa R-o-18	1
Ficus carica	3		Lupinus angustifolius	2		Brassica rapa	15		Camelina sativa	22
Nymphaea colorata	3		Nymphaea colorata	1		Brassica rapa R-o-18	10		Cannabis sativa female	1
Oryza punctata	3		Olea europaea	1		Camelina sativa	45		Capsicum annuum	1
Theobroma cacao Belizian Criollo B97-61/B0	3		Olea europaea var. sylvestris	1		Cannabis sativa female	2		chenopodium quinoa	1
Theobroma cacao Matina	3		Oryza brachyantha	5		Capsicum annuum	4		Citrus clementina	2
Amborella trichopoda	4		Oryza glumipatula	1		Citrullus lanatus	2		Corchorus capsularis	1
Arabidopsis halleri	4		Oryza longistaminata	4		Citrus clementina	6		Corylus avellana	3
Arabidopsis thaliana	4		Oryza nivara	1		Coffea canephora	5		Cucumis melo	1
Beta vulgaris	4		Oryza punctata	3		Corchorus capsularis	2		Cucumis sativus	1
Corchorus capsularis	4		Oryza rufipogon	1		Corymbia citriodora.Ccitriodora	6		Cynara cardunculus	1
Daucus carota	4		Phaseolus vulgaris	1		Cucumis melo	1		Daucus carota	1
Dioscorea rotundata	4		Prunus avium	0		Cucumis sativus	1		Dioscorea rotundata	1
Eucalyptus grandis	4		Quercus lobata	1		Cynara cardunculus	4		Eragrostis curvula	22
Eutrema salsugineum	4		Saccharum spontaneum	0		Daucus carota	3		Eragrostis tef	1
Hordeum vulgare GoldenPromise	4		Solanum lycopersicum	1		Dioscorea rotundata	3		Eutrema salsugineum	1
Papaver somniferum	4		Solanum tuberosum	2		Eragrostis curvula	51		Ficus carica	1
Phaseolus vulgaris	4		Solanum tuberosum RH89-039	1		Eragrostis tef	9		Glycine max	3
Pistacia vera	4		Trifolium pratense	1		Eucalyptus grandis	2		Gossypium raimondii	1
Prunus dulcis	4		Triticum aestivum Cadenza	2		Eutrema salsugineum	14		Helianthus annuus	3
Prunus persica	4		Triticum aestivum Chinese Spring	1		Ficus carica	1		Hordeum vulgare	7
Selaginella moellendorffii	4		Triticum aestivum Claire	2		Glycine max	4		Hordeum vulgare GoldenPromise	13
Aegilops tauschii	5		Triticum aestivum jagger	2		Gossypium raimondii	6		Juglans regia	3
Corymbia citriodora.Ccitriodora	5		Triticum aestivum Julius	1		Helianthus annuus	3		Kalanchoe fedtschenkoi	2
Cynara cardunculus	5		Triticum aestivum Mace	1		Hordeum vulgare	20		Lactuca sativa	3
Hordeum vulgare	5		Triticum aestivum Paragon	3		Hordeum vulgare GoldenPromise	27		Leersia perrieri	3
Leersia perrieri	5		Triticum aestivum Robigus	3		Ipomoea triloba	2		Malus domestica Golden	1
Olea europaea var. sylvestris	5		Triticum aestivum Stanley	1		Juglans regia	3		Manihot esculenta	1
Oryza glumipatula	5		Triticum aestivum Sy Mattis	1		Lactuca sativa	4		Medicago truncatula	6
Oryza meridionalis	5		Triticum aestivum Weebill	2		Leersia perrieri	8		Olea europaea	1
Oryza nivara	5		Triticum dicoccoides	1		Lupinus angustifolius	4		Olea europaea var. sylvestris	1
Oryza rufipogon	5		Triticum spelta	3		Malus domestica Golden	5		Oryza brachyantha	1
Oryza sativa Indica Group	5		Triticum turgidum	2		Manihot esculenta	1		Oryza glaberrima	4
Panicum hallii FIL2	5		Triticum urartu	1		Marchantia polymorpha	1		Oryza glumipatula	4
Pisum sativum	5		Physcomitrium patens	1		Medicago truncatula	15		Oryza longistaminata	2
Quercus lobata	5			72		Musa acuminata	3		Oryza meridionalis	4
Setaria italica	5					Nicotiana attenuata	3		Oryza nivara	2
Setaria viridis	5					Nymphaea colorata	3		Oryza punctata	1
Solanum tuberosum RH89-039	5					Olea europaea	6		Oryza rufipogon	5
Triticum urartu	5					Olea europaea var. sylvestris	6		Oryza sativa Indica Group	5
Vigna angularis	5					Oryza brachyantha	11		Oryza sativa Japonica Group	4
Vitis vinifera	5					Oryza glaberrima	5		Panicum hallii FIL2	9
Ananas comosus	6					Oryza glumipatula	8		Panicum hallii.PhalliiHAL	5
Brachypodium distachyon	6					Oryza longistaminata	5		Papaver somniferum	2
Cucumis melo	6					Oryza meridionalis	10		Phaseolus vulgaris	1
Cucumis sativus	6					Oryza nivara	10		Physcomitrium patens	0
Glycine max	6					Oryza punctata	9		Pistacia vera	3
Malus domestica Golden	6					Oryza rufipogon	8		Populus trichocarpa	1
Medicago truncatula	6					Oryza sativa Indica Group	7		Prunus avium	5
Nicotiana attenuata	6					Oryza sativa Japonica Group	5		Prunus dulcis	2
Oryza brachyantha	6					Panicum hallii FIL2	12		Prunus persica	1
Oryza glaberrima	6					Panicum hallii.PhalliiHAL	9		Quercus lobata	1
Oryza sativa Japonica Group	6					Papaver somniferum	4		Rosa chinensis	2
Panicum hallii.PhalliiHAL	6					Phaseolus vulgaris	2		Saccharum spontaneum	17
Sorghum bicolor	6					Physcomitrium patens	2		Secale cereale	15
Trifolium pratense	6					Pistacia vera	4		Sesamum indicum	1
Brassica rapa	7					Pisum sativum	8		Setaria italica	11
Capsicum annuum	7					Populus trichocarpa	2		Setaria viridis	4
Citrullus lanatus	7					Prunus dulcis	8		Solanum lycopersicum	4
Gossypium raimondii	7					Prunus persica	5		Solanum tuberosum	3
Helianthus annuus	7					Rosa chinensis	8		Solanum tuberosum RH89-039	1
Ipomoea triloba	7					Secale cereale	26		Sorghum bicolor	6
Secale cereale	7					Selaginella moellendorffii	1		Theobroma cacao Belizian Criollo B97-61/B0	1
Solanum lycopersicum	7					Sesamum indicum	1		Theobroma cacao Matina	1
Solanum tuberosum	7					Setaria italica	1		Triticum aestivum Arinalrfor	86
Brassica oleracea	8					Setaria viridis	6		Triticum aestivum Cadenza	47
Brassica rapa R-o-18	8					Solanum lycopersicum	4		Triticum aestivum Chinese Spring	39
Eragrostis curvula	8					Solanum tuberosum	2		Triticum aestivum Claire	45
Juglans regia	8					Solanum tuberosum RH89-039	4		Triticum aestivum jagger	82
Lupinus angustifolius	8					Sorghum bicolor	20		Triticum aestivum Julius	91
Manihot esculenta	8					Theobroma cacao Belizian Criollo B97-61/B0	3		Triticum aestivum Lancer	82
Populus trichocarpa	8					Theobroma cacao Matina	3		Triticum aestivum Landmark	92
Sesamum indicum	8					Trifolium pratense	11		Triticum aestivum Mace	79
Zea mays	8					Triticum aestivum Arinalrfor	128		Triticum aestivum Norin61	98
Eragrostis tef	9					Triticum aestivum Cadenza	100		Triticum aestivum Paragon	42
Lactuca sativa	9					Triticum aestivum Chinese Spring	86		Triticum aestivum Robigus	45
Camelina sativa	10					Triticum aestivum Claire	99		Triticum aestivum Stanley	88
Musa acuminata	10					Triticum aestivum jagger	114		Triticum aestivum Sy Mattis	82
Triticum turgidum	10					Triticum aestivum Julius	119		Triticum aestivum Weebill	46
Actinidia chinensis	11					Triticum aestivum Lancer	120		Triticum dicoccoides	17
Triticum dicoccoides	11					Triticum aestivum Landmark	129		Triticum spelta	49
Olea europaea	12					Triticum aestivum Mace	114		Triticum turgidum	29
Triticum spelta	13					Triticum aestivum Norin61	116		Triticum urartu	11
Triticum aestivum Cadenza	14					Triticum aestivum Paragon	93		Vigna angularis	1
Triticum aestivum Claire	14					Triticum aestivum Robigus	101		Vigna radiata	1
Triticum aestivum Paragon	14					Triticum aestivum Stanley	133		Vitis vinifera	1
Triticum aestivum Robigus	14					Triticum aestivum Sy Mattis	121		Zea mays	1
Triticum aestivum Weebill	14					Triticum aestivum Weebill	100			1447
Triticum aestivum Chinese Spring	15					Triticum dicoccoides	39
Triticum aestivum jagger	15					Triticum spelta	99
Triticum aestivum Arinalrfor	16					Triticum turgidum	53
Triticum aestivum Julius	16					Triticum urartu	24
Triticum aestivum Mace	16					Vigna angularis	2
Triticum aestivum Stanley	16					Vitis vinifera	2
Triticum aestivum Sy Mattis	16					Zea mays	2
Brassica napus	17						2553
Triticum aestivum Lancer	17
Triticum aestivum Landmark	17
Triticum aestivum Norin61	17
Kalanchoe fedtschenkoi	6
Prunus avium	3
Arabidopsis lyrata	2
Saccharum spontaneum	5
Marchantia polymorpha	1
total	784
