# Supplementary material for: In silico analysis of the Seven IN Absentia (SINA) genes in bread wheat sheds light on their structure in plants
Source: PLoS One. 2023 Dec 21;18(12):e0295021. doi: 10.1371/journal.pone.0295021 (PMC10734943; doi:10.1371/journal.pone.0295021)
Supplement: S7 File — (XLSX) [file pone.0295021.s007.xlsx]

## Sheet: File1
S6 file. List of genomes used in this study.
Actinidia_chinensis.Red5_PS1_1.69.0.pep.all.fa
Aegilops_tauschii.Aet_v4.0.pep.all.fa
Amborella_trichopoda.AMTR1.0.pep.all.fa
Ananas_comosus.F153.pep.all.fa
Arabidopsis_halleri.Ahal2.2.pep.all.fa
Arabidopsis_lyrata.v.1.0.pep.all.fa
Arabidopsis_thaliana.TAIR10.pep.all.fa
Arabis_alpina.A_alpina_V4.pep.all.fa
Asparagus_officinalis.Aspof.V1.pep.all.fa
Beta_vulgaris.RefBeet-1.2.2.pep.all.fa
Brachypodium_distachyon.Brachypodium_distachyon_v3.0.pep.all.fa
Brassica_napus.AST_PRJEB5043_v1.pep.all.fa
Brassica_oleracea.BOL.pep.all.fa
Brassica_rapa.Brapa_1.0.pep.all.fa
Brassica_rapa_ro18.SCU_BraROA_2.3.pep.all.fa
Camelina_sativa.Cs.pep.all.fa
Cannabis_sativa_female.cs10.pep.all.fa
Capsicum_annuum.ASM51225v2.pep.all.fa
Chara_braunii.Cbr_1.0.pep.all.fa
Chenopodium_quinoa.ASM168347v1.pep.all.fa
Chlamydomonas_reinhardtii.Chlamydomonas_reinhardtii_v5.5.pep.all.fa
Chondrus_crispus.ASM35022v2.pep.all.fa
Citrullus_lanatus.Cla97_v1.pep.all.fa
Citrus_clementina.Citrus_clementina_v1.0.pep.all.fa
Coffea_canephora.AUK_PRJEB4211_v1.pep.all.fa
Corchorus_capsularis.CCACVL1_1.0.pep.all.fa
Corylus_avellana.CavTom2PMs-1.0.pep.all.fa
Corymbia_citriodora.Ccitriodora_v2_1.pep.all.fa
Cucumis_melo.Melonv4.pep.all.fa
Cucumis_sativus.ASM407v2.pep.all.fa
Cyanidioschyzon_merolae.ASM9120v1.pep.all.fa
Cynara_cardunculus.CcrdV1.pep.all.fa
Daucus_carota.ASM162521v1.pep.all.fa
Dioscorea_rotundata.TDr96_F1_v2_PseudoChromosome.pep.all.fa
Eragrostis_curvula.CERZOS_E.curvula1.0.pep.all.fa
Eragrostis_tef.ASM97063v1.pep.all.fa
Eucalyptus_grandis.Egrandis1_0.pep.all.fa
Eutrema_salsugineum.Eutsalg1_0.pep.all.fa
Ficus_carica.UNIPI_FiCari_1.0.pep.all.fa
Galdieria_sulphuraria.ASM34128v1.pep.all.fa
Glycine_max.Glycine_max_v2.1.pep.all.fa
Gossypium_raimondii.Graimondii2_0_v6.pep.all.fa
Helianthus_annuus.HanXRQr2.0-SUNRISE.pep.all.fa
Hordeum_vulgare.MorexV3_pseudomolecules_assembly.pep.all.fa
Hordeum_vulgare_goldenpromise.GPv1.pep.all.fa
Hordeum_vulgare_tritex.Morex_V2_scaf.pep.all.fa
Ipomoea_triloba.ASM357664v1.pep.all.fa
Juglans_regia.Walnut_2.0.pep.all.fa
Kalanchoe_fedtschenkoi.K_fedtschenkoi_M2_v1.pep.all.fa
Lactuca_sativa.Lsat_Salinas_v7.pep.all.fa
Leersia_perrieri.Lperr_V1.4.pep.all.fa
Lupinus_angustifolius.LupAngTanjil_v1.0.pep.all.fa
Malus_domestica_golden.ASM211411v1.pep.all.fa
Manihot_esculenta.Manihot_esculenta_v6.pep.all.fa
Marchantia_polymorpha.Marchanta_polymorpha_v1.pep.all.fa
Medicago_truncatula.MedtrA17_4.0.pep.all.fa
Musa_acuminata.Musa_acuminata_v2.pep.all.fa
Nicotiana_attenuata.NIATTr2.pep.all.fa
Nymphaea_colorata.ASM883128v1.pep.all.fa
Olea_europaea.OLEA9.pep.all.fa
Olea_europaea_sylvestris.O_europaea_v1.pep.all.fa
Oryza_barthii.O.barthii_v1.pep.all.fa
Oryza_brachyantha.Oryza_brachyantha.v1.4b.pep.all.fa
Oryza_glaberrima.Oryza_glaberrima_V1.pep.all.fa
Oryza_glumipatula.Oryza_glumaepatula_v1.5.pep.all.fa
Oryza_indica.ASM465v1.pep.all.fa
Oryza_longistaminata.O_longistaminata_v1.0.pep.all.fa
Oryza_meridionalis.Oryza_meridionalis_v1.3.pep.all.fa
Oryza_nivara.Oryza_nivara_v1.0.pep.all.fa
Oryza_punctata.Oryza_punctata_v1.2.pep.all.fa
Oryza_rufipogon.OR_W1943.pep.all.fa
Oryza_sativa.IRGSP-1.0.pep.all.fa
Ostreococcus_lucimarinus.ASM9206v1.pep.all.fa
Panicum_hallii.PhalliiHAL_v2.1.pep.all.fa
Panicum_hallii_fil2.PHallii_v3.1.pep.all.fa
Papaver_somniferum.ASM357369v1.pep.all.fa
Phaseolus_vulgaris.PhaVulg1_0.pep.all.fa
Physcomitrium_patens.Phypa_V3.pep.all.fa
Pistacia_vera.PisVer_v2.pep.all.fa
Pisum_sativum.Pisum_sativum_v1a.pep.all.fa
Populus_trichocarpa.Pop_tri_v3.pep.all.fa
Prunus_avium.PAV_r1.0.pep.all.fa
Prunus_dulcis.ALMONDv2.pep.all.fa
Prunus_persica.Prunus_persica_NCBIv2.pep.all.fa
Quercus_lobata.ValleyOak3.0.pep.all.fa
Rosa_chinensis.RchiOBHm-V2.pep.all.fa
Saccharum_spontaneum.Sspon.HiC_chr_asm.pep.all.fa
Secale_cereale.Rye_Lo7_2018_v1p1p1.pep.all.fa
Selaginella_moellendorffii.v1.0.pep.all.fa
Sesamum_indicum.S_indicum_v1.0.pep.all.fa
Setaria_italica.Setaria_italica_v2.0.pep.all.fa
Setaria_viridis.Setaria_viridis_v2.0.pep.all.fa
Solanum_lycopersicum.SL3.0.pep.all.fa
Solanum_tuberosum.SolTub_3.0.pep.all.fa
Solanum_tuberosum_rh8903916.ASM1418947v1.pep.all.fa
Sorghum_bicolor.Sorghum_bicolor_NCBIv3.pep.all.fa
Theobroma_cacao.Theobroma_cacao_20110822.pep.all.fa
Theobroma_cacao_criollo.Criollo_cocoa_genome_V2.pep.all.fa
Trifolium_pratense.Trpr.pep.all.fa
Triticum_aestivum_arinalrfor.PGSBv2.1.pep.all.fa
Triticum_aestivum_cadenza.EIv1.1.pep.all.fa
Triticum_aestivum_claire.EIv1.1.pep.all.fa
Triticum_aestivum_iwgsc_refseqv2.1_gene_annotation_200916.fa
Triticum_aestivum_jagger.PGSBv2.1.pep.all.fa
Triticum_aestivum_julius.PGSBv2.1.pep.all.fa
Triticum_aestivum_lancer.PGSBv2.1.pep.all.fa
Triticum_aestivum_landmark.PGSBv2.1.pep.all.fa
Triticum_aestivum_mace.PGSBv2.1.pep.all.fa
Triticum_aestivum_mattis.PGSBv2.1.pep.all.fa
Triticum_aestivum_norin61.PGSBv2.1.pep.all.fa
Triticum_aestivum_paragon.EIv1.1.pep.all.fa
Triticum_aestivum_robigus.EIv1.1.pep.all.fa
Triticum_aestivum_stanley.PGSBv2.2.pep.all.fa
Triticum_aestivum_weebil.WeebilV1.pep.all.fa
Triticum_dicoccoides.WEWSeq_v.1.0.pep.all.fa
Triticum_spelta.PGSBv2.0.pep.all.fa
Triticum_turgidum.Svevo.v1.pep.all.fa
Triticum_urartu.IGDB.pep.all.fa
Vigna_angularis.Vigan1.1.pep.all.fa
Vigna_radiata.Vradiata_ver6.pep.all.fa
Vitis_vinifera.PN40024.v4.pep.all.fa
Zea_mays.Zm-B73-REFERENCE-NAM-5.0.pep.all.fa
